# Supplementary material for: Physiological and transcriptomic analyses reveal a response mechanism to cold stress in Santalum album L. leaves
Source: Sci Rep. 2017 Feb 7;7:42165. doi: 10.1038/srep42165 (PMC5294638; doi:10.1038/srep42165)
Supplement: Supplementary Table S3 [file srep42165-s2.xls]

## Sheet: Cluster 1
Table S3 List of differentially expressed genes in cluster 1
Gene ID	log2Ratio(12 h/0 h)	log2Ratio(24 h/0 h)	log2Ratio(48 h/0 h)	KEGG Orthology	GO Component	GO Function	GO Process	Blast nr
Unigene16139	-0.297664	-1.17311	-9.2392	-	-	-	-	-
Unigene31013	-1.78077	-2.81881	-6.42797	-	GO:0009579//thylakoid;GO:0009507//chloroplast;GO:0090406//pollen tube;GO:0005634//nucleus;GO:0005886//plasma membrane;GO:0048046//apoplast	-	GO:0048768//root hair cell tip growth;GO:0042742//defense response to bacterium;GO:0001558//regulation of cell growth;GO:0009860//pollen tube growth;GO:0010252//auxin homeostasis;GO:0048527//lateral root development;GO:0008283//cell proliferation;GO:0046686//response to cadmium ion;GO:0040014//regulation of multicellular organism growth;GO:0007346//regulation of mitotic cell cycle;GO:0009790//emb…	gi|225450791|ref|XP_002283842.1|/1.33223e-79/PREDICTED: translationally-controlled tumor protein homolog isoform 1 [Vitis vinifera]
CL10102.Contig2	-0.70084	-0.582162	-9.22962	-	-	-	-	-
CL5190.Contig8	0.077888	-0.772317	-9.36851	K13510|1|0.0|775|vvi:100262557|lysophosphatidylcholine acyltransferase / lyso-PAF acetyltransferase [EC:2.3.1.23 2.3.1.67]	-	GO:0005509//calcium ion binding;GO:0016746//transferase activity, transferring acyl groups	GO:0006655//phosphatidylglycerol biosynthetic process	gi|225453845|ref|XP_002277837.1|/0/PREDICTED: lysophosphatidylcholine acyltransferase 2 [Vitis vinifera]
CL4803.Contig1	-0.173929	-1.31542	-9.52487	K15078|1|3e-123|441|vvi:100250139|structure-specific endonuclease subunit SLX1 [EC:3.6.1.-];K15271|4|5e-102|371|rcu:RCOM_1095670|ATP-dependent DNA helicase HFM1/MER3 [EC:3.6.4.12]	GO:0005739//mitochondrion	-	-	gi|449443492|ref|XP_004139511.1|/0/PREDICTED: pentatricopeptide repeat-containing protein At3g24000, mitochondrial-like [Cucumis sativus]
CL2869.Contig4	-0.026736	0.389598	-8.88264	K13422|1|1e-35|150|pop:POPTR_676550|transcription factor MYC2	-	GO:0005488//binding	GO:0006355//regulation of transcription, DNA-dependent	gi|356536812|ref|XP_003536928.1|/1.02207e-154/PREDICTED: transcription factor bHLH3-like [Glycine max]
CL6097.Contig2	-1.56755	-2.0472	-10.2054	-	GO:0044444//cytoplasmic part;GO:0043231//intracellular membrane-bounded organelle	-	-	gi|225426358|ref|XP_002270995.1|/1.02189e-91/PREDICTED: uncharacterized protein LOC100254757 [Vitis vinifera]
CL6795.Contig2	0.055356	0.238426	-9.19967	K14572|1|5e-06|52.4|bdi:100834623|midasin	GO:0005622//intracellular	-	GO:0044763;GO:0048513//organ development;GO:0050789//regulation of biological process;GO:0043170	gi|224069601|ref|XP_002303009.1|/1.12565e-105/predicted protein [Populus trichocarpa]
CL6479.Contig3	-1.29717	-1.34109	-10.198	-	GO:0016021//integral to membrane	-	-	gi|462421983|gb|EMJ26246.1|/3.93395e-89/hypothetical protein PRUPE_ppa019781mg [Prunus persica]
CL1803.Contig4	-1.2137	-0.608316	-10.0339	-	GO:0005777//peroxisome;GO:0009507//chloroplast	GO:0047617//acyl-CoA hydrolase activity	GO:0042372//phylloquinone biosynthetic process	gi|351726265|ref|NP_001235585.1|/4.7601e-52/uncharacterized protein LOC100527403 [Glycine max]
CL9190.Contig2	-0.268229	-0.350421	-9.30073	-	GO:0005737//cytoplasm	GO:0004839//ubiquitin activating enzyme activity;GO:0005215//transporter activity	GO:0050832//defense response to fungus;GO:0006914//autophagy	gi|462395878|gb|EMJ01677.1|/9.45332e-36/hypothetical protein PRUPE_ppa011362mg [Prunus persica]
CL10460.Contig2	-0.339271	-1.91558	-11.3411	-	GO:0010287//plastoglobule;GO:0009579//thylakoid	GO:0008270//zinc ion binding;GO:0000166//nucleotide binding	GO:0006979//response to oxidative stress	gi|359474542|ref|XP_002278389.2|/6.21118e-123/PREDICTED: uncharacterized protein At1g32220, chloroplastic-like [Vitis vinifera]
CL2427.Contig52	-0.450522	-0.803673	-6.32835	-	GO:0005634//nucleus	-	-	gi|470136929|ref|XP_004304233.1|/6.41985e-113/PREDICTED: F-box protein At5g39250-like isoform 1 [Fragaria vesca subsp. vesca]
CL5565.Contig1	-2.88185	-4.05688	-11.8361	-	-	-	-	-
CL3448.Contig4	-0.693032	-1.5334	-9.70333	-	GO:0005739//mitochondrion	GO:0008893//guanosine-3',5'-bis(diphosphate) 3'-diphosphatase activity;GO:0010945//CoA pyrophosphatase activity	GO:0015937//coenzyme A biosynthetic process;GO:0006104//succinyl-CoA metabolic process;GO:0009688//abscisic acid biosynthetic process;GO:0006914//autophagy	gi|225443508|ref|XP_002276381.1|/1.24166e-109/PREDICTED: nudix hydrolase 15, mitochondrial [Vitis vinifera]
CL3021.Contig3	-0.262686	0.337506	-9.11027	K01488|1|1e-154|544|pop:POPTR_837657|adenosine deaminase [EC:3.5.4.4]	GO:0005737//cytoplasm	GO:0004000//adenosine deaminase activity	GO:0009168//purine ribonucleoside monophosphate biosynthetic process;GO:0006154//adenosine catabolic process	gi|224142856|ref|XP_002335976.1|/1.75956e-153/predicted protein [Populus trichocarpa]
CL4097.Contig2	0.877038	-0.690965	-10.6266	K00814|1|0.0|847|aly:ARALYDRAFT_476362|alanine transaminase [EC:2.6.1.2]	GO:0005829//cytosol;GO:0005739//mitochondrion;GO:0009507//chloroplast	GO:0005507//copper ion binding;GO:0016847//1-aminocyclopropane-1-carboxylate synthase activity;GO:0004021//L-alanine:2-oxoglutarate aminotransferase activity;GO:0005524//ATP binding;GO:0030170//pyridoxal phosphate binding	GO:0001666//response to hypoxia;GO:0042218//1-aminocyclopropane-1-carboxylate biosynthetic process;GO:0019481//L-alanine catabolic process, by transamination;GO:0046686//response to cadmium ion	gi|359482440|ref|XP_002265294.2|/0/PREDICTED: alanine aminotransferase 2 [Vitis vinifera]
Unigene49082	-1.27694	-1.36536	-9.83025	-	-	-	-	gi|301122719|ref|XP_002909086.1|/1.21663e-11/conserved hypothetical protein [Phytophthora infestans T30-4]
CL5805.Contig3	0.19327	-1.53449	-10.4935	K10999|1|0.0|639|vvi:100242715|cellulose synthase A [EC:2.4.1.12]	GO:0005886//plasma membrane;GO:0016021//integral to membrane	GO:0016760//cellulose synthase (UDP-forming) activity;GO:0008270//zinc ion binding	GO:0030244//cellulose biosynthetic process	gi|225457723|ref|XP_002277713.1|/0/PREDICTED: probable cellulose synthase A catalytic subunit 5 [UDP-forming] [Vitis vinifera]
CL2669.Contig2	-0.401693	-0.176967	-9.86522	-	-	-	-	gi|359496573|ref|XP_002271439.2|/6.22517e-49/PREDICTED: uncharacterized protein LOC100241484 [Vitis vinifera]
CL4311.Contig2	-1.37252	-0.573101	-10.444	K01698|1|2e-82|304|rcu:RCOM_1030560|porphobilinogen synthase [EC:4.2.1.24]	GO:0009570//chloroplast stroma	GO:0004655//porphobilinogen synthase activity;GO:0046872//metal ion binding	GO:0006098//pentose-phosphate shunt;GO:0006364//rRNA processing;GO:0015995//chlorophyll biosynthetic process;GO:0006782//protoporphyrinogen IX biosynthetic process	gi|255545372|ref|XP_002513746.1|/2.45829e-81/porphobilinogen synthase, putative [Ricinus communis]
Unigene28762	-0.695279	-1.41187	-9.74875	K12890|1|2e-17|89.4|osa:4344256|splicing factor, arginine/serine-rich 1/9;K12891|3|3e-14|79.0|ppp:PHYPADRAFT_172957|splicing factor, arginine/serine-rich 2;K12896|4|5e-14|78.2|rcu:RCOM_0820310|splicing factor, arginine/serine-rich 7;K13171|5|1e-13|77.0|gmx:100790051|serine/arginine repetitive matrix protein 1	GO:0016607//nuclear speck	GO:0003676//nucleic acid binding	GO:0000398//mRNA splicing, via spliceosome	gi|224136870|ref|XP_002322436.1|/1.77094e-105/predicted protein [Populus trichocarpa]
CL9130.Contig2	1.79329	0.811667	-8.63542	-	-	-	-	-
Unigene51922	0.282516	-0.323418	-9.33465	-	-	-	-	-
Unigene44654	1.37956	0.322832	-8.31741	-	-	-	-	-
CL1562.Contig13	-0.858899	-0.753696	-9.35609	K03006|1|6e-09|63.5|sbi:SORBI_07g003680|DNA-directed RNA polymerase II subunit RPB1 [EC:2.7.7.6]	GO:0005634//nucleus	-	GO:0007623//circadian rhythm	gi|359476080|ref|XP_002282016.2|/0/PREDICTED: uncharacterized protein LOC100262933 [Vitis vinifera]
CL3200.Contig3	-2.00604	-1.1028	-10.567	K01115|1|2e-09|60.5|vcn:VOLCADRAFT_99471|phospholipase D [EC:3.1.4.4]	GO:0005774//vacuolar membrane	GO:0016740//transferase activity	GO:0008152//metabolic process	gi|302143060|emb|CBI20355.3|/4.49865e-41/unnamed protein product [Vitis vinifera]
Unigene9511	-1.2255	-3.37893	-11.1493	-	-	-	-	-
CL5770.Contig2	-0.42659	-1.02598	-9.77753	K03768|1|9e-12|70.1|ppp:PHYPADRAFT_142762|peptidyl-prolyl cis-trans isomerase B (cyclophilin B) [EC:5.2.1.8]	GO:0009507//chloroplast	GO:0016853//isomerase activity	GO:0016556//mRNA modification;GO:0044267//cellular protein metabolic process;GO:0019288//isopentenyl diphosphate biosynthetic process, mevalonate-independent pathway	gi|255541858|ref|XP_002511993.1|/1.19467e-114/peptidyl-prolyl cis-trans isomerase B, ppib, putative [Ricinus communis]
CL4014.Contig8	-0.213992	-0.221727	-9.49785	K08337|1|0.0|671|vvi:100251554|autophagy-related protein 7	GO:0005829//cytosol	GO:0000166//nucleotide binding;GO:0019779//APG8 activating enzyme activity	GO:0019375//galactolipid biosynthetic process;GO:0042631//cellular response to water deprivation;GO:0010150//leaf senescence;GO:0006497//protein lipidation;GO:0050832//defense response to fungus;GO:0006914//autophagy;GO:0016036//cellular response to phosphate starvation	gi|462409485|gb|EMJ14819.1|/0/hypothetical protein PRUPE_ppa002127mg [Prunus persica]
CL8712.Contig3	-0.345568	-1.39987	-9.30073	K13171|1|6e-26|86.7|pop:POPTR_172546|serine/arginine repetitive matrix protein 1	GO:0005634//nucleus	GO:0005515//protein binding	GO:0009294//DNA mediated transformation;GO:0008380//RNA splicing;GO:0006397//mRNA processing	gi|224059448|ref|XP_002299851.1|/6.08861e-25/predicted protein [Populus trichocarpa]
Unigene38490	-1.72244	-2.39311	-6.22335	-	-	-	-	gi|159468392|ref|XP_001692365.1|/2.20976e-10/hypothetical protein CHLREDRAFT_75392 [Chlamydomonas reinhardtii]
CL7442.Contig3	-0.126034	-0.092942	-9.90137	-	GO:0043189//H4/H2A histone acetyltransferase complex	-	GO:0006355//regulation of transcription, DNA-dependent;GO:0006626//protein targeting to mitochondrion	gi|255542056|ref|XP_002512092.1|/1.6606e-52/conserved hypothetical protein [Ricinus communis]
Unigene33343	-0.307591	-0.718289	-9.59991	-	-	-	-	-
CL6507.Contig1	0.761129	3.72765	-8.63904	K09338|1|8e-44|176|ath:AT4G16780|homeobox-leucine zipper protein	GO:0005634//nucleus	GO:0003700//sequence-specific DNA binding transcription factor activity;GO:0000976//transcription regulatory region sequence-specific DNA binding;GO:0042803//protein homodimerization activity	GO:0048364//root development;GO:0010218//response to far red light;GO:0009734//auxin mediated signaling pathway;GO:0010016//shoot system morphogenesis;GO:0008283//cell proliferation;GO:0045892//negative regulation of transcription, DNA-dependent;GO:0009826//unidimensional cell growth;GO:0010017//red or far-red light signaling pathway;GO:0009641//shade avoidance;GO:0009735//response to cytokinin s…	gi|359496307|ref|XP_003635205.1|/3.46087e-48/PREDICTED: homeobox-leucine zipper protein HAT4-like isoform 2 [Vitis vinifera]
CL7078.Contig1	0.847866	0.756322	-9.67831	-	GO:0016023//cytoplasmic membrane-bounded vesicle;GO:0009507//chloroplast;GO:0016020//membrane;GO:0005783//endoplasmic reticulum	-	GO:0016132//brassinosteroid biosynthetic process;GO:0006084//acetyl-CoA metabolic process;GO:0016126//sterol biosynthetic process	gi|449463420|ref|XP_004149432.1|/1.44087e-53/PREDICTED: protein KRTCAP2 homolog isoform 1 [Cucumis sativus]
CL5713.Contig4	-0.585275	0.054494	-9.58996	K03686|1|2e-156|550|rcu:RCOM_0219890|molecular chaperone DnaJ	GO:0005739//mitochondrion;GO:0009941//chloroplast envelope;GO:0009535//chloroplast thylakoid membrane	GO:0031072//heat shock protein binding;GO:0046872//metal ion binding;GO:0005524//ATP binding;GO:0051082//unfolded protein binding	GO:0006457//protein folding;GO:0009408//response to heat	gi|255587278|ref|XP_002534212.1|/2.5165e-155/chaperone protein DNAj, putative [Ricinus communis]
CL8813.Contig8	-0.902106	-1.72992	-9.71482	K07976|1|3e-30|132|aly:ARALYDRAFT_919858|Rab family, other	GO:0030173//integral to Golgi membrane;GO:0005768//endosome;GO:0005802//trans-Golgi network	GO:0008373//sialyltransferase activity	GO:0009860//pollen tube growth;GO:0006486//protein glycosylation;GO:0007020//microtubule nucleation;GO:0009846//pollen germination	gi|449492932|ref|XP_004159145.1|/0/PREDICTED: LOW QUALITY PROTEIN: CMP-N-acetylneuraminate-beta-galactosamide-alpha-2,3-sialyltransferase 1-like [Cucumis sativus]
CL8813.Contig4	0.209688	-1.05264	-9.876	K07976|1|3e-30|132|aly:ARALYDRAFT_919858|Rab family, other	GO:0030173//integral to Golgi membrane;GO:0005768//endosome;GO:0005802//trans-Golgi network	GO:0008373//sialyltransferase activity	GO:0009860//pollen tube growth;GO:0006486//protein glycosylation;GO:0007020//microtubule nucleation;GO:0009846//pollen germination	gi|449455926|ref|XP_004145701.1|/0/PREDICTED: alpha-2,8-sialyltransferase 8E-like [Cucumis sativus]
CL5735.Contig8	-0.26714	-0.046693	-9.4101	K15451|1|5e-153|292|vvi:100251361|tRNA wybutosine-synthesizing protein 4 [EC:2.1.1.-]	GO:0005634//nucleus	GO:0008168//methyltransferase activity	GO:0048573//photoperiodism, flowering;GO:0032259//methylation	gi|225453390|ref|XP_002271322.1|/6.30389e-152/PREDICTED: leucine carboxyl methyltransferase 2-like [Vitis vinifera]
Unigene43231	-0.395119	-0.849957	-9.42487	-	-	-	-	-
CL694.Contig37	-0.915597	-0.58922	-7.18417	K01528|1|5e-86|317|smo:SELMODRAFT_437242|dynamin GTPase [EC:3.6.5.5]	GO:0009504//cell plate;GO:0005739//mitochondrion;GO:0009506//plasmodesma;GO:0005938//cell cortex;GO:0005886//plasma membrane	GO:0003924//GTPase activity;GO:0005525//GTP binding	GO:0042732//D-xylose metabolic process;GO:0006184//GTP catabolic process;GO:0010152//pollen maturation;GO:0000266//mitochondrial fission	gi|307135835|gb|ADN33706.1|/0/dynamin [Cucumis melo subsp. melo]
CL2230.Contig3	1.46079	0.160966	-8.46352	K10867|1|2e-150|279|rcu:RCOM_0538810|nijmegen breakage syndrome protein 1	GO:0005634//nucleus	-	GO:0043247//telomere maintenance in response to DNA damage;GO:0031048//chromatin silencing by small RNA;GO:0006312//mitotic recombination;GO:0010332//response to gamma radiation;GO:0007131//reciprocal meiotic recombination;GO:0000911//cytokinesis by cell plate formation;GO:0016579//protein deubiquitination;GO:0010638//positive regulation of organelle organization;GO:0045132//meiotic chromosome se…	gi|359476463|ref|XP_003631844.1|/6.28648e-160/PREDICTED: uncharacterized protein LOC100853048 [Vitis vinifera]
Unigene20232	-1.95232	-1.82155	-5.79658	-	-	-	-	gi|462405300|gb|EMJ10764.1|/8.98299e-87/hypothetical protein PRUPE_ppa011053mg [Prunus persica]
CL9591.Contig2	-0.624727	-1.51226	-5.83743	K00517|1|2e-108|391|ath:AT4G37320|[EC:1.14.-.-]	GO:0005783//endoplasmic reticulum	GO:0046872//metal ion binding;GO:0004497//monooxygenase activity;GO:0016705//oxidoreductase activity, acting on paired donors, with incorporation or reduction of molecular oxygen	-	gi|224063465|ref|XP_002301158.1|/2.62323e-157/predicted protein [Populus trichocarpa]
CL747.Contig6	-0.616772	-0.658046	-9.3091	K07200|1|2e-95|348|bdi:100844830|5'-AMP-activated protein kinase, regulatory gamma subunit;K07199|5|3e-09|62.4|cre:CHLREDRAFT_187709|5'-AMP-activated protein kinase, regulatory beta subunit	GO:0005634//nucleus	GO:0005515//protein binding;GO:0030295//protein kinase activator activity;GO:0004674//protein serine/threonine kinase activity	GO:0042149//cellular response to glucose starvation;GO:0046777//protein autophosphorylation	gi|225432326|ref|XP_002274373.1|/0/PREDICTED: sucrose nonfermenting 4-like protein [Vitis vinifera]
Unigene33347	-1.16583	-1.60272	-7.5842	K10999|1|9e-111|368|bdi:100822586|cellulose synthase A [EC:2.4.1.12]	GO:0016020//membrane	GO:0016757//transferase activity, transferring glycosyl groups	-	gi|359485490|ref|XP_002269976.2|/0/PREDICTED: cellulose synthase-like protein H1-like [Vitis vinifera]
CL254.Contig10	0.599038	1.33841	-9.92877	K05681|1|7e-30|130|cme:CMS467C|ATP-binding cassette, subfamily G (WHITE), member 2;K12843|2|4e-27|121|vvi:100248403|U4/U6 small nuclear ribonucleoprotein PRP3;K09013|4|7e-08|57.8|osa:4332739|Fe-S cluster assembly ATP-binding protein	GO:0016020//membrane	GO:0015416//organic phosphonate transmembrane-transporting ATPase activity;GO:0005524//ATP binding	GO:0006200//ATP catabolic process	gi|359477643|ref|XP_002266393.2|/0/PREDICTED: pleiotropic drug resistance protein 3-like [Vitis vinifera]
Unigene35049	-1.72037	-2.38257	-6.2537	-	-	-	-	-
CL2290.Contig3	-0.687835	-1.15886	-10.9199	K14491|1|6e-11|67.8|osa:4328516|two-component response regulator ARR-B family	-	GO:0005488//binding	-	gi|225438007|ref|XP_002270511.1|/1.24476e-164/PREDICTED: uncharacterized protein LOC100244545 [Vitis vinifera]
CL10987.Contig3	0.114155	-0.372727	-9.39232	K13420|1|6e-76|284|ath:AT5G46330|LRR receptor-like serine/threonine-protein kinase FLS2 [EC:2.7.11.1]	-	-	-	gi|225464642|ref|XP_002274689.1|/0/PREDICTED: receptor-like protein 12-like [Vitis vinifera]
CL1751.Contig3	-0.176	-0.682119	-9.89482	-	-	-	-	gi|224139380|ref|XP_002323084.1|/1.8481e-68/predicted protein [Populus trichocarpa]
CL3332.Contig5	1.38049	0.385628	-8.86625	-	GO:0005737//cytoplasm	-	GO:0048767//root hair elongation;GO:0015706//nitrate transport;GO:0010359//regulation of anion channel activity;GO:0010106//cellular response to iron ion starvation;GO:0006826//iron ion transport;GO:0007568//aging;GO:0010167//response to nitrate	gi|460373384|ref|XP_004232500.1|/2.9283e-46/PREDICTED: thiosulfate sulfurtransferase 18-like [Solanum lycopersicum]
CL7775.Contig1	-0.467082	-0.033132	-9.33539	-	-	-	-	gi|225434921|ref|XP_002280853.1|/5.26471e-85/PREDICTED: uncharacterized protein LOC100253495 [Vitis vinifera]
CL5663.Contig5	-1.30833	-2.21656	-10.7071	-	-	-	-	-
Differentially expressed genes (DEGs) were screened based on the Noiseq package method using the following criteria: Fold change ≥ 2 and deviation probability ≥ 0.8 (Noiseq method, Tarazona et al. 2011)

## Sheet: Cluster 2
Table S3 List of DEGs in Cluster 2
Gene ID	log2Ratio(12 h/0 h)	log2Ratio(24 h/0 h)	log2Ratio(48 h/0 h)	KEGG Orthology	GO Component	GO Function	GO Process	Blast nr
Unigene46532	8.46761	7.08037	6.49185	-	-	-	-	-
Unigene2627	8.24	7.39803	6.60979	-	-	-	-	-
Unigene31181	10.1481	4.1964	4.11548	K14491|1|3e-22|104|vvi:100250832|two-component response regulator ARR-B family	GO:0005634//nucleus	GO:0005488//binding;GO:0003700//sequence-specific DNA binding transcription factor activity	GO:0006355//regulation of transcription, DNA-dependent;GO:0009909//regulation of flower development;GO:0007623//circadian rhythm	gi|225434873|ref|XP_002283159.1|/1.60169e-44/PREDICTED: uncharacterized protein LOC100253567 [Vitis vinifera]
Unigene33278	8.0607	6.9386	7.4865	-	-	-	-	gi|296082317|emb|CBI21322.3|/1.03597e-118/unnamed protein product [Vitis vinifera]
Unigene64969	8.30226	7.26991	7.4865	-	-	-	-	-
CL4627.Contig7	8.11374	6.71425	7.85175	K02183|1|1e-25|116|pop:POPTR_825902|calmodulin	-	GO:0005516//calmodulin binding	-	gi|359484785|ref|XP_003633161.1|/2.0719e-44/PREDICTED: uncharacterized protein LOC100255894 [Vitis vinifera]
Unigene50399	8.72338	7.4865	7.20945	-	-	-	-	-
CL1251.Contig19	8.70044	0	3.05889	K07025|1|9e-62|155|vvi:100263185|putative hydrolase of the HAD superfamily	-	GO:0016787//hydrolase activity	GO:0008152//metabolic process	gi|147800883|emb|CAN62374.1|/5.19496e-61/hypothetical protein VITISV_036478 [Vitis vinifera]
Unigene40745	8.21917	6.78573	6.77259	-	-	-	-	-
Unigene47339	8.15313	6.80305	4.80736	-	-	-	-	-
CL2728.Contig3	7.09064	5.36107	4.61471	-	-	-	-	gi|462419714|gb|EMJ23977.1|/2.36777e-119/hypothetical protein PRUPE_ppa006598mg [Prunus persica]
CL6101.Contig1	9.93271	5.43741	2.9386	K00588|1|3e-18|57.8|rcu:RCOM_1148460|caffeoyl-CoA O-methyltransferase [EC:2.1.1.104]	GO:0016023//cytoplasmic membrane-bounded vesicle;GO:0005739//mitochondrion	GO:0042409//caffeoyl-CoA O-methyltransferase activity;GO:0046872//metal ion binding	GO:0032259//methylation	gi|147864968|emb|CAN83622.1|/2.19747e-23/hypothetical protein VITISV_007919 [Vitis vinifera]
Unigene9790	6.55923	2.47917	2.20353	-	-	-	-	-
Unigene55393	8.40798	5.38082	6.9386	-	-	-	-	-
Unigene38446	8.78463	5.77259	6.08037	-	-	-	-	-
CL3864.Contig12	8.66652	6.51832	7.49719	-	GO:0005739//mitochondrion	-	-	gi|462403671|gb|EMJ09228.1|/0/hypothetical protein PRUPE_ppa003080mg [Prunus persica]
Unigene54877	8.31137	5.45943	5.45943	-	-	-	-	-
Unigene40543	8.33985	7.85383	7.112	-	-	-	-	-
Unigene5844	8.09276	7.70275	5.12928	-	-	-	-	-
CL1491.Contig5	7.68883	5.4865	5.24793	K12865|1|3e-17|88.6|vvi:100263596|polyglutamine-binding protein 1	GO:0005634//nucleus	-	GO:0016558//protein import into peroxisome matrix;GO:0048573//photoperiodism, flowering;GO:0000956//nuclear-transcribed mRNA catabolic process;GO:0006635//fatty acid beta-oxidation;GO:0019722//calcium-mediated signaling	gi|462397843|gb|EMJ03511.1|/2.34691e-16/hypothetical protein PRUPE_ppa008056mg [Prunus persica]
CL425.Contig12	8.28848	2.9386	3.8413	K12742|1|9e-122|436|pop:POPTR_1111628|isoprene synthase [EC:4.2.3.27];K12467|2|4e-110|397|ath:AT3G25810|myrcene/ocimene synthase [EC:4.2.3.15];K07385|4|1e-107|389|ath:AT3G25830|1,8-cineole synthase [EC:4.2.3.-]	GO:0009570//chloroplast stroma	GO:0010333//terpene synthase activity;GO:0046872//metal ion binding	GO:0050896//response to stimulus;GO:0033383;GO:0043693//monoterpene biosynthetic process;GO:0016114//terpenoid biosynthetic process	gi|225441515|ref|XP_002276045.1|/0/PREDICTED: myrcene synthase, chloroplastic [Vitis vinifera]
Unigene5843	8.68533	7.14296	6.39803	-	-	-	-	-
CL2475.Contig13	8.19967	7.96578	5.79008	-	GO:0005634//nucleus	GO:0003700//sequence-specific DNA binding transcription factor activity;GO:0046983//protein dimerization activity	GO:0009739//response to gibberellin stimulus;GO:0009723//response to ethylene stimulus	gi|462420541|gb|EMJ24804.1|/1.11892e-30/hypothetical protein PRUPE_ppa012528mg [Prunus persica]
Unigene36433	8.16155	6.2854	5.2854	-	-	-	-	-
Unigene45656	8.66415	7.67007	6.44294	-	-	-	-	-
CL4234.Contig45	8.32193	7.70506	6.16323	K01001|1|4e-46|145|gmx:100789475|UDP-N-acetylglucosamine--dolichyl-phosphate N-acetylglucosaminephosphotransferase [EC:2.7.8.15]	GO:0005886//plasma membrane	GO:0003975//UDP-N-acetylglucosamine-dolichyl-phosphate N-acetylglucosaminephosphotransferase activity	-	gi|356534708|ref|XP_003535894.1|/4.74429e-45/PREDICTED: UDP-N-acetylglucosamine--dolichyl-phosphate N-acetylglucosaminephosphotransferase-like [Glycine max]
CL8361.Contig1	7.70539	4.59352	4.6845	-	-	-	-	-
Unigene38652	8.19476	4.29768	7.04803	-	-	-	-	-
CL326.Contig20	6.53162	-4.04439	-4.45943	-	-	-	-	-
CL46.Contig27	8.57994	6.12928	0.736966	-	GO:0005576//extracellular region	GO:0016298//lipase activity	GO:0006629//lipid metabolic process	gi|297734175|emb|CBI15422.3|/1.82384e-40/unnamed protein product [Vitis vinifera]
CL6379.Contig1	8.27146	5.71882	5.3339	-	-	-	-	gi|359480685|ref|XP_002282199.2|/7.61328e-18/PREDICTED: cyclin-dependent kinase inhibitor 1-like [Vitis vinifera]
Unigene66259	8.75377	6.92283	6.33985	-	-	-	-	-
Unigene43074	8.40372	6.9386	7.66296	-	GO:0009507//chloroplast	-	-	gi|297739057|emb|CBI28546.3|/1.27264e-29/unnamed protein product [Vitis vinifera]
Unigene46704	8.0607	6.2854	6.27302	-	-	-	-	-
Unigene74813	8.11721	7.85175	5.54432	-	-	-	-	-
Unigene9235	8.24951	7.70506	7.24159	-	-	-	-	-
Unigene70089	9.38082	6.30985	6.29155	-	-	-	-	-
Unigene46752	8.10504	6.52356	7.09803	-	-	-	-	-
Unigene50730	8.43741	7.45121	7.06609	-	-	-	-	-
Unigene71780	8.50515	7.36341	5.20945	-	-	-	-	-
CL3344.Contig2	8.30834	7.43463	7.32493	K02966|1|1e-39|159|gmx:100305587|small subunit ribosomal protein S19e	GO:0005730//nucleolus;GO:0005773//vacuole;GO:0009506//plasmodesma;GO:0005618//cell wall;GO:0022627//cytosolic small ribosomal subunit;GO:0016020//membrane	GO:0016817//hydrolase activity, acting on acid anhydrides;GO:0003735//structural constituent of ribosome	GO:0006412//translation	gi|351722318|ref|NP_001236216.1|/3.93781e-39/uncharacterized protein LOC100499800 [Glycine max]
Unigene62862	9.16742	6.53916	6.11548	-	-	-	-	-
Unigene49196	8.11894	4.62449	5.59495	-	-	-	-	-
Unigene53730	8.11894	5.72792	5.72792	-	-	-	-	-
Unigene3703	9.39089	6.38658	5.79874	-	-	-	-	-
Unigene69256	8.8392	7.10503	7.10154	-	-	-	-	-
Unigene60675	8.09979	4.60486	7.37214	-	-	-	-	-
CL2793.Contig3	8.68533	6.75933	5.04439	K00059|1|4e-20|97.4|gmx:100806814|3-oxoacyl-[acyl-carrier protein] reductase [EC:1.1.1.100]	-	GO:0016491//oxidoreductase activity;GO:0000166//nucleotide binding	GO:0055114//oxidation-reduction process	gi|225438615|ref|XP_002281012.1|/4.7481e-113/PREDICTED: uncharacterized oxidoreductase C23D3.11 [Vitis vinifera]
Unigene64660	8.45258	7.17991	7.49452	-	-	-	-	-
Unigene57194	8.16155	5.56478	7.85798	-	-	-	-	-
Unigene22158	8.06788	6.71425	7.44018	-	-	-	-	gi|449459834|ref|XP_004147651.1|/9.78225e-09/PREDICTED: probable transcription factor PosF21-like [Cucumis sativus]
CL6753.Contig2	8.4108	6.34577	5.34577	-	-	-	-	-
CL209.Contig18	8.33985	6.72338	5.49185	K00441|1|1e-173|608|gmx:100791244|coenzyme F420 hydrogenase beta subunit [EC:1.12.98.1]	GO:0009507//chloroplast	GO:0090415//7-hydroxymethyl chlorophyll a reductase activity;GO:0050502//cis-zeatin O-beta-D-glucosyltransferase activity;GO:0050403//trans-zeatin O-beta-D-glucosyltransferase activity;GO:0050454//coenzyme F420 hydrogenase activity	GO:0033354//chlorophyll cycle;GO:0055114//oxidation-reduction process	gi|356534864|ref|XP_003535971.1|/1.35691e-172/PREDICTED: uncharacterized protein all1601-like [Glycine max]
Unigene72026	8.44018	5.41504	6.38658	-	-	-	-	-
CL5766.Contig7	8.06429	6.64386	4.90689	K15446|1|2e-180|630|vvi:100248556|tRNA guanosine-2'-O-methyltransferase TRM13 [EC:2.1.1.-]	GO:0005634//nucleus	GO:0008168//methyltransferase activity	GO:0032259//methylation;GO:0008033//tRNA processing	gi|297744039|emb|CBI37009.3|/0/unnamed protein product [Vitis vinifera]
Unigene65849	8.16658	6.58996	7.8928	-	-	-	-	-
CL262.Contig18	8.18983	6.63904	6.08037	-	-	-	-	gi|359473158|ref|XP_002282194.2|/2.30944e-156/PREDICTED: uncharacterized protein LOC100245667 [Vitis vinifera]
Unigene56156	8.44018	5.41504	7.3837	-	-	-	-	-
Unigene13991	8.14466	5.35755	3.45943	-	-	-	-	-
Unigene56814	8.12412	6.91488	6.17659	-	-	-	-	-
Unigene71153	8.84025	7.37793	5.39232	-	-	-	-	-
CL741.Contig7	0.052203	-2.6109	-10.1081	K13464|1|2e-84|312|vvi:100262965|jasmonate ZIM domain-containing protein	-	-	-	gi|297737647|emb|CBI26848.3|/2.27664e-83/unnamed protein product [Vitis vinifera]
Unigene68133	8.06788	5.56478	7.54432	-	-	-	-	-
CL3496.Contig3	8.33092	0.736966	3	K15450|1|3e-09|48.9|vvi:100257307|tRNA wybutosine-synthesizing protein 3 [EC:2.1.1.-]	GO:0005737//cytoplasm	-	GO:0006869//lipid transport	gi|147781765|emb|CAN61297.1|/0/hypothetical protein VITISV_027056 [Vitis vinifera]
CL9685.Contig2	8.43324	6.25424	6.30378	-	-	-	-	-
Unigene44993	8.60486	5.65344	7.21917	-	-	-	-	-
Unigene46002	8.15144	6.90288	6.89885	-	-	-	-	-
Unigene68158	9.33241	7.59991	4.80736	-	-	-	-	-
Unigene68693	8.18653	7.06609	6.64866	-	-	-	-	-
CL1693.Contig19	9.51504	5.63421	5.40372	K14498|1|0.0|679|gmx:100804702|serine/threonine-protein kinase SRK2 [EC:2.7.11.1]	GO:0005829//cytosol;GO:0005634//nucleus	GO:0009931//calcium-dependent protein serine/threonine kinase activity;GO:0005515//protein binding;GO:0004713//protein tyrosine kinase activity;GO:0005524//ATP binding	GO:0042744//hydrogen peroxide catabolic process;GO:0010119//regulation of stomatal movement;GO:0006636//unsaturated fatty acid biosynthetic process;GO:0009414//response to water deprivation;GO:0040007//growth;GO:0009651//response to salt stress;GO:2000377//regulation of reactive oxygen species metabolic process;GO:0042742//defense response to bacterium;GO:0019432//triglyceride biosynthetic proces…	gi|460369899|ref|XP_004230794.1|/0/PREDICTED: serine/threonine-protein kinase SRK2E-like [Solanum lycopersicum]
Unigene6741	8.25582	6.8413	6.83289	-	-	-	-	-
CL2735.Contig8	8.23681	8.07682	5.27302	K01931|1|1e-16|85.5|ppp:PHYPADRAFT_82022|protein neuralized [EC:6.3.2.19];K15688|2|4e-11|67.4|bdi:100838731|E3 ubiquitin-protein ligase MUL1 [EC:6.3.2.19]	-	GO:0008270//zinc ion binding;GO:0016874//ligase activity	-	gi|359491993|ref|XP_002283216.2|/3.17456e-86/PREDICTED: uncharacterized protein LOC100248821 [Vitis vinifera]
CL9687.Contig1	8.45943	6.32793	3.73697	-	-	-	-	-
Unigene30444	8.05528	7.112	4.85798	K09597|1|3e-20|94.7|mtr:MTR_7g077800|signal peptide peptidase-like 2B [EC:3.4.23.-]	GO:0016021//integral to membrane;GO:0005794//Golgi apparatus;GO:0005768//endosome;GO:0005886//plasma membrane	GO:0004190//aspartic-type endopeptidase activity	GO:0006508//proteolysis	gi|470125629|ref|XP_004298804.1|/3.17969e-20/PREDICTED: signal peptide peptidase-like 2-like isoform 2 [Fragaria vesca subsp. vesca]
Unigene56568	8.48918	7.60239	6.27302	-	-	-	-	-
Unigene48926	8.50911	6.88264	7.29155	-	-	-	-	-
Unigene50256	8.09628	6.86212	6.96963	-	-	-	-	-
Unigene35774	8.0607	7.66534	7.02606	-	-	-	-	-
Unigene59040	8.06967	6.82443	6.81592	-	-	-	-	-
Unigene61863	8.16992	6.36341	5.36923	-	-	-	-	-
Unigene63176	8.33688	6.47573	6.47573	-	-	-	-	-
CL949.Contig53	8.14636	3.77259	4.22239	K07752|1|2e-68|258|gmx:100779927|carboxypeptidase D [EC:3.4.17.22]	GO:0005576//extracellular region;GO:0005634//nucleus	GO:0004181//metallocarboxypeptidase activity;GO:0008270//zinc ion binding;GO:0003700//sequence-specific DNA binding transcription factor activity	GO:0010103//stomatal complex morphogenesis;GO:0006508//proteolysis;GO:0042127//regulation of cell proliferation;GO:0001708//cell fate specification;GO:0010082//regulation of root meristem growth	gi|225470822|ref|XP_002265112.1|/9.30074e-72/PREDICTED: carboxypeptidase D [Vitis vinifera]
Unigene55011	8.26522	6.89482	7.88264	-	-	-	-	-
Unigene59613	9.47843	7.45943	5.1565	-	-	-	-	-
Unigene13738	8.04803	6.75489	6.16323	K00799|1|2e-34|141|vvi:100243577|glutathione S-transferase [EC:2.5.1.18]	GO:0009526//plastid envelope;GO:0044434	-	GO:0006952//defense response;GO:0009628//response to abiotic stimulus	gi|449498461|ref|XP_004160543.1|/1.13476e-33/PREDICTED: glutathione S-transferase PARB-like [Cucumis sativus]
Unigene18780	8.59495	6.78136	7.77259	-	-	-	-	-
Unigene3254	8.09099	6.59495	7.98109	-	-	-	-	-
Unigene65487	8.05528	7.46489	6.58996	-	-	-	-	-
CL934.Contig30	8.27457	7.46761	6.08037	K14413|1|0.0|435|vvi:100242374|beta-1,3-galactosyltransferase [EC:2.4.1.-]	GO:0005794//Golgi apparatus;GO:0016023//cytoplasmic membrane-bounded vesicle;GO:0016020//membrane	GO:0010488//UDP-galactose:N-glycan beta-1,3-galactosyltransferase activity	GO:0010493//Lewis a epitope biosynthetic process	gi|296082924|emb|CBI22225.3|/0/unnamed protein product [Vitis vinifera]
CL3.Contig64	8.32942	2.66296	7.112	K11000|1|1e-37|157|rcu:RCOM_0747060|callose synthase [EC:2.4.1.-]	GO:0005773//vacuole;GO:0009507//chloroplast;GO:0005886//plasma membrane	-	-	gi|359494388|ref|XP_002267637.2|/3.2596e-133/PREDICTED: C2 domain-containing protein At1g53590-like [Vitis vinifera]
Unigene69323	8.56224	6.89482	6.88671	-	-	-	-	-
Unigene27626	8.06429	6.8413	5.27302	-	-	-	-	-
CL3668.Contig5	8.47708	7.20945	3.8413	K01648|1|7e-107|385|rcu:RCOM_1436330|ATP citrate (pro-S)-lyase [EC:2.3.3.8]	GO:0005829//cytosol	GO:0003878//ATP citrate synthase activity;GO:0005524//ATP binding;GO:0004775//succinate-CoA ligase (ADP-forming) activity;GO:0016829//lyase activity	GO:0006629//lipid metabolic process	gi|378405606|gb|AFB82642.1|/5.66643e-106/ATP-citrate synthase [Camellia sinensis]
Unigene70078	8.26991	7.05528	6.05166	-	-	-	-	-
Unigene76181	8.39232	7.29768	6.29768	-	-	-	-	-
Unigene68480	8.1224	5.44846	7.75043	-	-	-	-	-
Unigene40265	8.08746	7.1964	6.18982	-	-	-	-	-
CL413.Contig1	8.18653	7.29462	6.29155	-	-	-	-	-
CL910.Contig14	8.47978	5.61471	7.64145	-	-	-	-	gi|470144068|ref|XP_004307687.1|/4.04502e-93/PREDICTED: uncharacterized protein LOC101315282 [Fragaria vesca subsp. vesca]
Unigene36063	8.65225	7.43185	6.43185	-	-	-	-	-
Unigene61782	8.36923	6.74147	6.74147	-	-	-	-	-
CL4018.Contig1	8.29921	7.40656	7.61225	K00817|1|0.0|688|vvi:100255576|histidinol-phosphate aminotransferase [EC:2.6.1.9]	GO:0009570//chloroplast stroma	GO:0004400//histidinol-phosphate transaminase activity;GO:0080130//L-phenylalanine:2-oxoglutarate aminotransferase activity;GO:0030170//pyridoxal phosphate binding	GO:0000105//histidine biosynthetic process;GO:0009793//embryo development ending in seed dormancy	gi|359493094|ref|XP_003634508.1|/0/PREDICTED: histidinol-phosphate aminotransferase, chloroplastic-like [Vitis vinifera]
Unigene56328	8.112	6.89885	7.2127	-	-	-	-	-
Unigene42351	8.55331	7.19311	6.59991	-	-	-	-	-
CL4390.Contig1	0.455848	-1.90554	-9.80036	-	-	-	-	-
CL9856.Contig2	8.58621	5.47032	7.56224	K14431|1|4e-27|122|aly:ARALYDRAFT_311885|transcription factor TGA;K08332|2|6e-26|118|vcn:VOLCADRAFT_41528|vacuolar protein 8	GO:0043234//protein complex;GO:0005634//nucleus	GO:0016874//ligase activity	-	gi|224081810|ref|XP_002306495.1|/0/predicted protein [Populus trichocarpa]
Unigene11944	8.08569	7.46489	5.87447	-	-	-	-	-
Unigene74984	8.26053	7.31892	5.3339	K13126|1|5e-06|47.4|rcu:RCOM_0296620|polyadenylate-binding protein	-	-	-	gi|225442420|ref|XP_002277538.1|/1.48143e-09/PREDICTED: polyadenylate-binding protein, cytoplasmic and nuclear-like [Vitis vinifera]
CL3398.Contig5	8.44708	6.42066	7.70275	K14558|1|3e-55|216|aly:ARALYDRAFT_901180|periodic tryptophan protein 2;K12602|5|4e-08|59.3|smo:SELMODRAFT_269750|WD repeat-containing protein 61	GO:0005829//cytosol;GO:0005634//nucleus	GO:0051879//Hsp90 protein binding;GO:0042803//protein homodimerization activity	GO:0009867//jasmonic acid mediated signaling pathway;GO:0010072//primary shoot apical meristem specification;GO:0010051//xylem and phloem pattern formation;GO:0009733//response to auxin stimulus;GO:0045892//negative regulation of transcription, DNA-dependent	gi|356550630|ref|XP_003543688.1|/0/PREDICTED: topless-related protein 1-like [Glycine max]
Unigene66473	8.2621	6.37504	5.39232	-	-	-	-	-
Unigene65756	8.29615	6.58496	5.59495	-	-	-	-	-
Unigene73289	8.1565	7.67007	6.34577	-	-	-	-	-
Unigene74630	8.38802	7.79658	6.98109	-	-	-	-	-
Unigene51981	8.61839	7.44571	7.44294	-	GO:0005739//mitochondrion	-	-	gi|225451435|ref|XP_002273841.1|/3.0131e-18/PREDICTED: pentatricopeptide repeat-containing protein At5g06540-like [Vitis vinifera]
Unigene69561	8.71425	7.02237	6.44294	-	-	-	-	-
Unigene69863	8.112	6.08037	6.07325	-	-	-	-	-
Unigene60752	8.19312	6.36923	6.9386	-	-	-	-	-
Unigene73823	9.01029	5.32193	5.30985	-	-	-	-	-
CL7913.Contig1	8.70044	6.13614	5.58496	-	-	-	-	-
Unigene35908	8.18157	6.44846	5.86625	-	-	-	-	-
Unigene58381	8.35902	5.51307	7.07325	-	-	-	-	-
Unigene57695	8.38945	6.18322	6.75933	-	-	-	-	-
Unigene54145	8.76266	7.07682	7.05889	-	-	-	-	-
CL5378.Contig2	9.61532	6.20945	6.17659	-	-	-	-	gi|462399986|gb|EMJ05654.1|/0/hypothetical protein PRUPE_ppa026104mg [Prunus persica]
Unigene52874	8.45943	7.10852	7.5157	-	-	-	-	-
Unigene34668	8.1964	7.30682	7.29768	-	-	-	-	-
Unigene54656	8.09628	6.08746	4.52356	-	-	-	-	-
Unigene12164	8.49719	7.47032	7.46489	-	-	-	-	-
CL7355.Contig6	8.15819	7.44294	6.10154	K01115|1|2e-07|56.2|vcn:VOLCADRAFT_99471|phospholipase D [EC:3.1.4.4];K15174|4|4e-07|55.1|rcu:RCOM_1489440|RNA polymerase II-associated factor 1	-	-	-	gi|359472942|ref|XP_002279484.2|/1.06068e-44/PREDICTED: uncharacterized protein LOC100244117 [Vitis vinifera]
Unigene50582	8.11548	6.10852	6.08746	-	-	-	-	-
Unigene48160	8.52095	6.84967	7.57743	-	-	-	-	-
Unigene69306	8.08392	5.42626	5.98489	-	-	-	-	-
Unigene68944	8.12584	4.56478	4.56478	-	-	-	-	-
Unigene5032	8.224	6.89077	7.88264	-	-	-	-	-
Unigene69962	8.29462	7.04439	6.45396	-	-	-	-	-
CL7813.Contig1	8.81805	7.30378	6.88671	-	-	-	-	-
Unigene64206	8.88366	6.49719	5.49185	-	-	-	-	-
Unigene65095	8.4108	6.92283	7.65105	-	-	-	-	-
CL266.Contig3	8.72679	7.18322	6.89077	-	-	-	-	-
CL876.Contig3	8.36048	0.736966	5.77259	K05658|1|0.0|574|ppp:PHYPADRAFT_56126|ATP-binding cassette, subfamily B (MDR/TAP), member 1	GO:0016021//integral to membrane;GO:0005886//plasma membrane	GO:0005515//protein binding;GO:0010329//auxin efflux transmembrane transporter activity;GO:0003723//RNA binding;GO:0042626//ATPase activity, coupled to transmembrane movement of substances;GO:0005524//ATP binding	GO:0010218//response to far red light;GO:0010048//vernalization response;GO:0010541//acropetal auxin transport;GO:0009825//multidimensional cell growth;GO:0009958//positive gravitropism;GO:0007389//pattern specification process;GO:0043481//anthocyanin accumulation in tissues in response to UV light;GO:0048767//root hair elongation;GO:0009640//photomorphogenesis;GO:0010540//basipetal auxin transpo…	gi|449437414|ref|XP_004136487.1|/0/PREDICTED: ABC transporter B family member 13-like [Cucumis sativus]
Unigene50003	8.39089	7.57743	6.76818	-	-	-	-	-
Unigene56598	8.78027	6.9542	6.9386	-	-	-	-	-
Unigene41499	8.47843	6.62936	7.09803	K00517|1|1e-20|95.9|ath:AT1G13710|[EC:1.14.-.-]	GO:0009507//chloroplast	GO:0016491//oxidoreductase activity;GO:0019825//oxygen binding	-	gi|462405632|gb|EMJ11096.1|/8.65006e-34/hypothetical protein PRUPE_ppa004083mg [Prunus persica]
Unigene51531	8.13785	7.11548	7.51832	-	-	-	-	-
Unigene37218	8.20783	7.5597	5.56478	-	-	-	-	-
CL2081.Contig4	8.35609	7.52878	6.16323	K13424|1|3e-17|68.9|sbi:SORBI_09g023270|WRKY transcription factor 33	-	GO:0003677//DNA binding	GO:0009267//cellular response to starvation;GO:0006355//regulation of transcription, DNA-dependent;GO:0010033//response to organic substance	gi|209867508|gb|ACI90292.1|/7.36135e-77/WRKY transcription factor [Picrorhiza kurrooa]
Unigene38004	8.52878	6.71425	6.70966	-	-	-	-	-
Unigene64473	8.46625	7.50515	5.51307	-	-	-	-	-
Unigene35944	8.15313	6.79442	6.29768	-	-	-	-	-
CL4737.Contig1	8.34725	6.02975	6.02975	-	GO:0005829//cytosol;GO:0005634//nucleus	GO:0043565//sequence-specific DNA binding;GO:0003700//sequence-specific DNA binding transcription factor activity	GO:0006355//regulation of transcription, DNA-dependent;GO:0048513//organ development	gi|356522848|ref|XP_003530055.1|/4.71954e-25/PREDICTED: WUSCHEL-related homeobox 1-like [Glycine max]
Unigene72746	8.04803	6.71425	7.70506	-	-	-	-	-
CL4733.Contig2	8.74259	5.43741	6.71425	K14484|1|8e-41|111|aly:ARALYDRAFT_887587|auxin-responsive protein IAA	GO:0009536//plastid;GO:0005634//nucleus	GO:0046983//protein dimerization activity	GO:0006417//regulation of translation;GO:0006355//regulation of transcription, DNA-dependent;GO:0009734//auxin mediated signaling pathway	gi|224085579|ref|XP_002307625.1|/2.90542e-56/predicted protein [Populus trichocarpa]
CL5876.Contig2	9.19394	5.18322	6.74147	-	-	-	-	-
Unigene57195	8.97442	6.82866	4.85798	-	-	-	-	-
Unigene29279	8.38514	7.36048	6.12928	-	-	-	-	-
CL595.Contig33	8.29309	2.73697	3.58496	K08150|1|0.0|659|pop:POPTR_254734|MFS transporter, SP family, solute carrier family 2 (myo-inositol transporter), member 13	GO:0005886//plasma membrane;GO:0016021//integral to membrane	GO:0005351//sugar:hydrogen symporter activity;GO:0032440//2-alkenal reductase [NAD(P)] activity;GO:0005366//myo-inositol:hydrogen symporter activity	GO:0055085//transmembrane transport;GO:0008643//carbohydrate transport;GO:0055114//oxidation-reduction process	gi|462409800|gb|EMJ15134.1|/0/hypothetical protein PRUPE_ppa003417mg [Prunus persica]
Unigene39484	8.47032	6.22882	5.23522	-	-	-	-	gi|460378395|ref|XP_004234958.1|/7.2497e-09/PREDICTED: uncharacterized protein LOC101255179 [Solanum lycopersicum]
Unigene63502	8.91488	6.11548	6.10852	-	-	-	-	-
Unigene9937	8.2127	7.67242	6.34577	-	-	-	-	-
Unigene43890	10.0307	6.40939	4.45943	-	-	-	-	-
CL2280.Contig14	8.6865	6.35168	4.77259	-	-	-	-	gi|297739524|emb|CBI29706.3|/1.87996e-142/unnamed protein product [Vitis vinifera]
Unigene62859	8.07682	6.39232	5.40372	-	-	-	-	-
Unigene27864	6.82214	3.10691	0	K09498|1|1e-40|139|vvi:100249757|T-complex protein 1 subunit zeta	GO:0005829//cytosol;GO:0016020//membrane	GO:0005524//ATP binding;GO:0051082//unfolded protein binding	GO:0010498//proteasomal protein catabolic process;GO:0006457//protein folding;GO:0007010//cytoskeleton organization;GO:0006094//gluconeogenesis;GO:0010043//response to zinc ion;GO:0046686//response to cadmium ion	gi|225451999|ref|XP_002283510.1|/1.46171e-39/PREDICTED: T-complex protein 1 subunit zeta [Vitis vinifera]
CL9518.Contig4	8.39089	7.44294	7.57994	-	-	-	-	gi|225431421|ref|XP_002272977.1|/0/PREDICTED: uncharacterized protein LOC100260782 [Vitis vinifera]
Unigene48170	8.47032	7.42066	7.2854	-	-	-	-	-
Unigene6207	8.12584	7.54946	6.96193	-	-	-	-	-
Unigene64782	8.49052	6.27302	7.56986	-	-	-	-	-
Unigene62640	9.14466	6.42626	5.42626	-	-	-	-	-
CL3940.Contig4	0.150896	-2.91278	-10.4416	K06630|1|3e-127|453|gmx:547990|tyrosine 3-monooxygenase/tryptophan 5-monooxygenase activation protein	-	GO:0019904//protein domain specific binding	-	gi|351724655|ref|NP_001237065.1|/3.97373e-126/14-3-3-like protein D [Glycine max]
Unigene56034	8.55203	5.08746	5.07325	-	GO:0000228//nuclear chromosome	-	GO:0010032//meiotic chromosome condensation;GO:0051455//attachment of spindle microtubules to kinetochore involved in homologous chromosome segregation;GO:0051754//meiotic sister chromatid cohesion, centromeric;GO:0006325//chromatin organization	gi|224101187|ref|XP_002312177.1|/2.16621e-08/predicted protein [Populus trichocarpa]
Unigene43438	8.13271	5.51307	5.5025	-	-	-	-	-
Unigene8213	8.76377	7.17991	6.43741	-	-	-	-	-
Unigene39719	8.34725	7.80736	6.47573	-	-	-	-	-
Unigene65846	8.25896	7.55715	7.22882	-	-	-	-	-
Unigene10478	8.54561	7.86212	5.24793	-	-	-	-	-
Unigene46545	8.40372	6.88264	7.54946	-	-	-	-	-
CL2452.Contig16	8.45533	5.92283	7.70506	-	-	-	-	-
Unigene64602	8.39089	7.05528	7.92085	-	-	-	-	-
CL1547.Contig19	8.20131	6.82018	7.56224	K01537|1|0.0|618|ath:AT4G29900|Ca2+-transporting ATPase [EC:3.6.3.8]	GO:0016021//integral to membrane;GO:0009506//plasmodesma;GO:0005886//plasma membrane	GO:0008270//zinc ion binding;GO:0043621//protein self-association;GO:0004089//carbonate dehydratase activity;GO:0005388//calcium-transporting ATPase activity;GO:0005516//calmodulin binding;GO:0005524//ATP binding	GO:0048281//inflorescence morphogenesis;GO:0009624//response to nematode;GO:0006730//one-carbon metabolic process;GO:0006754//ATP biosynthetic process;GO:0048367//shoot system development;GO:0006882//cellular zinc ion homeostasis;GO:0070588//calcium ion transmembrane transport	gi|359485123|ref|XP_002262829.2|/0/PREDICTED: calcium-transporting ATPase 10, plasma membrane-type-like [Vitis vinifera]
Unigene61802	8.48918	6.32793	7.30378	-	-	-	-	-
Unigene27573	8.33688	5.41504	5.40372	-	-	-	-	-
Unigene153	9.11287	5.27302	6.82866	-	-	-	-	-
CL148.Contig12	8.28694	7.24793	5.05889	K01087|1|5e-142|324|gmx:100794430|trehalose 6-phosphate phosphatase [EC:3.1.3.12]	GO:0009507//chloroplast;GO:0005634//nucleus	GO:0004805//trehalose-phosphatase activity	GO:0046686//response to cadmium ion;GO:0005992//trehalose biosynthetic process	gi|470103589|ref|XP_004288217.1|/1.75842e-146/PREDICTED: probable trehalose-phosphate phosphatase J-like [Fragaria vesca subsp. vesca]
CL7233.Contig2	-0.634869	-2.56208	-10.5317	K02693|1|4e-12|68.6|rcu:RCOM_1723530|photosystem I subunit IV	GO:0010287//plastoglobule;GO:0009941//chloroplast envelope;GO:0009538//photosystem I reaction center;GO:0009535//chloroplast thylakoid membrane	-	GO:0070838//divalent metal ion transport;GO:0030003//cellular cation homeostasis;GO:0019684//photosynthesis, light reaction	gi|34394725|dbj|BAC84088.1|/1.38521e-12/putative Photosystem I reaction center subunit IV [Oryza sativa Japonica Group]
CL5879.Contig2	8.18653	6.67713	6.90288	K08241|1|9e-54|209|vvi:100260930|jasmonate O-methyltransferase [EC:2.1.1.141]	-	GO:0046872//metal ion binding;GO:0030795//jasmonate O-methyltransferase activity	GO:0032259//methylation	gi|224097038|ref|XP_002310820.1|/1.83051e-82/predicted protein [Populus trichocarpa]
Unigene59793	-0.490892	-3.20702	-10.2695	-	-	-	-	-
CL5201.Contig3	8.94154	7.38082	5.62449	K00924|1|2e-41|168|ath:AT4G35600|[EC:2.7.1.-];K05658|2|7e-40|163|vvi:100262734|ATP-binding cassette, subfamily B (MDR/TAP), member 1	GO:0009507//chloroplast;GO:0005886//plasma membrane	GO:0004672//protein kinase activity;GO:0000166//nucleotide binding	GO:0031348//negative regulation of defense response;GO:0009627//systemic acquired resistance;GO:0010200//response to chitin;GO:0009863//salicylic acid mediated signaling pathway;GO:0016310//phosphorylation;GO:0006995//cellular response to nitrogen starvation;GO:0050832//defense response to fungus;GO:0009697//salicylic acid biosynthetic process	gi|359474965|ref|XP_003631561.1|/3.21545e-65/PREDICTED: probable serine/threonine-protein kinase Cx32, chloroplastic-like isoform 2 [Vitis vinifera]
Unigene71767	8.39089	6.76818	5.1964	-	-	-	-	-
Unigene27874	7.77479	3.90046	-2.32193	K09498|1|3e-39|105|vvi:100249757|T-complex protein 1 subunit zeta	GO:0005737//cytoplasm;GO:0016020//membrane	GO:0005524//ATP binding;GO:0051082//unfolded protein binding	GO:0006457//protein folding;GO:0046686//response to cadmium ion;GO:0010043//response to zinc ion	gi|225451999|ref|XP_002283510.1|/3.38642e-38/PREDICTED: T-complex protein 1 subunit zeta [Vitis vinifera]
CL1693.Contig6	8.53008	6.76377	7.43463	K14498|1|1e-145|514|gmx:100804702|serine/threonine-protein kinase SRK2 [EC:2.7.11.1]	GO:0005829//cytosol;GO:0005634//nucleus	GO:0004674//protein serine/threonine kinase activity;GO:0005524//ATP binding	GO:0006468//protein phosphorylation;GO:0009414//response to water deprivation;GO:0009651//response to salt stress;GO:0042742//defense response to bacterium;GO:0040007//growth;GO:0005985//sucrose metabolic process;GO:0010119//regulation of stomatal movement;GO:0009737//response to abscisic acid stimulus;GO:0006636//unsaturated fatty acid biosynthetic process;GO:0019432//triglyceride biosynthetic p…	gi|460369899|ref|XP_004230794.1|/2.31158e-145/PREDICTED: serine/threonine-protein kinase SRK2E-like [Solanum lycopersicum]
Unigene51842	8.25109	6.24159	7.53916	-	-	-	-	-
Unigene57713	8.18983	5.96963	4.98489	-	-	-	-	-
Unigene47986	8.25582	5.36923	6.3339	-	-	-	-	-
CL3605.Contig1	8.67478	7.57491	7.08392	-	-	-	-	gi|297738740|emb|CBI27985.3|/1.57498e-25/unnamed protein product [Vitis vinifera]
Unigene60435	8.34281	6.36923	7.091	-	-	-	-	-
CL2701.Contig11	8.54045	6.76377	5.55459	K03593|1|5e-50|197|vvi:100242483|ATP-binding protein involved in chromosome partitioning	GO:0009570//chloroplast stroma	GO:0005524//ATP binding	GO:0006098//pentose-phosphate shunt;GO:0016117//carotenoid biosynthetic process;GO:0043085//positive regulation of catalytic activity;GO:0019252//starch biosynthetic process;GO:0019288//isopentenyl diphosphate biosynthetic process, mevalonate-independent pathway;GO:0009902//chloroplast relocation;GO:0015979//photosynthesis;GO:0000023//maltose metabolic process;GO:0015995//chlorophyll biosynthetic…	gi|297738859|emb|CBI28104.3|/0/unnamed protein product [Vitis vinifera]
CL975.Contig2	-0.857004	-4.46515	-11.3519	K04121|1|1e-66|182|gmx:100793849|ent-kaurene synthase [EC:4.2.3.19];K04120|5|4e-52|205|ppp:PHYPADRAFT_107108|ent-copalyl diphosphate synthase [EC:5.5.1.13]	-	-	-	gi|147798066|emb|CAN65008.1|/0/hypothetical protein VITISV_010702 [Vitis vinifera]
CL4580.Contig11	9.3502	6.84967	2.11548	K00454|1|4e-125|301|pop:POPTR_828417|lipoxygenase [EC:1.13.11.12]	GO:0009507//chloroplast	GO:0016165//lipoxygenase activity;GO:0005506//iron ion binding	GO:0052542//defense response by callose deposition;GO:0009753//response to jasmonic acid stimulus;GO:0010193//response to ozone;GO:0034440//lipid oxidation;GO:0009620//response to fungus;GO:0009611//response to wounding;GO:0040007//growth;GO:0080086//stamen filament development;GO:0009695//jasmonic acid biosynthetic process;GO:0009617//response to bacterium;GO:0010200//response to chitin;GO:00095…	gi|187960377|gb|ACD43484.1|/5.27644e-127/lipoxygenase 2 [Olea europaea]
Unigene23432	8.48113	6.22882	5.23522	-	-	-	-	-
Unigene29222	8.47708	6.92679	4.16993	-	-	-	-	-
Unigene9358	8.89178	7.41222	6.99624	-	-	-	-	-
Unigene32979	8.52878	7.92679	4.58496	-	-	-	-	-
Unigene2680	8.09452	7.05166	6.03709	-	-	-	-	-
Unigene28032	8.05528	5.70044	6.99247	-	GO:0009535//chloroplast thylakoid membrane	GO:0000166//nucleotide binding	-	gi|224073720|ref|XP_002304142.1|/2.29201e-63/predicted protein [Populus trichocarpa]
Unigene35601	8.97728	6.16323	6.1565	-	-	-	-	-
Unigene42860	8.15313	6.22882	5.63421	-	-	-	-	-
CL6379.Contig2	8.54689	6.34577	4.92283	-	-	-	-	gi|359480685|ref|XP_002282199.2|/8.16263e-19/PREDICTED: cyclin-dependent kinase inhibitor 1-like [Vitis vinifera]
Unigene48058	8.56859	7.10503	5.53398	-	-	-	-	-
Unigene45863	8.10154	7.29155	6.79874	-	-	-	-	-
Unigene61237	8.15482	6.87447	7.98109	-	-	-	-	-
Unigene33794	8.37938	5.55459	6.54432	-	-	-	-	-
CL1895.Contig2	8.71653	5.45943	5.5025	K10807|1|0.0|1522|vvi:100261117|ribonucleoside-diphosphate reductase subunit M1 [EC:1.17.4.1]	GO:0005971//ribonucleoside-diphosphate reductase complex	GO:0005524//ATP binding;GO:0004748//ribonucleoside-diphosphate reductase activity, thioredoxin disulfide as acceptor	GO:0055114//oxidation-reduction process;GO:0009202//deoxyribonucleoside triphosphate biosynthetic process;GO:0006260//DNA replication;GO:0046686//response to cadmium ion	gi|225438479|ref|XP_002278202.1|/0/PREDICTED: ribonucleoside-diphosphate reductase large subunit [Vitis vinifera]
CL9152.Contig1	8.34577	6.68182	7.15987	-	-	-	-	-
CL7113.Contig5	8.05709	6.8371	6.98869	K06674|1|5e-08|58.5|olu:OSTLU_19472|structural maintenance of chromosome 2;K12822|2|6e-08|58.2|pop:POPTR_822012|RNA-binding protein 25;K11294|3|1e-07|57.0|zma:100273020|nucleolin;K10405|4|4e-07|55.5|ath:AT4G21270|kinesin family member C1;K03243|5|7e-07|54.7|aly:ARALYDRAFT_476840|translation initiation factor 5B	GO:0005794//Golgi apparatus	-	GO:0009630//gravitropism	gi|225456134|ref|XP_002278278.1|/0/PREDICTED: golgin candidate 2-like [Vitis vinifera]
Unigene71966	8.05166	6.81164	6.21594	-	-	-	-	-
Unigene71852	9.48113	7.8095	5.49185	-	-	GO:0004553//hydrolase activity, hydrolyzing O-glycosyl compounds	GO:0005975//carbohydrate metabolic process	gi|20149296|gb|AAM12897.1|AF494404_1/5.33408e-15/beta-1,3-glucanase [Malus x domestica]
CL6072.Contig3	8.3966	5.55459	7.74371	-	-	-	-	gi|224066313|ref|XP_002302078.1|/2.99655e-60/predicted protein [Populus trichocarpa]
CL2315.Contig2	8.30682	5.84967	6.63421	K09680|1|2e-99|362|rcu:RCOM_1510490|type II pantothenate kinase [EC:2.7.1.33]	GO:0005829//cytosol	GO:0005515//protein binding;GO:0004594//pantothenate kinase activity	GO:0006796//phosphate-containing compound metabolic process;GO:0006487//protein N-linked glycosylation	gi|255540653|ref|XP_002511391.1|/2.32004e-98/Pantothenate kinase, putative [Ricinus communis]
Unigene65757	8.09276	5.93074	6.49719	-	-	-	-	-
Unigene51263	8.76266	6.71882	5.1565	-	-	-	-	-
Unigene69362	9.02791	5.14296	5.12928	-	-	-	-	-
Unigene39099	8.53138	7.34873	7.34281	-	-	-	-	-
Unigene48432	8.54045	6.20945	6.20294	-	-	-	-	-
Unigene42328	8.17493	7.13955	7.54689	-	-	-	-	-
Unigene6870	8.49052	7.04439	7.02975	-	-	-	-	-
CL2315.Contig8	8.52225	6.89482	7.2854	K09680|1|1e-99|362|rcu:RCOM_1510490|type II pantothenate kinase [EC:2.7.1.33]	GO:0005829//cytosol	GO:0005515//protein binding;GO:0004594//pantothenate kinase activity	GO:0006796//phosphate-containing compound metabolic process;GO:0006487//protein N-linked glycosylation	gi|255540653|ref|XP_002511391.1|/1.67398e-98/Pantothenate kinase, putative [Ricinus communis]
CL7652.Contig2	9.47911	7.835	4.75489	-	GO:0005739//mitochondrion;GO:0031227//intrinsic to endoplasmic reticulum membrane;GO:0005774//vacuolar membrane;GO:0016023//cytoplasmic membrane-bounded vesicle	GO:0016788//hydrolase activity, acting on ester bonds	GO:0006886//intracellular protein transport;GO:0006505//GPI anchor metabolic process	gi|296085356|emb|CBI29088.3|/4.93892e-74/unnamed protein product [Vitis vinifera]
Unigene72345	8.35462	6.89885	5.32193	-	-	-	-	-
Unigene53596	8.68182	7.38658	6.64386	-	-	-	-	-
Unigene6299	8.49719	6.4865	7.47032	-	-	-	-	-
Unigene34947	8.09803	7.32493	7.31288	-	-	-	-	-
CL11006.Contig1	8.58872	7.07325	7.90689	-	-	-	-	-
Unigene55478	8.35462	6.52878	7.09452	-	-	-	-	-
Unigene43790	8.20945	6.25424	6.44294	-	-	-	-	-
Unigene67790	8.16323	6.44846	7.02975	-	-	-	-	-
Unigene72084	8.38945	7.90489	5.59495	-	-	-	-	-
Unigene63683	8.43185	7.56986	6.56478	-	-	-	-	-
CL5461.Contig3	8.41645	7.3837	5.80736	-	GO:0005737//cytoplasm;GO:0005634//nucleus	GO:0005516//calmodulin binding	GO:0031348//negative regulation of defense response;GO:0009595//detection of biotic stimulus;GO:0010119//regulation of stomatal movement;GO:0009867//jasmonic acid mediated signaling pathway;GO:0009697//salicylic acid biosynthetic process;GO:0009862//systemic acquired resistance, salicylic acid mediated signaling pathway;GO:0006944//cellular membrane fusion;GO:0010363//regulation of plant-type hyp…	gi|225429504|ref|XP_002278508.1|/8.17709e-42/PREDICTED: uncharacterized protein LOC100250890 [Vitis vinifera]
CL6175.Contig2	8.09803	6.91089	4.52356	-	-	-	-	-
Unigene38844	8.10852	7.34873	7.34281	-	-	-	-	-
Unigene26294	8.59619	6.24159	7.55203	-	-	-	-	-
Unigene50872	8.06429	5.43741	7	-	-	-	-	-
CL1224.Contig5	8.10678	6.51832	4.29768	-	GO:0009507//chloroplast	GO:0016491//oxidoreductase activity;GO:0003856//3-dehydroquinate synthase activity	GO:0055114//oxidation-reduction process;GO:0000023//maltose metabolic process;GO:0019252//starch biosynthetic process;GO:0009073//aromatic amino acid family biosynthetic process	gi|296082881|emb|CBI22182.3|/5.55473e-158/unnamed protein product [Vitis vinifera]
Unigene69066	8.60733	7.09452	7.08746	-	-	-	-	-
Unigene59403	8.48382	6.97346	5.96193	-	-	-	-	-
Unigene19327	8.28848	8.08215	5.47032	-	-	-	-	-
CL32.Contig9	8.131	5.43741	4.14296	K15264|1|1e-08|60.8|vvi:100261190|putative methyltransferase [EC:2.1.1.-];K13424|2|4e-08|58.9|rcu:RCOM_0664190|WRKY transcription factor 33	GO:0005634//nucleus	GO:0043565//sequence-specific DNA binding;GO:0003700//sequence-specific DNA binding transcription factor activity	GO:0009867//jasmonic acid mediated signaling pathway;GO:0006355//regulation of transcription, DNA-dependent;GO:0050832//defense response to fungus	gi|224088782|ref|XP_002308538.1|/2.44762e-13/predicted protein [Populus trichocarpa]
CL326.Contig9	9.84967	3.11548	0	K14638|1|3e-129|399|smo:SELMODRAFT_135522|solute carrier family 15 (peptide/histidine transporter), member 3/4	GO:0016020//membrane	GO:0005215//transporter activity	GO:0006810//transport	gi|357502285|ref|XP_003621431.1|/0/Peptide transporter PTR1 [Medicago truncatula]
Unigene56831	8.06609	7.26366	7.12584	-	-	-	-	-
Unigene61869	8.49852	6.44846	7.02606	-	-	-	-	-
CL2439.Contig6	8.04803	7.18653	7.08746	-	-	-	-	-
Unigene47084	8.4608	6.70506	6.69581	-	-	-	-	-
CL2775.Contig3	7.83289	6.59991	3.97728	-	GO:0009507//chloroplast	-	-	gi|225448890|ref|XP_002270872.1|/2.47256e-87/PREDICTED: uncharacterized protein SYNPCC7002_A1590 [Vitis vinifera]
Unigene62732	8.08569	5.44846	7.42906	-	-	-	-	-
Unigene67059	8.47303	6.59495	5.58496	K01115|1|8e-15|76.6|rcu:RCOM_1613030|phospholipase D [EC:3.1.4.4]	GO:0009506//plasmodesma;GO:0016020//membrane;GO:0005634//nucleus	GO:0005509//calcium ion binding;GO:0005546//phosphatidylinositol-4,5-bisphosphate binding;GO:0004630//phospholipase D activity;GO:0005515//protein binding;GO:0070290//NAPE-specific phospholipase D activity	GO:0016042//lipid catabolic process;GO:0046470//phosphatidylcholine metabolic process;GO:0046686//response to cadmium ion;GO:0009816//defense response to bacterium, incompatible interaction	gi|255541418|ref|XP_002511773.1|/1.32145e-13/phospholipase d beta, putative [Ricinus communis]
Unigene393	8.05166	7.37504	7.36632	-	-	-	-	-
Unigene73650	8.20457	7.37504	6.95807	-	-	-	-	-
CL3254.Contig5	8.24793	7.11548	6.85798	K14772|1|0.0|1513|vvi:100255444|U3 small nucleolar RNA-associated protein 20	GO:0005829//cytosol;GO:0005794//Golgi apparatus	-	-	gi|147791766|emb|CAN75046.1|/0/hypothetical protein VITISV_023142 [Vitis vinifera]
Unigene1090	-0.705687	-2.24333	-6.11727	-	-	-	-	-
CL285.Contig19	8.38945	6.03709	6.06609	K14638|1|4e-72|258|pop:POPTR_804521|solute carrier family 15 (peptide/histidine transporter), member 3/4	GO:0016020//membrane	-	GO:0006810//transport	gi|356550204|ref|XP_003543478.1|/8.16136e-153/PREDICTED: probable nitrate excretion transporter 2-like [Glycine max]
CL6928.Contig2	8.4608	7.3339	5.72792	K00873|1|4e-164|309|vvi:100246052|pyruvate kinase [EC:2.7.1.40]	GO:0009570//chloroplast stroma	GO:0004743//pyruvate kinase activity;GO:0030955//potassium ion binding;GO:0000287//magnesium ion binding	GO:0006629//lipid metabolic process;GO:0046686//response to cadmium ion;GO:0016310//phosphorylation;GO:0006096//glycolysis	gi|225432854|ref|XP_002279975.1|/4.91608e-163/PREDICTED: pyruvate kinase isozyme A, chloroplastic isoform 1 [Vitis vinifera]
CL669.Contig27	8.18487	5.63421	7.25739	K00924|1|2e-46|126|aly:ARALYDRAFT_313416|[EC:2.7.1.-];K13430|5|9e-45|130|zma:100283091|serine/threonine-protein kinase PBS1 [EC:2.7.11.1]	GO:0005634//nucleus	GO:0004672//protein kinase activity;GO:0000166//nucleotide binding	GO:0009555//pollen development;GO:0016310//phosphorylation	gi|147773362|emb|CAN75716.1|/1.5614e-144/hypothetical protein VITISV_007757 [Vitis vinifera]
Unigene48013	8.50911	6.56478	5	-	-	-	-	-
CL3673.Contig1	7.83131	6.18982	6.07682	-	GO:0043229//intracellular organelle	-	GO:0000226//microtubule cytoskeleton organization	gi|225438329|ref|XP_002273254.1|/0/PREDICTED: uncharacterized protein LOC100255993 [Vitis vinifera]
Unigene55906	8.51307	5.41504	7.3837	-	-	-	-	-
Unigene62255	8.27922	7.52356	6.52356	-	-	-	-	-
CL5198.Contig5	8.08746	7.44294	5.42626	K14400|1|2e-39|159|ppp:PHYPADRAFT_98034|pre-mRNA cleavage complex 2 protein Pcf11	GO:0005737//cytoplasm;GO:0005634//nucleus	GO:0008270//zinc ion binding;GO:0005515//protein binding	GO:0006378//mRNA polyadenylation;GO:0009911//positive regulation of flower development	gi|302144078|emb|CBI23183.3|/8.33082e-70/unnamed protein product [Vitis vinifera]
CL1716.Contig19	8.27302	5.72792	7.08037	K08857|1|8e-50|184|zma:100285649|NIMA (never in mitosis gene a)-related kinase [EC:2.7.11.1]	-	GO:0016301//kinase activity	GO:0009987//cellular process	gi|225441728|ref|XP_002277339.1|/1.23394e-104/PREDICTED: serine/threonine-protein kinase Nek6-like [Vitis vinifera]
Unigene70548	8.69697	5.3339	6.3159	-	-	-	-	-
CL884.Contig42	8.65821	7.112	2.5025	-	GO:0009507//chloroplast;GO:0016020//membrane	-	GO:0016556//mRNA modification;GO:0009902//chloroplast relocation;GO:0010103//stomatal complex morphogenesis;GO:0006098//pentose-phosphate shunt;GO:0000023//maltose metabolic process;GO:0019252//starch biosynthetic process;GO:0043085//positive regulation of catalytic activity	gi|297733757|emb|CBI15004.3|/0/unnamed protein product [Vitis vinifera]
CL3473.Contig4	8.41645	5.43741	5.78136	K09122|1|2e-159|561|vvi:100255486|hypothetical protein	GO:0005634//nucleus	GO:0003676//nucleic acid binding;GO:0008408//3'-5' exonuclease activity	-	gi|359490814|ref|XP_002271858.2|/5.48691e-160/PREDICTED: probable exonuclease mut-7 homolog [Vitis vinifera]
Unigene76191	8.08569	5.44846	6.43185	-	-	-	-	-
CL5330.Contig6	8.18818	6.70044	6.75489	-	GO:0009507//chloroplast	-	GO:0010190//cytochrome b6f complex assembly;GO:0010207//photosystem II assembly	gi|297741104|emb|CBI31835.3|/3.24376e-62/unnamed protein product [Vitis vinifera]
Unigene64457	8.34873	7.96963	5.16993	-	-	-	-	-
Unigene7662	8.47843	6.8413	6.24159	-	-	-	-	gi|359491917|ref|XP_003634341.1|/4.28494e-09/PREDICTED: pentatricopeptide repeat-containing protein At2g13600-like [Vitis vinifera]
Unigene46723	8.58496	5.35755	7.32193	-	-	-	-	-
Unigene45553	8.20783	7.18982	7.17991	-	-	-	-	-
Unigene51689	8.07503	5.20945	6.18982	-	-	-	-	-
Unigene43003	8.23042	7.28848	6.48113	-	-	-	-	-
Unigene62995	8.17326	4.96963	4.9542	-	-	-	-	-
Unigene66372	8.30682	7.05528	6.47032	-	-	-	-	-
CL714.Contig1	8.2062	6.33985	4.29768	-	GO:0016020//membrane	GO:0015416//organic phosphonate transmembrane-transporting ATPase activity;GO:0005524//ATP binding	GO:0006200//ATP catabolic process	gi|255549840|ref|XP_002515971.1|/1.30931e-15/ATP-binding cassette transporter, putative [Ricinus communis]
CL8267.Contig1	0.243926	-1.54749	-9.89178	K01090|1|0.0|633|vvi:100261065|protein phosphatase [EC:3.1.3.16]	GO:0008287//protein serine/threonine phosphatase complex;GO:0005634//nucleus;GO:0005886//plasma membrane	GO:0046872//metal ion binding;GO:0004722//protein serine/threonine phosphatase activity	GO:0006470//protein dephosphorylation;GO:0009610//response to symbiotic fungus;GO:0019375//galactolipid biosynthetic process;GO:0042631//cellular response to water deprivation;GO:0009737//response to abscisic acid stimulus;GO:0016036//cellular response to phosphate starvation	gi|225430502|ref|XP_002285549.1|/3.9399e-180/PREDICTED: probable protein phosphatase 2C 60 [Vitis vinifera]
CL148.Contig13	8.45943	5.82443	2.41504	K01087|1|4e-124|324|gmx:100794430|trehalose 6-phosphate phosphatase [EC:3.1.3.12]	GO:0009507//chloroplast	GO:0004805//trehalose-phosphatase activity	GO:0046686//response to cadmium ion;GO:0005992//trehalose biosynthetic process	gi|470103589|ref|XP_004288217.1|/1.76861e-126/PREDICTED: probable trehalose-phosphate phosphatase J-like [Fragaria vesca subsp. vesca]
Unigene46377	8.43879	5.8413	4.8413	-	-	-	-	-
Unigene33433	8.23522	6.72338	6.71882	-	-	-	-	-
CL420.Contig19	9.07347	6.85798	5.04439	K02690|1|7e-13|74.7|vvi:4025090|photosystem I P700 chlorophyll a apoprotein A2	GO:0016021//integral to membrane	-	-	gi|359494348|ref|XP_002268981.2|/3.65372e-91/PREDICTED: probable amino acid permease 7-like [Vitis vinifera]
Unigene69816	8.04985	6.80305	6.21594	-	-	-	-	-
CL11072.Contig21	8.34577	6.1565	7.40939	K13148|1|1e-17|89.4|vvi:100261060|integrator complex subunit 11 [EC:3.1.27.-];K04728|2|8e-16|57.4|rcu:RCOM_1510550|ataxia telangiectasia mutated family protein [EC:2.7.11.1]	GO:0009507//chloroplast;GO:0009506//plasmodesma;GO:0005634//nucleus	GO:0000285//1-phosphatidylinositol-3-phosphate 5-kinase activity;GO:0004674//protein serine/threonine kinase activity;GO:0005524//ATP binding	GO:0043247//telomere maintenance in response to DNA damage;GO:0010332//response to gamma radiation;GO:0007131//reciprocal meiotic recombination;GO:0032504//multicellular organism reproduction;GO:0010638//positive regulation of organelle organization;GO:0045132//meiotic chromosome segregation;GO:0000724//double-strand break repair via homologous recombination;GO:0090399//replicative senescence;GO:…	gi|359472593|ref|XP_002281277.2|/1.55202e-16/PREDICTED: uncharacterized protein LOC100261060 [Vitis vinifera]
CL9042.Contig4	9.38802	4.66296	6.89885	-	-	-	-	-
CL1408.Contig37	8.38802	7.20294	7.45943	K15015|1|6e-08|50.8|pop:POPTR_576813|solute carrier family 32 (vesicular inhibitory amino acid transporter);K14209|4|5e-06|51.2|smo:SELMODRAFT_54913|solute carrier family 36 (proton-coupled amino acid transporter)	GO:0016021//integral to membrane;GO:0005886//plasma membrane	GO:0015171//amino acid transmembrane transporter activity	GO:0010363//regulation of plant-type hypersensitive response;GO:0015802//basic amino acid transport;GO:0015696//ammonium transport;GO:0043090//amino acid import;GO:0006862//nucleotide transport;GO:0006499//N-terminal protein myristoylation;GO:0006612//protein targeting to membrane;GO:0006944//cellular membrane fusion;GO:0043069//negative regulation of programmed cell death;GO:0030968//endoplasmic…	gi|357454949|ref|XP_003597755.1|/5.24646e-160/Lysine/histidine transporter [Medicago truncatula]
Unigene56634	8.55715	5.5025	7.05889	-	-	-	-	-
CL7987.Contig2	8.08923	6.38658	6.8371	-	-	-	-	-
CL3419.Contig5	8.81057	6.97728	5.24793	-	-	-	-	gi|296090020|emb|CBI39839.3|/2.46326e-39/unnamed protein product [Vitis vinifera]
CL4663.Contig1	9.20701	5.27302	5.55459	-	GO:0005622//intracellular	-	-	gi|255567234|ref|XP_002524598.1|/2.59822e-27/transcription factor, putative [Ricinus communis]
Unigene3806	8.32793	7.43463	5.44846	-	-	-	-	-
Unigene70690	8.23522	5.39232	7.36048	-	-	-	-	-
Unigene66262	8.38945	5.35755	6.91488	-	-	-	-	-
Unigene65973	8.30682	7.46761	7.05166	-	-	-	-	-
Unigene9253	8.79658	6.54946	6.54946	-	-	-	-	-
CL818.Contig50	9.12584	7.16658	5.22239	-	-	-	-	gi|462397952|gb|EMJ03620.1|/8.7814e-55/hypothetical protein PRUPE_ppa009726mg [Prunus persica]
CL5657.Contig1	8.58246	6.67713	5.36923	-	-	-	-	-
Unigene7272	8.28694	7.39232	6.90288	-	-	-	-	-
Unigene41866	8.36632	7.54689	5.96193	-	-	-	-	-
Unigene27622	9.99152	6.07325	5.26053	-	-	-	-	-
CL3807.Contig2	8.17659	6.49719	6.62936	-	-	GO:0003779//actin binding	GO:0007010//cytoskeleton organization;GO:0009826//unidimensional cell growth	gi|224103421|ref|XP_002313050.1|/2.19097e-21/predicted protein [Populus trichocarpa]
Unigene57363	8.23202	5.93074	6.32793	-	-	-	-	-
Unigene54613	8.05166	7.56732	6.24793	-	-	-	-	-
CL10687.Contig1	7.30729	1.75899	3.89202	K12135|1|9e-15|80.1|aly:ARALYDRAFT_488429|zinc finger protein CONSTANS;K12127|4|3e-06|51.6|smo:SELMODRAFT_438647|pseudo-response regulator 1;K01115|5|5e-06|51.2|vcn:VOLCADRAFT_99471|phospholipase D [EC:3.1.4.4]	-	-	-	gi|225425158|ref|XP_002263613.1|/1.86603e-99/PREDICTED: zinc finger protein CONSTANS-LIKE 14-like [Vitis vinifera]
CL1631.Contig23	8.09452	7.36632	6.85798	K00773|1|0.0|762|vvi:100250619|queuine tRNA-ribosyltransferase [EC:2.4.2.29]	GO:0005739//mitochondrion	GO:0008479//queuine tRNA-ribosyltransferase activity	GO:0008616//queuosine biosynthetic process	gi|225459211|ref|XP_002284046.1|/0/PREDICTED: queuine tRNA-ribosyltransferase [Vitis vinifera]
CL2338.Contig38	8.39089	6.30378	6.26053	-	-	GO:0008270//zinc ion binding;GO:0016874//ligase activity	-	gi|359484644|ref|XP_002281763.2|/1.89317e-68/PREDICTED: uncharacterized protein LOC100254401 [Vitis vinifera]
Unigene69643	8.63904	7.42906	7.42066	-	-	-	-	-
Unigene3412	8.20457	7.5025	6.6865	-	-	-	-	-
CL3148.Contig1	8.19312	6.96963	7.75711	-	-	-	-	-
Unigene61072	8.76377	7.2854	6.14296	-	-	-	-	-
Unigene31031	9.03067	8	4.71882	-	-	-	-	-
CL949.Contig6	8.14296	5.3339	6.01495	K07752|1|4e-68|258|gmx:100779927|carboxypeptidase D [EC:3.4.17.22]	-	GO:0004181//metallocarboxypeptidase activity;GO:0008270//zinc ion binding	GO:0010082//regulation of root meristem growth;GO:0006508//proteolysis	gi|225470822|ref|XP_002265112.1|/1.40636e-71/PREDICTED: carboxypeptidase D [Vitis vinifera]
Unigene73485	9.4608	6.44294	6.43741	-	-	-	-	-
Unigene53439	8.58246	6.45396	6.84549	-	-	-	-	-
Unigene5350	8.2854	5.86625	7.07682	-	-	-	-	-
CL940.Contig28	8.67243	7.59246	5.3339	-	-	-	-	gi|297739960|emb|CBI30142.3|/4.10151e-86/unnamed protein product [Vitis vinifera]
Unigene41142	8.16323	5.27302	5.26053	-	-	-	-	-
CL9615.Contig1	8.33836	5.96963	6.53916	K04733|1|4e-77|264|smo:SELMODRAFT_159261|interleukin-1 receptor-associated kinase 4 [EC:2.7.11.1];K13416|5|6e-64|209|ath:AT4G33430|brassinosteroid insensitive 1-associated receptor kinase 1 [EC:2.7.10.1 2.7.11.1]	GO:0005886//plasma membrane	GO:0004713//protein tyrosine kinase activity;GO:0005524//ATP binding;GO:0004674//protein serine/threonine kinase activity	GO:0046777//protein autophosphorylation	gi|225442323|ref|XP_002280107.1|/0/PREDICTED: inactive protein kinase SELMODRAFT_444075 isoform 2 [Vitis vinifera]
Unigene76394	8.18983	5.53398	6.50779	-	-	-	-	-
CL2157.Contig34	8.29921	6.90689	4.89077	K08472|1|1e-108|283|aly:ARALYDRAFT_903160|mlo protein	GO:0005886//plasma membrane	GO:0005516//calmodulin binding	GO:0008219//cell death;GO:0006857//oligopeptide transport;GO:0002679//respiratory burst involved in defense response;GO:0010200//response to chitin;GO:0015824//proline transport;GO:0010150//leaf senescence;GO:0009817//defense response to fungus, incompatible interaction;GO:0010583//response to cyclopentenone;GO:0009407//toxin catabolic process	gi|462400623|gb|EMJ06180.1|/2.75742e-109/hypothetical protein PRUPE_ppa003207mg [Prunus persica]
Unigene54141	8.44432	6.93074	5.35755	-	-	-	-	-
CL4234.Contig7	8.09276	5.29768	5.43741	K01001|1|7e-128|265|vvi:100252210|UDP-N-acetylglucosamine--dolichyl-phosphate N-acetylglucosaminephosphotransferase [EC:2.7.8.15]	GO:0005886//plasma membrane;GO:0016021//integral to membrane;GO:0005783//endoplasmic reticulum	GO:0003975//UDP-N-acetylglucosamine-dolichyl-phosphate N-acetylglucosaminephosphotransferase activity;GO:0008963//phospho-N-acetylmuramoyl-pentapeptide-transferase activity	GO:0000271//polysaccharide biosynthetic process	gi|225441353|ref|XP_002274738.1|/9.36079e-127/PREDICTED: UDP-N-acetylglucosamine--dolichyl-phosphate N-acetylglucosaminephosphotransferase [Vitis vinifera]
Unigene58600	8.73584	7.14636	7.20294	-	-	-	-	gi|356503170|ref|XP_003520384.1|/2.18578e-08/PREDICTED: uncharacterized protein LOC100795634 [Glycine max]
Unigene21223	8.67713	6.73697	7.48113	-	GO:0009536//plastid;GO:0016324//apical plasma membrane	GO:0005089//Rho guanyl-nucleotide exchange factor activity;GO:0016301//kinase activity	GO:0009860//pollen tube growth;GO:0016310//phosphorylation	gi|225428257|ref|XP_002282312.1|/0/PREDICTED: rop guanine nucleotide exchange factor 1 [Vitis vinifera]
Unigene25810	8.80198	6.94642	6.51832	-	-	-	-	-
Unigene4624	8.18983	7.64866	5.3339	-	-	-	-	-
Unigene38298	8.72792	5.49185	5.48113	-	-	-	-	-
CL1693.Contig17	8.47978	7.36632	7.21917	K14498|1|2e-71|266|gmx:100804702|serine/threonine-protein kinase SRK2 [EC:2.7.11.1]	GO:0005829//cytosol;GO:0005634//nucleus	GO:0004674//protein serine/threonine kinase activity;GO:0005524//ATP binding	GO:0009739//response to gibberellin stimulus;GO:0010119//regulation of stomatal movement;GO:0006636//unsaturated fatty acid biosynthetic process;GO:0009414//response to water deprivation;GO:0040007//growth;GO:0009651//response to salt stress;GO:0042742//defense response to bacterium;GO:0019432//triglyceride biosynthetic process;GO:0006468//protein phosphorylation;GO:0005985//sucrose metabolic pro…	gi|356575156|ref|XP_003555708.1|/2.92618e-70/PREDICTED: serine/threonine-protein kinase SRK2E-like isoform 2 [Glycine max]
Unigene40835	8.43741	5.39232	5.39232	-	-	-	-	-
CL196.Contig3	9.08037	6.8413	6.36923	-	GO:0009941//chloroplast envelope;GO:0009570//chloroplast stroma;GO:0005634//nucleus	-	GO:0016117//carotenoid biosynthetic process;GO:0019288//isopentenyl diphosphate biosynthetic process, mevalonate-independent pathway	gi|297744754|emb|CBI38016.3|/2.70225e-106/unnamed protein product [Vitis vinifera]
Unigene59251	8.26522	6.82443	7.82018	-	-	-	-	-
Unigene16055	8.63057	7.53657	6.89077	-	GO:0016020//membrane	GO:0005215//transporter activity	GO:0006810//transport	gi|470123879|ref|XP_004297947.1|/8.2472e-21/PREDICTED: probable folate-biopterin transporter 9, chloroplastic-like [Fragaria vesca subsp. vesca]
Unigene33626	8.24	7.49985	6.6865	-	-	-	-	-
Unigene51327	9.31666	7.9542	4.64386	-	-	-	-	-
Unigene3145	8.38945	6.32193	7.30985	-	-	-	-	-
Unigene5111	8.56224	7.32793	5.3339	-	-	-	-	-
Unigene46869	8.74147	7.34873	5.43741	-	-	-	-	-
CL3914.Contig6	8.44294	6.40372	6.16993	K12606|1|1e-33|142|vvi:100265941|CCR4-NOT transcription complex subunit 9	-	-	-	gi|168056628|ref|XP_001780321.1|/7.54475e-33/predicted protein [Physcomitrella patens subsp. patens]
CL3612.Contig2	8.23042	6.46489	6.56478	K00360|1|2e-09|59.7|olu:OSTLU_37938|nitrate reductase (NADH) [EC:1.7.1.1];K13076|4|1e-08|57.0|olu:OSTLU_15110|delta8-fatty-acid desaturase [EC:1.14.19.4]	GO:0005739//mitochondrion	GO:0005488//binding	GO:0016126//sterol biosynthetic process	gi|351728070|ref|NP_001237950.1|/1.54134e-27/uncharacterized protein LOC100527821 [Glycine max]
Unigene44420	8.24476	6.61961	6.03709	-	-	-	-	-
Unigene31230	8.4865	6.32193	5.3339	-	-	-	-	-
Unigene71167	8.47167	6.45943	7.44018	-	-	-	-	-
Unigene60976	8.07146	6.42626	6.82443	-	-	-	-	-
Unigene39476	8.21755	6.79008	7.5597	-	-	-	-	-
CL1423.Contig23	8.5157	6.9542	4.77259	K10365|1|4e-95|347|pop:POPTR_831563|capping protein (actin filament) muscle Z-line, beta	GO:0071203//WASH complex;GO:0008290//F-actin capping protein complex	GO:0003779//actin binding	GO:0009408//response to heat;GO:0051693//actin filament capping	gi|462396787|gb|EMJ02586.1|/2.91118e-94/hypothetical protein PRUPE_ppa010305mg [Prunus persica]
Unigene53555	8.38082	6.77698	5.78136	-	-	-	-	-
Unigene47011	8.97346	6.65344	6.32793	-	-	-	-	-

## Sheet: Cluster 3
Table S3 List of DEGs in Cluster 3
Gene ID	log2Ratio(12 h/0 h)	log2Ratio(24 h/0 h)	log2Ratio(48 h/0 h)	KEGG Orthology	GO Component	GO Function	GO Process	Blast nr
Unigene7225	1.05156	-8.05347	-0.585868	-	-	-	-	-
CL3821.Contig19	-0.68578	-1.13699	-9.13699	K07088|1|1e-10|64.3|pop:POPTR_853491|	GO:0016021//integral to membrane	-	GO:0055085//transmembrane transport	gi|462407005|gb|EMJ12469.1|/6.32559e-16/hypothetical protein PRUPE_ppa017924mg [Prunus persica]
CL6746.Contig1	0.281618	-8.98204	-8.98204	-	-	-	-	-
Unigene59951	-0.014098	-1.10926	-8.68416	-	-	-	-	-
Unigene49248	-1.34278	-8.29309	-1.41453	-	-	-	-	-
CL2596.Contig1	0.132248	-1.64988	-8.96578	-	-	-	-	gi|147796513|emb|CAN68153.1|/1.65013e-16/hypothetical protein VITISV_009302 [Vitis vinifera]
CL8179.Contig2	-0.137942	-0.146006	-8.36194	K03165|1|8e-67|250|vvi:100260076|DNA topoisomerase III [EC:5.99.1.2]	GO:0009536//plastid;GO:0005694//chromosome;GO:0005576//extracellular region	GO:0003917//DNA topoisomerase type I activity	GO:0006268//DNA unwinding involved in replication;GO:0048573//photoperiodism, flowering;GO:0006265//DNA topological change	gi|359478029|ref|XP_002264970.2|/8.21042e-66/PREDICTED: DNA topoisomerase 3-beta-1-like [Vitis vinifera]
CL9012.Contig1	-1.31589	-9.48247	-9.48247	K13199|1|5e-44|177|sbi:SORBI_09g030400|plasminogen activator inhibitor 1 RNA-binding protein	-	-	-	gi|296090563|emb|CBI40913.3|/1.33401e-50/unnamed protein product [Vitis vinifera]
CL2029.Contig2	-0.550064	-9.01495	-1.5831	K03695|1|0.0|1277|ppp:PHYPADRAFT_193192|ATP-dependent Clp protease ATP-binding subunit ClpB	GO:0005739//mitochondrion;GO:0009941//chloroplast envelope;GO:0009570//chloroplast stroma	GO:0005524//ATP binding;GO:0016887//ATPase activity	GO:0006457//protein folding;GO:0009408//response to heat;GO:0016485//protein processing;GO:0009644//response to high light intensity;GO:0042542//response to hydrogen peroxide	gi|462422303|gb|EMJ26566.1|/0/hypothetical protein PRUPE_ppa000846mg [Prunus persica]
Unigene47979	-0.412961	-3.11008	-8.59121	-	-	-	-	-
CL1065.Contig11	-1.44857	-2.35755	-9.29615	-	-	GO:0008168//methyltransferase activity	GO:0048731;GO:0032259//methylation;GO:0044767	gi|224066969|ref|XP_002302304.1|/2.1452e-26/predicted protein [Populus trichocarpa]
CL8762.Contig1	0.570503	-8.52225	-1.29023	K00430|1|2e-100|228|rcu:RCOM_0688840|peroxidase [EC:1.11.1.7]	-	GO:0020037//heme binding;GO:0046872//metal ion binding;GO:0004601//peroxidase activity	GO:0055114//oxidation-reduction process;GO:0006979//response to oxidative stress	gi|205326623|gb|ACI03401.1|/1.24681e-111/peroxidase 1 [Litchi chinensis]
Unigene12122	-0.40516	-0.514743	-8.6594	-	-	-	-	-
CL5940.Contig3	-0.768341	-2.19365	-8.90789	K01228|1|0.0|768|vvi:100264375|mannosyl-oligosaccharide glucosidase [EC:3.2.1.106]	GO:0016023//cytoplasmic membrane-bounded vesicle;GO:0005886//plasma membrane;GO:0005783//endoplasmic reticulum	GO:0004573//mannosyl-oligosaccharide glucosidase activity;GO:0004558//alpha-glucosidase activity	GO:0010053//root epidermal cell differentiation;GO:0048235//pollen sperm cell differentiation;GO:0009311//oligosaccharide metabolic process	gi|359473731|ref|XP_003631353.1|/0/PREDICTED: mannosyl-oligosaccharide glucosidase [Vitis vinifera]
Unigene20600	-0.254055	0.286397	-8.27457	K04733|1|2e-23|105|ath:AT5G38990|interleukin-1 receptor-associated kinase 4 [EC:2.7.11.1];K00924|5|1e-12|69.3|osa:4337593|[EC:2.7.1.-]	-	-	-	gi|470120304|ref|XP_004296245.1|/3.34655e-25/PREDICTED: receptor-like protein kinase ANXUR1-like [Fragaria vesca subsp. vesca]
CL9056.Contig8	-0.815975	-1.02348	-8.76044	-	GO:0005773//vacuole	-	GO:0031047//gene silencing by RNA;GO:0009908//flower development;GO:0016569//covalent chromatin modification;GO:0050896//response to stimulus;GO:0016070//RNA metabolic process;GO:0043414//macromolecule methylation;GO:0040029//regulation of gene expression, epigenetic	gi|359479961|ref|XP_002271627.2|/3.63346e-43/PREDICTED: uncharacterized protein LOC100243428 [Vitis vinifera]
Unigene49630	-0.79298	-3.69292	-9.90237	-	-	-	-	-
Unigene43377	-0.381249	-8.45806	-0.685475	-	-	-	-	-
CL140.Contig45	-1.51348	-2.17336	-9.29921	K04733|1|3e-67|256|smo:SELMODRAFT_159261|interleukin-1 receptor-associated kinase 4 [EC:2.7.11.1];K13416|3|2e-65|249|ath:AT4G33430|brassinosteroid insensitive 1-associated receptor kinase 1 [EC:2.7.10.1 2.7.11.1]	-	GO:0004674//protein serine/threonine kinase activity;GO:0016491//oxidoreductase activity;GO:0000166//nucleotide binding	GO:0006468//protein phosphorylation;GO:0000165//MAPK cascade	gi|297740563|emb|CBI30745.3|/0/unnamed protein product [Vitis vinifera]
CL6348.Contig3	-0.323539	-1.92471	-8.54432	K11155|1|6e-07|55.1|smo:SELMODRAFT_138381|diacylglycerol O-acyltransferase 1 [EC:2.3.1.20 2.3.1.75 2.3.1.76]	GO:0016021//integral to membrane;GO:0005739//mitochondrion	GO:0016746//transferase activity, transferring acyl groups	GO:0006944//cellular membrane fusion;GO:0006891//intra-Golgi vesicle-mediated transport	gi|462419745|gb|EMJ24008.1|/0/hypothetical protein PRUPE_ppa004194mg [Prunus persica]
Unigene52990	0.42664	-1.00179	-8.06788	-	-	-	-	-
CL2121.Contig4	-0.709044	-3.80881	-9.95855	K05643|1|1e-107|390|ppp:PHYPADRAFT_221752|ATP-binding cassette, subfamily A (ABC1), member 3	GO:0005774//vacuolar membrane;GO:0016021//integral to membrane	GO:0015408;GO:0015419//sulfate transmembrane-transporting ATPase activity;GO:0015171//amino acid transmembrane transporter activity;GO:0005524//ATP binding	GO:0006487//protein N-linked glycosylation;GO:0006200//ATP catabolic process	gi|225441860|ref|XP_002284204.1|/0/PREDICTED: ABC transporter A family member 1-like [Vitis vinifera]
CL1557.Contig2	-0.361598	-8.14296	-1.58837	K11643|1|9e-68|258|ppp:PHYPADRAFT_145844|chromodomain-helicase-DNA-binding protein 4 [EC:3.6.4.12]	-	GO:0043167//ion binding;GO:1901363;GO:0097159//organic cyclic compound binding	-	gi|297746282|emb|CBI16338.3|/0/unnamed protein product [Vitis vinifera]
Unigene58788	0.375946	-1.45974	-8.6061	-	-	-	-	-
CL1951.Contig6	0.822396	-8.43185	-4.15883	K15216|1|7e-167|586|vvi:100248166|RNA polymerase I-specific transcription initiation factor RRN3	GO:0005634//nucleus	-	GO:0006360//transcription from RNA polymerase I promoter	gi|359477042|ref|XP_002263973.2|/1.98117e-165/PREDICTED: RNA polymerase I-specific transcription initiation factor RRN3-like [Vitis vinifera]
CL6603.Contig3	0.712057	-2.17971	-8.79442	K14494|1|9e-24|108|pop:POPTR_645273|DELLA protein	GO:0005634//nucleus	GO:0043565//sequence-specific DNA binding	GO:0051457//maintenance of protein location in nucleus;GO:0010103//stomatal complex morphogenesis;GO:0006355//regulation of transcription, DNA-dependent;GO:0008356//asymmetric cell division;GO:0009956//radial pattern formation;GO:0009630//gravitropism	gi|224139438|ref|XP_002323112.1|/7.84807e-77/GRAS family transcription factor [Populus trichocarpa]
CL9424.Contig1	-0.450661	-2.36864	-9.3873	-	-	-	-	gi|147855996|emb|CAN82818.1|/4.34201e-37/hypothetical protein VITISV_030074 [Vitis vinifera]
CL6206.Contig2	-0.87812	0.035124	-8.45806	K08955|1|3e-96|350|vvi:100252645|ATP-dependent metalloprotease [EC:3.4.24.-]	GO:0016020//membrane;GO:0009536//plastid;GO:0005739//mitochondrion	GO:0004252//serine-type endopeptidase activity;GO:0004222//metalloendopeptidase activity;GO:0005524//ATP binding;GO:0008568//microtubule-severing ATPase activity;GO:0004176//ATP-dependent peptidase activity	GO:0030163//protein catabolic process;GO:0006508//proteolysis;GO:0051301//cell division	gi|449447126|ref|XP_004141320.1|/3.35183e-95/PREDICTED: ATP-dependent zinc metalloprotease FTSH 4, mitochondrial-like [Cucumis sativus]
CL10767.Contig2	-0.41207	-2.4055	-8.92382	-	-	-	-	gi|462415820|gb|EMJ20557.1|/2.65842e-06/hypothetical protein PRUPE_ppa019476mg [Prunus persica]
Unigene34385	0.3247	0.179144	-8.11548	-	-	-	-	-
CL11072.Contig29	-0.334489	-0.016228	-8.21917	K04728|1|5e-08|48.9|ath:AT3G48190|ataxia telangiectasia mutated family protein [EC:2.7.11.1]	GO:0009507//chloroplast;GO:0009506//plasmodesma;GO:0005634//nucleus	GO:0000166//nucleotide binding;GO:0000285//1-phosphatidylinositol-3-phosphate 5-kinase activity	GO:0043247//telomere maintenance in response to DNA damage;GO:0010332//response to gamma radiation;GO:0007131//reciprocal meiotic recombination;GO:0032504//multicellular organism reproduction;GO:0010638//positive regulation of organelle organization;GO:0045132//meiotic chromosome segregation;GO:0000724//double-strand break repair via homologous recombination;GO:0042138//meiotic DNA double-strand …	gi|449441017|ref|XP_004138280.1|/5.81513e-08/PREDICTED: LOW QUALITY PROTEIN: serine/threonine-protein kinase ATM-like [Cucumis sativus]
Unigene46804	8.23362	5.20945	6.76377	-	-	-	-	-
Unigene65928	-0.558436	-0.843245	-8.92184	-	-	-	-	-
CL7040.Contig1	0.198456	-0.324763	-8.57743	K13425|1|3e-95|347|vvi:100256849|WRKY transcription factor 22	-	-	GO:0010200//response to chitin;GO:0010150//leaf senescence;GO:0050794//regulation of cellular process;GO:0008152//metabolic process	gi|225454298|ref|XP_002276925.1|/3.63008e-94/PREDICTED: WRKY transcription factor 22 [Vitis vinifera]
CL1693.Contig13	1.81366	-8.76377	-8.76377	K14498|1|0.0|679|gmx:100804702|serine/threonine-protein kinase SRK2 [EC:2.7.11.1]	GO:0005829//cytosol;GO:0005634//nucleus	GO:0009931//calcium-dependent protein serine/threonine kinase activity;GO:0005515//protein binding;GO:0004713//protein tyrosine kinase activity;GO:0005524//ATP binding	GO:0042744//hydrogen peroxide catabolic process;GO:0010119//regulation of stomatal movement;GO:0006636//unsaturated fatty acid biosynthetic process;GO:0009414//response to water deprivation;GO:0040007//growth;GO:0009651//response to salt stress;GO:2000377//regulation of reactive oxygen species metabolic process;GO:0042742//defense response to bacterium;GO:0019432//triglyceride biosynthetic proces…	gi|460369899|ref|XP_004230794.1|/0/PREDICTED: serine/threonine-protein kinase SRK2E-like [Solanum lycopersicum]
CL3161.Contig4	-0.766903	-1.64964	-9.13614	-	-	GO:0005515//protein binding;GO:0000166//nucleotide binding	GO:0051640//organelle localization;GO:0016049//cell growth;GO:0009913//epidermal cell differentiation;GO:0000904//cell morphogenesis involved in differentiation	gi|255546055|ref|XP_002514087.1|/2.99376e-10/myosin XI, putative [Ricinus communis]
Unigene58920	0.167138	-0.802887	-8.06967	-	-	-	-	-
Unigene72052	-1.80736	-9.32043	-2.91103	-	-	-	-	-
CL1006.Contig5	-0.212333	-4.0085	-8.63299	K13217|1|7e-51|199|vvi:100244562|pre-mRNA-processing factor 39	GO:0005829//cytosol	-	GO:0048510//regulation of timing of transition from vegetative to reproductive phase	gi|225437987|ref|XP_002272685.1|/8.34356e-50/PREDICTED: pre-mRNA-processing factor 39-like [Vitis vinifera]
Unigene43967	-1.33787	-3.67891	-9.17076	-	-	-	-	-
CL3366.Contig2	-0.187469	-2.86101	-9.40017	-	-	-	-	-
CL5663.Contig7	-0.48832	-0.632088	-8.64145	-	-	-	-	-
CL697.Contig34	-1.17305	-2.17978	-9.65821	K14775|1|4e-99|360|sbi:SORBI_09g028130|ribosome biogenesis protein UTP30	GO:0015934//large ribosomal subunit	GO:0008374//O-acyltransferase activity;GO:0003735//structural constituent of ribosome;GO:0003723//RNA binding	GO:0006629//lipid metabolic process;GO:0006412//translation	gi|255546375|ref|XP_002514247.1|/2.90172e-124/conserved hypothetical protein [Ricinus communis]
CL5735.Contig3	-0.076236	-0.190626	-8.08746	K15451|1|6e-153|292|vvi:100251361|tRNA wybutosine-synthesizing protein 4 [EC:2.1.1.-]	GO:0005634//nucleus	GO:0008168//methyltransferase activity	GO:0048573//photoperiodism, flowering;GO:0032259//methylation	gi|225453390|ref|XP_002271322.1|/7.45751e-152/PREDICTED: leucine carboxyl methyltransferase 2-like [Vitis vinifera]
CL1118.Contig11	-0.640067	-2.39001	-9.69986	-	-	-	-	-
CL8281.Contig5	0.414662	-1.94261	-8.32343	K01176|1|5e-117|421|ppp:PHYPADRAFT_60178|alpha-amylase [EC:3.2.1.1]	GO:0009570//chloroplast stroma;GO:0005576//extracellular region	GO:0004556//alpha-amylase activity;GO:0033910;GO:0005509//calcium ion binding	GO:0007623//circadian rhythm;GO:0005983//starch catabolic process	gi|449434821|ref|XP_004135194.1|/0/PREDICTED: alpha-amylase 3, chloroplastic-like [Cucumis sativus]
Unigene5186	8.04803	5.18322	6.73245	-	-	-	-	-
Unigene61487	-0.947293	-8.16323	-2.98001	-	-	-	-	-
Unigene65466	-0.077488	-1.13592	-8.50515	-	-	-	-	gi|255573611|ref|XP_002527728.1|/2.16119e-16/zinc finger protein, putative [Ricinus communis]
CL10073.Contig2	-0.052408	-1.42095	-8.224	-	-	-	-	-
CL3277.Contig1	-1.1082	-3.53906	-7.15259	K03671|1|6e-06|38.9|pop:POPTR_263504|thioredoxin 1	GO:0009570//chloroplast stroma;GO:0009534//chloroplast thylakoid	GO:0009055//electron carrier activity;GO:0015035//protein disulfide oxidoreductase activity	GO:0045454//cell redox homeostasis;GO:0006662//glycerol ether metabolic process	gi|470135045|ref|XP_004303341.1|/1.15032e-58/PREDICTED: thioredoxin-like 3-1, chloroplastic-like [Fragaria vesca subsp. vesca]
CL235.Contig37	-0.377339	-1.00452	-9.05799	-	GO:0005737//cytoplasm;GO:0005887//integral to plasma membrane	GO:0008195//phosphatidate phosphatase activity;GO:0003993//acid phosphatase activity	GO:0008152//metabolic process;GO:0009738//abscisic acid mediated signaling pathway	gi|374671175|gb|AEZ56253.1|/5.37641e-142/phosphatidate phosphatase [Jatropha curcas]
CL1815.Contig7	-0.850122	-8.50117	-1.80537	K15336|1|3e-40|166|vvi:100259391|tRNA (cytosine38-C5)-methyltransferase [EC:2.1.1.204]	GO:0009536//plastid	-	-	gi|225454795|ref|XP_002274101.1|/0/PREDICTED: pentatricopeptide repeat-containing protein At5g27270-like [Vitis vinifera]
Unigene69045	-0.583476	-8.92184	-2.00298	-	-	-	-	-
Unigene73538	0.21424	-2.78576	-8.16658	-	-	-	-	-
Unigene9065	-0.073852	-1.99718	-9.41222	K08734|1|6e-07|45.1|rcu:RCOM_1331420|DNA mismatch repair protein MLH1	-	-	-	gi|255561542|ref|XP_002521781.1|/9.3777e-06/DNA mismatch repair protein mlh1, putative [Ricinus communis]
CL4250.Contig1	0	-1.17267	-8.26366	-	-	-	-	-
Unigene68956	-0.109278	-3.45505	-8.77698	-	GO:0048046//apoplast	GO:0050162//oxalate oxidase activity;GO:0045735//nutrient reservoir activity;GO:0030145//manganese ion binding	GO:0055114//oxidation-reduction process	gi|255582407|ref|XP_002531992.1|/6.8815e-07/Rhicadhesin receptor precursor, putative [Ricinus communis]
CL6233.Contig1	0.149812	-0.580935	-8.70506	K11267|1|0.0|766|rcu:RCOM_1065770|sister chromatid cohesion protein PDS5	GO:0005829//cytosol;GO:0005739//mitochondrion;GO:0005634//nucleus;GO:0009507//chloroplast	-	-	gi|147777785|emb|CAN75734.1|/0/hypothetical protein VITISV_030148 [Vitis vinifera]
Unigene38114	0.193762	-0.998213	-8.07146	-	-	-	-	-
Unigene58328	-0.420427	-8.21917	-2.99678	-	-	-	-	-
Unigene67324	-1.03656	-8.37938	-3.16993	-	-	-	-	-
Unigene58850	0.494999	-0.678799	-8.04803	-	-	-	-	-
Unigene31967	-1.06206	-8.56986	-2.31561	-	-	-	-	gi|460373336|ref|XP_004232476.1|/1.70276e-07/PREDICTED: uncharacterized protein LOC101255052 [Solanum lycopersicum]
CL7288.Contig1	-0.598431	-1.4729	-8.86522	-	GO:0005886//plasma membrane;GO:0005829//cytosol;GO:0005739//mitochondrion	GO:0005215//transporter activity	GO:0000911//cytokinesis by cell plate formation;GO:0006890//retrograde vesicle-mediated transport, Golgi to ER;GO:0006970//response to osmotic stress;GO:0000226//microtubule cytoskeleton organization;GO:0009408//response to heat	gi|225443241|ref|XP_002271570.1|/0/PREDICTED: vacuolar protein sorting-associated protein 53 homolog [Vitis vinifera]
Unigene13028	0.217629	-8.98204	-1.89458	-	-	-	-	-
Unigene57723	-0.409786	-8.25109	-0.418198	-	-	-	-	-
Unigene851	0.343901	-1.58321	-8.09628	-	-	-	-	-
CL4098.Contig1	-1.42253	-1.62283	-9.17742	-	-	-	-	gi|255537749|ref|XP_002509941.1|/2.29122e-23/hypothetical protein RCOM_1691430 [Ricinus communis]
CL10555.Contig1	0.098842	0.657112	-8.11548	-	-	-	-	-
CL1386.Contig2	-0.612854	-1.9752	-8.84967	-	-	-	-	-
Unigene972	-0.551796	-1.55508	-7.33315	K10728|1|4e-53|207|vvi:100260958|topoisomerase (DNA) II binding protein 1	-	-	GO:0007126//meiosis	gi|302141765|emb|CBI18968.3|/5.42519e-52/unnamed protein product [Vitis vinifera]
CL390.Contig63	0.479259	-7.10119	-8.83815	K02552|1|9e-173|266|gmx:100799025|menaquinone-specific isochorismate synthase [EC:5.4.4.2];K01728|5|4e-163|350|pop:POPTR_581348|pectate lyase [EC:4.2.2.2]	GO:0009507//chloroplast	GO:0030570//pectate lyase activity;GO:0008909//isochorismate synthase activity	GO:0031348//negative regulation of defense response;GO:0019684//photosynthesis, light reaction;GO:0009595//detection of biotic stimulus;GO:0009867//jasmonic acid mediated signaling pathway;GO:0009697//salicylic acid biosynthetic process;GO:0009862//systemic acquired resistance, salicylic acid mediated signaling pathway;GO:0006944//cellular membrane fusion;GO:0010363//regulation of plant-type hype…	gi|462404819|gb|EMJ10283.1|/0/hypothetical protein PRUPE_ppa003652mg [Prunus persica]
Unigene5718	-1.18124	-2.54543	-9.16992	-	-	-	-	-
CL9887.Contig1	0.509738	-8.07146	-2.56896	K13414|1|6e-17|89.0|zma:100272734|mitogen-activated protein kinase kinase kinase 1, plant [EC:2.7.11.25]	-	GO:0004672//protein kinase activity;GO:0000166//nucleotide binding	-	gi|225432806|ref|XP_002279386.1|/0/PREDICTED: uncharacterized protein LOC100249467 [Vitis vinifera]
Unigene74959	-1.06922	-8.68883	-2.17051	-	-	-	-	-
CL5298.Contig4	0.671657	0.515025	-8.31892	-	-	-	-	gi|359474301|ref|XP_002272827.2|/0/PREDICTED: uncharacterized protein LOC100243215 [Vitis vinifera]
Unigene32050	-1.02409	-1.2674	-8.85487	K08472|1|8e-21|97.8|aly:ARALYDRAFT_665253|mlo protein	GO:0016021//integral to membrane;GO:0005634//nucleus;GO:0005886//plasma membrane	GO:0005516//calmodulin binding	GO:0006952//defense response;GO:0008219//cell death;GO:0009607//response to biotic stimulus	gi|224119872|ref|XP_002331083.1|/9.57446e-25/predicted protein [Populus trichocarpa]
CL3369.Contig30	0.193987	-8.06967	-2.14684	-	-	-	-	gi|359488533|ref|XP_002276845.2|/2.99275e-106/PREDICTED: uncharacterized protein LOC100260052 [Vitis vinifera]
CL1663.Contig8	0.099769	-8.10154	-3.22707	-	GO:0005576//extracellular region	-	GO:0031348//negative regulation of defense response;GO:0009627//systemic acquired resistance;GO:0009617//response to bacterium;GO:0009697//salicylic acid biosynthetic process	gi|359478193|ref|XP_002273984.2|/0/PREDICTED: C2 and GRAM domain-containing protein At1g03370-like [Vitis vinifera]
Unigene28334	-1.60165	-2.91331	-10.317	-	-	-	-	-
CL3233.Contig3	0.142958	-1.3237	-8.08746	-	-	-	-	-
Unigene2666	-0.636299	-2.21839	-9.02144	-	-	-	-	-
Unigene54451	0.361821	-8.1565	-0.813689	-	-	-	-	-
Unigene68034	-0.771005	-8.18322	-1.17947	-	-	-	-	-
Unigene73357	-0.120168	-1.271	-8.95517	-	-	-	-	-
CL3152.Contig6	-0.470451	-0.034459	-8.06788	-	GO:0005576//extracellular region;GO:0005886//plasma membrane	GO:0030246//carbohydrate binding;GO:0016829//lyase activity	GO:0005975//carbohydrate metabolic process	gi|255572842|ref|XP_002527353.1|/0/lyase, putative [Ricinus communis]
Unigene56978	-0.826794	-8.97823	-3.17088	-	-	-	-	-
CL58.Contig8	-1.83163	-2.9965	-6.6865	K03004|1|3e-08|58.2|osa:4325336|DNA-directed RNA polymerase I subunit RPA43;K03506|3|1e-06|52.8|olu:OSTLU_19031|DNA polymerase epsilon subunit 4 [EC:2.7.7.7]	GO:0016602//CCAAT-binding factor complex	GO:0043565//sequence-specific DNA binding;GO:0003700//sequence-specific DNA binding transcription factor activity;GO:0046982//protein heterodimerization activity	GO:0009738//abscisic acid mediated signaling pathway;GO:0045893//positive regulation of transcription, DNA-dependent	gi|460381246|ref|XP_004236363.1|/9.23222e-89/PREDICTED: nuclear transcription factor Y subunit C-1-like isoform 2 [Solanum lycopersicum]
CL970.Contig19	-2.80219	-2.99943	-6.83462	-	-	-	-	gi|225423593|ref|XP_002275625.1|/3.69713e-21/PREDICTED: mitochondrial translocator assembly and maintenance protein 41 homolog [Vitis vinifera]
Unigene73597	-1.18953	-1.2649	-8.85487	-	-	-	-	-
CL8503.Contig1	-1.02785	-8.21108	-2.42972	-	-	-	-	-
Unigene25578	-1.30423	-1.25148	-9.51043	K02925|1|7e-49|191|rcu:RCOM_0759150|large subunit ribosomal protein L3e	GO:0022625//cytosolic large ribosomal subunit;GO:0016020//membrane	GO:0003735//structural constituent of ribosome	GO:0006412//translation;GO:0009165//nucleotide biosynthetic process;GO:0052546//cell wall pectin metabolic process;GO:0052541//plant-type cell wall cellulose metabolic process	gi|470108380|ref|XP_004290498.1|/1.55608e-48/PREDICTED: 60S ribosomal protein L3-like [Fragaria vesca subsp. vesca]
Unigene19708	-1.00247	-9.19065	-2.22102	-	-	-	-	-
Unigene47121	-0.144141	-8.25267	-3.77154	-	-	-	-	-
Unigene60183	-0.488546	-8.26991	-1.00938	-	-	-	-	-
CL8204.Contig2	2.46099	-1.34356	-8.12928	-	-	-	-	-
CL8326.Contig2	-0.409199	-8.09803	-2.18315	-	GO:0009536//plastid	GO:0008270//zinc ion binding	-	gi|224108583|ref|XP_002314899.1|/8.15408e-36/predicted protein [Populus trichocarpa]
CL9597.Contig1	-0.260063	-0.794902	-8.47438	K13430|1|4e-65|190|osa:4329463|serine/threonine-protein kinase PBS1 [EC:2.7.11.1]	GO:0009507//chloroplast	GO:0004713//protein tyrosine kinase activity;GO:0005524//ATP binding;GO:0004674//protein serine/threonine kinase activity	GO:0006468//protein phosphorylation	gi|470119408|ref|XP_004295806.1|/2.65096e-71/PREDICTED: serine/threonine-protein kinase PBS1-like [Fragaria vesca subsp. vesca]
Unigene68417	-0.711167	-9.72053	-9.72053	-	-	-	-	-
Unigene59942	-0.881447	-3.87505	-9.11027	-	-	-	-	-
Unigene3292	-1.28182	-8.49452	-2.99202	-	-	-	-	-
Unigene61196	-0.763426	-7.96963	-1.23718	-	-	-	-	-
Unigene48412	0.097048	-1.3597	-8.38945	-	-	-	-	-
CL2051.Contig2	-0.190331	-2.41947	-8.3502	K00784|1|0.0|1294|vvi:100254820|ribonuclease Z [EC:3.1.26.11]	GO:0005634//nucleus	GO:0042781//3'-tRNA processing endoribonuclease activity	GO:0009165//nucleotide biosynthetic process;GO:0042780//tRNA 3'-end processing	gi|225442543|ref|XP_002278956.1|/0/PREDICTED: zinc phosphodiesterase ELAC protein 2-like [Vitis vinifera]
Unigene39424	-1.0253	-0.939145	-8.78463	-	-	-	-	-
Unigene38336	-0.99809	-7.97537	-1.41568	-	-	-	-	-
Unigene44326	-0.278272	-3.77259	-8.47303	-	-	-	-	-
Unigene7046	-0.099325	-1.81327	-8.34725	-	-	-	-	-
CL1336.Contig54	-1.12027	-4.1231	-9.52683	-	-	-	-	-
CL3997.Contig4	-0.188471	-8.73922	-2.3469	-	-	-	-	-
Unigene55850	0.336851	-1.37587	-8.35315	-	-	-	-	-
CL3836.Contig2	-0.042735	-1.74938	-8.90589	-	-	GO:0016787//hydrolase activity	-	gi|225458657|ref|XP_002282856.1|/2.69113e-29/PREDICTED: subtilisin-like protease-like [Vitis vinifera]
CL4753.Contig1	-1.62655	-6.72208	-2.7701	-	-	GO:0046872//metal ion binding	-	gi|462415149|gb|EMJ19886.1|/7.74888e-13/hypothetical protein PRUPE_ppa008711mg [Prunus persica]
Unigene62372	-1.40537	-1.01253	-8.85383	-	-	-	-	-
CL1269.Contig18	0.016854	-8.14805	-1.68862	K05656|1|4e-152|273|mtr:MTR_5g033080|ATP-binding cassette, subfamily B (MDR/TAP), member 9;K05657|4|2e-18|66.6|smo:SELMODRAFT_445846|ATP-binding cassette, subfamily B (MDR/TAP), member 10	GO:0009941//chloroplast envelope	GO:0000166//nucleotide binding;GO:0042626//ATPase activity, coupled to transmembrane movement of substances	GO:0006810//transport;GO:0010039//response to iron ion;GO:0000302//response to reactive oxygen species;GO:0055072//iron ion homeostasis;GO:0015996//chlorophyll catabolic process	gi|225470565|ref|XP_002272060.1|/2.5295e-161/PREDICTED: ABC transporter B family member 26, chloroplastic-like [Vitis vinifera]
CL1376.Contig4	-1.08421	-3.39848	-9.37576	-	-	-	-	gi|224123914|ref|XP_002319195.1|/5.39647e-73/predicted protein [Populus trichocarpa]
Unigene57053	-0.934175	-8.08392	-1.01067	-	-	-	-	-
Unigene12715	-1.03495	-2.25081	-9.55459	-	-	-	-	-
Unigene9025	-0.706269	-8.06967	-2.7239	-	-	-	-	-
CL6160.Contig2	0.469402	-1.37099	-8.31741	K02836|1|8e-11|66.2|ppp:PHYPADRAFT_145938|peptide chain release factor 2	GO:0009507//chloroplast	GO:0003747//translation release factor activity	GO:0006415//translational termination	gi|359493583|ref|XP_002263666.2|/1.71369e-65/PREDICTED: peptide chain release factor 1-like [Vitis vinifera]
Unigene5540	-0.381679	-0.411667	-8.56986	-	-	-	-	-
CL8737.Contig2	0.330741	-2.10456	-8.72905	K08497|1|4e-82|302|pop:POPTR_833423|protein transport protein SEC20	GO:0005737//cytoplasm	-	GO:0048193//Golgi vesicle transport;GO:0030244//cellulose biosynthetic process	gi|462405155|gb|EMJ10619.1|/2.10714e-83/hypothetical protein PRUPE_ppa009371mg [Prunus persica]
CL2221.Contig13	-0.646441	-0.179614	-8.06429	K14766|1|1e-06|53.9|cre:CHLREDRAFT_142296|nucleolar protein 14;K11323|3|2e-06|53.1|vcn:VOLCADRAFT_121342|histone arginine demethylase JMJD6 [EC:1.14.11.-]	-	-	-	gi|297739382|emb|CBI29398.3|/1.49131e-44/unnamed protein product [Vitis vinifera]
CL507.Contig2	-0.265239	-2.09259	-8.25582	K02350|1|0.0|1847|vvi:100263126|DNA polymerase zeta subunit [EC:2.7.7.7]	GO:0016035//zeta DNA polymerase complex;GO:0005634//nucleus	GO:0008270//zinc ion binding;GO:0003887//DNA-directed DNA polymerase activity;GO:0003677//DNA binding;GO:0000166//nucleotide binding	GO:0010224//response to UV-B;GO:0010212//response to ionizing radiation;GO:0006260//DNA replication;GO:0000724//double-strand break repair via homologous recombination;GO:0043687//post-translational protein modification;GO:0019985//translesion synthesis;GO:0045893//positive regulation of transcription, DNA-dependent	gi|356504040|ref|XP_003520807.1|/0/PREDICTED: uncharacterized protein LOC100777934 [Glycine max]
Unigene43686	-1.11884	-8.74819	-3.15325	-	-	-	-	-
CL2015.Contig3	-0.873243	-8.61471	-2.39877	-	-	-	-	-
CL802.Contig37	-0.499293	-0.676997	-9.06788	-	GO:0009507//chloroplast	-	-	gi|296085574|emb|CBI29306.3|/1.96081e-111/unnamed protein product [Vitis vinifera]
CL166.Contig28	0.693586	-0.596978	-8.13614	-	GO:0005634//nucleus	-	-	gi|462419876|gb|EMJ24139.1|/8.41134e-122/hypothetical protein PRUPE_ppa005300mg [Prunus persica]
CL8579.Contig2	0.125612	-1.86991	-8.93958	-	-	-	-	-
CL569.Contig22	0.667698	-0.795224	-8.34725	K14431|1|1e-48|191|vvi:100242879|transcription factor TGA	-	-	-	gi|359487138|ref|XP_002263159.2|/7.81623e-47/PREDICTED: transcription factor HBP-1b(c1)-like [Vitis vinifera]
Unigene50755	-1.18281	-0.721001	-8.8434	-	-	-	-	-
Unigene69370	0.089399	-2.33184	-8.18983	-	-	-	-	-
Unigene33408	0.341364	-0.232001	-8.27457	-	-	-	-	-
Unigene60447	0.502229	-1.08056	-8.29002	-	-	-	-	-
CL1006.Contig6	-0.600593	-0.885288	-7.37255	K13217|1|7e-51|199|vvi:100244562|pre-mRNA-processing factor 39	GO:0005829//cytosol	-	GO:0048510//regulation of timing of transition from vegetative to reproductive phase	gi|225437987|ref|XP_002272685.1|/8.86362e-50/PREDICTED: pre-mRNA-processing factor 39-like [Vitis vinifera]
Unigene53273	8.19312	5.01495	6.5597	-	-	-	-	-
CL58.Contig9	-1.75195	-3.01218	-10.4384	K03004|1|4e-08|58.2|osa:4325336|DNA-directed RNA polymerase I subunit RPA43;K03506|3|2e-06|52.8|olu:OSTLU_19031|DNA polymerase epsilon subunit 4 [EC:2.7.7.7]	GO:0016602//CCAAT-binding factor complex	GO:0043565//sequence-specific DNA binding;GO:0003700//sequence-specific DNA binding transcription factor activity;GO:0046982//protein heterodimerization activity	GO:0009738//abscisic acid mediated signaling pathway;GO:0045893//positive regulation of transcription, DNA-dependent	gi|460381246|ref|XP_004236363.1|/1.19375e-88/PREDICTED: nuclear transcription factor Y subunit C-1-like isoform 2 [Solanum lycopersicum]
Unigene3441	-0.38272	-2.21937	-9.189	-	-	-	-	-
CL9527.Contig2	-1.61622	-1.06827	-8.95904	-	-	-	-	-
CL8234.Contig2	-0.845277	-7.31288	-1.73797	-	-	-	-	gi|302141846|emb|CBI19049.3|/4.31305e-62/unnamed protein product [Vitis vinifera]
Unigene345	-1.35112	-9.72905	-9.72905	-	-	-	-	-
Unigene46965	-0.729471	-1.8036	-9.32193	-	-	-	-	-
Unigene69747	-0.812336	-8.29615	-1.80965	-	-	-	-	-
Unigene74867	-0.455277	-2.31172	-8.55331	-	-	-	-	-
CL3065.Contig2	0.25408	-8.16658	-1.15535	-	-	-	-	-
CL1723.Contig15	0.078538	-3.45435	-9.36923	K00942|1|3e-127|388|vvi:100241746|guanylate kinase [EC:2.7.4.8]	-	GO:0004385//guanylate kinase activity	GO:0016310//phosphorylation;GO:0006163//purine nucleotide metabolic process	gi|462397665|gb|EMJ03333.1|/4.81151e-135/hypothetical protein PRUPE_ppa006136mg [Prunus persica]
Unigene1400	0.152658	-1.16759	-9.00469	-	-	-	-	gi|224068275|ref|XP_002302693.1|/3.66395e-09/predicted protein [Populus trichocarpa]
Unigene18572	-1.63074	-1.0787	-9.05979	-	-	-	-	-
CL2976.Contig10	-0.011055	-2.14729	-8.25582	K15377|1|6e-08|58.2|cre:CHLREDRAFT_189789|solute carrier family 44 (choline transporter-like protein), member 2/4/5;K11323|2|1e-06|53.9|vcn:VOLCADRAFT_121342|histone arginine demethylase JMJD6 [EC:1.14.11.-]	GO:0005886//plasma membrane;GO:0016021//integral to membrane	-	GO:0019344//cysteine biosynthetic process	gi|225449991|ref|XP_002273748.1|/0/PREDICTED: protein PNS1 [Vitis vinifera]
Unigene69190	8.3053	5.12928	6.67242	-	-	-	-	-
Unigene53962	-0.857193	-1.01266	-8.7131	K11254|1|1e-22|102|cme:CMN169C|histone H4	GO:0005829//cytosol;GO:0000786//nucleosome;GO:0005739//mitochondrion;GO:0005730//nucleolus;GO:0009506//plasmodesma;GO:0005774//vacuolar membrane;GO:0009579//thylakoid;GO:0009507//chloroplast;GO:0005794//Golgi apparatus;GO:0005886//plasma membrane	GO:0003677//DNA binding;GO:0046982//protein heterodimerization activity	GO:0009414//response to water deprivation;GO:0006334//nucleosome assembly	gi|413947466|gb|AFW80115.1|/1.19026e-22/hypothetical protein ZEAMMB73_313798 [Zea mays]
CL262.Contig24	-0.287649	-4.63503	-8.93271	-	-	-	-	gi|296081385|emb|CBI16818.3|/0/unnamed protein product [Vitis vinifera]
Unigene7448	0.053373	-0.772438	-9.05166	-	-	-	-	-
Unigene50025	0.973583	-3.78435	-9.32868	-	-	-	-	-
Unigene56841	-1.58854	-9.39375	-3.89125	-	-	-	-	-
CL10549.Contig4	0.342004	-0.797434	-8.29462	K03020|1|2e-43|174|vvi:100245061|DNA-directed RNA polymerases I and III subunit RPAC2	-	GO:0003899//DNA-directed RNA polymerase activity;GO:0003677//DNA binding;GO:0046983//protein dimerization activity	GO:0006351//transcription, DNA-dependent	gi|225434732|ref|XP_002281351.1|/2.43205e-42/PREDICTED: DNA-directed RNA polymerases I and III subunit RPAC2 isoform 1 [Vitis vinifera]
Unigene64555	-1.77148	-2.08278	-9.26601	-	-	-	-	-
CL3369.Contig3	-0.177861	0.242283	-8.31741	-	-	-	-	gi|359488533|ref|XP_002276845.2|/3.00867e-106/PREDICTED: uncharacterized protein LOC100260052 [Vitis vinifera]
Unigene36026	-0.636647	-8.41363	-1.00707	-	-	-	-	-
CL631.Contig68	-0.485002	-9.82337	-9.82337	K01673|1|4e-69|251|vvi:100258765|carbonic anhydrase [EC:4.2.1.1]	-	GO:0008270//zinc ion binding;GO:0004089//carbonate dehydratase activity	GO:0015976//carbon utilization	gi|297733779|emb|CBI15026.3|/1.36609e-70/unnamed protein product [Vitis vinifera]
Unigene38347	0.472371	-0.766007	-8.66888	-	-	-	-	-
Unigene46654	-2.1736	-2.91761	-9.49252	-	-	-	-	-
CL1749.Contig4	-0.12744	-0.228306	-8.51833	-	GO:0016021//integral to membrane;GO:0009507//chloroplast	-	GO:0046686//response to cadmium ion;GO:0002229//defense response to oomycetes;GO:0034635//glutathione transport;GO:0055085//transmembrane transport	gi|460384636|ref|XP_004238016.1|/2.31867e-120/PREDICTED: crt homolog 1-like [Solanum lycopersicum]
Unigene38988	-1.3601	-2.57964	-9.49452	-	-	-	-	-
CL8185.Contig1	-0.234216	-8.4108	-1.54868	K01110|1|4e-73|272|rcu:RCOM_0812140|phosphatidylinositol-3,4,5-trisphosphate 3-phosphatase [EC:3.1.3.67]	GO:0005777//peroxisome;GO:0005829//cytosol;GO:0009941//chloroplast envelope;GO:0016020//membrane	GO:0070300//phosphatidic acid binding;GO:0019137//thioglucosidase activity;GO:0080011//baruol synthase activity;GO:0016314//phosphatidylinositol-3,4,5-trisphosphate 3-phosphatase activity;GO:0004725//protein tyrosine phosphatase activity	GO:0042344//indole glucosinolate catabolic process;GO:0009697//salicylic acid biosynthetic process;GO:0010686//tetracyclic triterpenoid biosynthetic process;GO:0010363//regulation of plant-type hypersensitive response;GO:0019761//glucosinolate biosynthetic process;GO:0010200//response to chitin;GO:0009684//indoleacetic acid biosynthetic process;GO:0030003//cellular cation homeostasis;GO:0031348//…	gi|255555335|ref|XP_002518704.1|/5.06777e-72/phosphoprotein phosphatase, putative [Ricinus communis]
Unigene1881	-0.391844	-8.98679	-2.17943	K15429|1|0.0|692|vvi:100266181|tRNA (guanine37-N1)-methyltransferase [EC:2.1.1.228]	GO:0005829//cytosol	-	GO:0048449//floral organ formation;GO:0016570//histone modification;GO:0009909//regulation of flower development	gi|225445326|ref|XP_002281488.1|/0/PREDICTED: tRNA (guanine-N(1)-)-methyltransferase, mitochondrial-like [Vitis vinifera]
CL1854.Contig6	-0.670863	-0.013966	-8.43463	K09422|1|2e-39|159|gmx:100780698|myb proto-oncogene protein, plant	GO:0000786//nucleosome;GO:0005634//nucleus	GO:0003691//double-stranded telomeric DNA binding;GO:0003700//sequence-specific DNA binding transcription factor activity;GO:0042803//protein homodimerization activity;GO:0003682//chromatin binding	GO:0010413//glucuronoxylan metabolic process;GO:0000911//cytokinesis by cell plate formation;GO:0009753//response to jasmonic acid stimulus;GO:0009739//response to gibberellin stimulus;GO:0009651//response to salt stress;GO:0009751//response to salicylic acid stimulus;GO:0009733//response to auxin stimulus;GO:0009737//response to abscisic acid stimulus;GO:0045492//xylan biosynthetic process;GO:00…	gi|462397243|gb|EMJ03042.1|/8.34236e-40/hypothetical protein PRUPE_ppa011492mg [Prunus persica]
CL7907.Contig4	0.028602	-8.14466	-1.00852	-	-	-	-	-
Unigene68810	0.654484	-0.66062	-8.18157	-	-	-	-	-
Unigene69959	0.811181	-2.16457	-8.07146	K09338|1|5e-07|50.8|aly:ARALYDRAFT_490960|homeobox-leucine zipper protein	-	-	-	gi|297798220|ref|XP_002866994.1|/7.54207e-06/homeobox-leucine zipper protein ATHB-40 [Arabidopsis lyrata subsp. lyrata]
Unigene5119	-1.74435	-2.66985	-9.35168	-	-	-	-	-
Unigene11345	-0.115356	-8.36486	-0.690083	-	-	-	-	-
Unigene44895	8.16155	5.35755	6.90689	-	-	-	-	-
Unigene60415	-0.931802	-8.14126	-2.57647	-	-	-	-	-
CL1307.Contig1	0.520541	-8.81485	-3.06889	-	-	-	-	-
CL7128.Contig2	0.937374	-3.12963	-8.41504	K00601|1|2e-118|424|vvi:100245619|phosphoribosylglycinamide formyltransferase [EC:2.1.2.2]	GO:0005739//mitochondrion;GO:0009507//chloroplast	GO:0008168//methyltransferase activity;GO:0004644//phosphoribosylglycinamide formyltransferase activity	GO:0032259//methylation;GO:0006189//'de novo' IMP biosynthetic process	gi|359497537|ref|XP_002264133.2|/3.14269e-118/PREDICTED: phosphoribosylglycinamide formyltransferase, chloroplastic [Vitis vinifera]
CL8850.Contig2	-0.108706	-0.718182	-8.36923	K03021|1|5e-10|64.7|ota:Ot01g06000|DNA-directed RNA polymerase III subunit RPC2 [EC:2.7.7.6]	GO:0016023//cytoplasmic membrane-bounded vesicle;GO:0009506//plasmodesma;GO:0005794//Golgi apparatus;GO:0009507//chloroplast;GO:0005886//plasma membrane	-	-	gi|225463240|ref|XP_002273732.1|/1.78093e-120/PREDICTED: uncharacterized protein RSN1 [Vitis vinifera]
Unigene33655	0.238348	-8.12067	-0.427183	-	-	-	-	-
Unigene10124	0.51307	-1.45863	-8.80735	-	-	-	-	-
CL9672.Contig3	-0.219748	-0.771193	-9.09011	K09422|1|3e-48|190|pop:POPTR_817669|myb proto-oncogene protein, plant	-	GO:0003677//DNA binding;GO:0003682//chromatin binding	GO:0010468//regulation of gene expression;GO:0048354//mucilage biosynthetic process involved in seed coat development;GO:0010090//trichome morphogenesis	gi|224073156|ref|XP_002303999.1|/3.70348e-47/predicted protein [Populus trichocarpa]
CL825.Contig2	-0.153883	-0.783085	-9.07771	K01115|1|6e-11|67.8|vcn:VOLCADRAFT_99471|phospholipase D [EC:3.1.4.4]	GO:0005739//mitochondrion	-	-	gi|359476159|ref|XP_002275514.2|/1.48711e-71/PREDICTED: uncharacterized protein LOC100257795 [Vitis vinifera]
Unigene45956	-0.729285	-0.58368	-8.54946	-	-	-	-	-
CL1608.Contig2	-0.38879	0.02798	-8.08923	K02637|1|4e-08|54.3|rcu:RCOM_ORF00075|cytochrome b6-f complex subunit 4	GO:0016021//integral to membrane;GO:0009535//chloroplast thylakoid membrane	GO:0016491//oxidoreductase activity;GO:0045156//electron transporter, transferring electrons within the cyclic electron transport pathway of photosynthesis activity;GO:0045158	GO:0009767//photosynthetic electron transport chain;GO:0022904//respiratory electron transport chain	gi|13518469|ref|NP_084828.1|/3.10915e-07/cytochrome b6/f complex subunit IV [Lotus japonicus]
CL2095.Contig5	1.18607	-0.4458	-8.30378	K01595|1|0.0|1808|rcu:RCOM_0551460|phosphoenolpyruvate carboxylase [EC:4.1.1.31]	GO:0005886//plasma membrane;GO:0009507//chloroplast;GO:0005829//cytosol;GO:0048046//apoplast	GO:0032440//2-alkenal reductase [NAD(P)] activity;GO:0008964//phosphoenolpyruvate carboxylase activity	GO:0015977//carbon fixation;GO:0006099//tricarboxylic acid cycle;GO:0015979//photosynthesis	gi|255579064|ref|XP_002530381.1|/0/Phosphoenolpyruvate carboxylase, putative [Ricinus communis]
CL11072.Contig28	-0.15789	-1.10819	-8.31439	K04728|1|7e-16|57.4|rcu:RCOM_1510550|ataxia telangiectasia mutated family protein [EC:2.7.11.1]	GO:0009507//chloroplast;GO:0009506//plasmodesma;GO:0005634//nucleus	GO:0000285//1-phosphatidylinositol-3-phosphate 5-kinase activity;GO:0004674//protein serine/threonine kinase activity;GO:0005524//ATP binding	GO:0043247//telomere maintenance in response to DNA damage;GO:0010332//response to gamma radiation;GO:0007131//reciprocal meiotic recombination;GO:0032504//multicellular organism reproduction;GO:0010638//positive regulation of organelle organization;GO:0045132//meiotic chromosome segregation;GO:0000724//double-strand break repair via homologous recombination;GO:0090399//replicative senescence;GO:…	gi|449441017|ref|XP_004138280.1|/1.36392e-15/PREDICTED: LOW QUALITY PROTEIN: serine/threonine-protein kinase ATM-like [Cucumis sativus]
Unigene12328	-0.811014	-0.896875	-9.03983	-	GO:0009941//chloroplast envelope	-	-	gi|460365586|ref|XP_004228682.1|/3.41736e-14/PREDICTED: uncharacterized protein LOC101264357 [Solanum lycopersicum]
CL897.Contig13	-2.2806	-3.45352	-9.92926	K01265|1|1e-99|361|olu:OSTLU_28526|methionyl aminopeptidase [EC:3.4.11.18]	GO:0005730//nucleolus;GO:0005886//plasma membrane	GO:0008235//metalloexopeptidase activity;GO:0004177//aminopeptidase activity	GO:0009987//cellular process;GO:0006508//proteolysis	gi|359481168|ref|XP_002262986.2|/0/PREDICTED: proliferation-associated protein 2G4-like [Vitis vinifera]
CL745.Contig1	-0.704757	-8.38658	-2.61399	K00555|1|3e-136|266|vvi:100243386|tRNA (guanine26-N2/guanine27-N2)-dimethyltransferase [EC:2.1.1.215 2.1.1.216]	GO:0009507//chloroplast	GO:0004809//tRNA (guanine-N2-)-methyltransferase activity;GO:0003723//RNA binding	GO:0016556//mRNA modification;GO:0008033//tRNA processing	gi|225448659|ref|XP_002274607.1|/3.76228e-135/PREDICTED: N(2),N(2)-dimethylguanosine tRNA methyltransferase Trm1 [Vitis vinifera]
CL5708.Contig2	-0.357126	-0.500229	-8.46216	K14411|1|2e-176|618|vvi:100267443|RNA-binding protein Musashi	-	GO:0097159//organic cyclic compound binding;GO:1901363	-	gi|225460779|ref|XP_002274589.1|/2.06612e-175/PREDICTED: uncharacterized protein LOC100267443 [Vitis vinifera]
Unigene71062	-1.12988	-1.49245	-9.23841	-	-	-	-	-
CL2537.Contig1	0.693006	-8.24951	-4.13403	-	GO:0009941//chloroplast envelope;GO:0009570//chloroplast stroma;GO:0009535//chloroplast thylakoid membrane	-	GO:0019243//methylglyoxal catabolic process to D-lactate	gi|224142377|ref|XP_002324535.1|/1.38706e-29/predicted protein [Populus trichocarpa]
Unigene64576	0.38478	-1.80192	-8.04985	-	-	-	-	-
CL1845.Contig1	-0.019629	-8.20945	-1.78319	-	-	-	-	-
CL2302.Contig3	-0.715862	-1.3616	-8.95904	K14190|1|2e-06|53.9|smo:SELMODRAFT_105410|GDP-L-galactose phosphorylase [EC:2.7.7.69]	-	-	-	gi|297740843|emb|CBI31025.3|/1.96057e-42/unnamed protein product [Vitis vinifera]
Unigene14698	-0.467299	-1.26284	-8.93762	-	GO:0005634//nucleus	GO:0016597//amino acid binding	GO:0009750//response to fructose stimulus;GO:0008152//metabolic process;GO:0009744//response to sucrose stimulus	gi|225435020|ref|XP_002284171.1|/5.44327e-20/PREDICTED: uncharacterized protein LOC100262189 [Vitis vinifera]
Unigene44653	-0.35696	-8.36632	-2.00877	-	-	-	-	-
Unigene59780	-0.847029	-8.21917	-2.46428	-	-	-	-	-
CL8489.Contig1	0.261941	0.207325	-8.51833	-	-	-	-	gi|255584271|ref|XP_002532872.1|/2.04404e-73/conserved hypothetical protein [Ricinus communis]
CL1142.Contig1	0.266804	-0.057063	-8.49586	K15336|1|7e-40|164|vvi:100259391|tRNA (cytosine38-C5)-methyltransferase [EC:2.1.1.204]	GO:0005739//mitochondrion	-	-	gi|296081308|emb|CBI17752.3|/0/unnamed protein product [Vitis vinifera]
CL4138.Contig1	0.164063	-2.18634	-8.835	-	GO:0005634//nucleus	-	-	gi|15241786|ref|NP_198769.1|/4.82061e-48/uncharacterized protein [Arabidopsis thaliana]
CL1836.Contig2	1.12487	-8.08215	-8.08215	K15200|1|0.0|765|vvi:100852537|general transcription factor 3C polypeptide 2	GO:0044424//intracellular part	-	GO:0044260;GO:0090304	gi|359487362|ref|XP_003633578.1|/0/PREDICTED: uncharacterized protein LOC100852537 [Vitis vinifera]
Unigene75470	-0.625861	-1.59395	-8.91588	-	-	-	-	-
CL2200.Contig14	-1.88971	-1.93305	-9.63118	K00924|1|1e-105|382|ath:AT1G30270|[EC:2.7.1.-];K07198|3|1e-69|263|pop:POPTR_818055|5'-AMP-activated protein kinase, catalytic alpha subunit [EC:2.7.11.11]	GO:0005634//nucleus	GO:0004674//protein serine/threonine kinase activity;GO:0000166//nucleotide binding	GO:0016310//phosphorylation	gi|229609829|gb|ACQ83530.1|/0/CBL-interacting protein kinase 14 [Vitis vinifera]
Unigene51126	-0.241354	0.065786	-8.56479	K08770|1|1e-30|129|gmx:100814539|ubiquitin C	GO:0005840//ribosome;GO:0005886//plasma membrane	GO:0003735//structural constituent of ribosome	GO:0009790//embryo development;GO:0009693//ethylene biosynthetic process;GO:0006412//translation	gi|2894304|emb|CAA11267.1|/5.78513e-30/polyubiquitin [Nicotiana tabacum]
CL3547.Contig14	-2.3173	-2.64284	-9.69813	K14485|1|2e-13|72.4|vvi:100233127|transport inhibitor response 1	GO:0005774//vacuolar membrane;GO:0005886//plasma membrane;GO:0005634//nucleus	GO:0004842//ubiquitin-protein ligase activity;GO:0000822//inositol hexakisphosphate binding;GO:0010011//auxin binding	GO:0010103//stomatal complex morphogenesis;GO:0000394//RNA splicing, via endonucleolytic cleavage and ligation;GO:0009734//auxin mediated signaling pathway;GO:0048573//photoperiodism, flowering;GO:0009086//methionine biosynthetic process;GO:0010152//pollen maturation;GO:0071249//cellular response to nitrate;GO:0048527//lateral root development;GO:0080022//primary root development;GO:0002237//resp…	gi|224060319|ref|XP_002300140.1|/4.65254e-19/f-box family protein [Populus trichocarpa]
Unigene71576	-0.484698	-8.04439	-1.0073	-	-	-	-	-
CL741.Contig12	0.741042	-9.88009	-9.88009	K13464|1|8e-56|120|vvi:100262965|jasmonate ZIM domain-containing protein	-	-	-	gi|147856980|emb|CAN79663.1|/1.0071e-54/hypothetical protein VITISV_031013 [Vitis vinifera]
CL9962.Contig3	-0.928468	-2.47444	-9.53333	-	GO:0016020//membrane	-	GO:0016571//histone methylation	gi|224137504|ref|XP_002322574.1|/1.54874e-119/predicted protein [Populus trichocarpa]
CL2676.Contig1	0.550644	0.291931	-8.17159	K13179|1|5e-56|218|aly:ARALYDRAFT_496826|ATP-dependent RNA helicase DDX18/HAS1 [EC:3.6.4.13]	GO:0005739//mitochondrion	GO:0008026//ATP-dependent helicase activity;GO:0003723//RNA binding;GO:0005524//ATP binding	-	gi|462406081|gb|EMJ11545.1|/0/hypothetical protein PRUPE_ppa001836mg [Prunus persica]
Unigene47136	0.361598	-1.80561	-8.10329	-	-	-	-	-
CL1504.Contig15	-1.01585	-0.330824	-8.5157	-	-	-	-	gi|296086505|emb|CBI32094.3|/8.94281e-90/unnamed protein product [Vitis vinifera]
CL1895.Contig1	-0.875846	-2.8698	-9.1857	K10807|1|2e-33|138|bdi:100844446|ribonucleoside-diphosphate reductase subunit M1 [EC:1.17.4.1]	GO:0005971//ribonucleoside-diphosphate reductase complex;GO:0009507//chloroplast;GO:0005739//mitochondrion	GO:0004748//ribonucleoside-diphosphate reductase activity, thioredoxin disulfide as acceptor;GO:0003723//RNA binding;GO:0005524//ATP binding;GO:0000175//3'-5'-exoribonuclease activity	GO:0007010//cytoskeleton organization;GO:0006399//tRNA metabolic process;GO:0006094//gluconeogenesis;GO:0006261//DNA-dependent DNA replication;GO:0009793//embryo development ending in seed dormancy;GO:0009902//chloroplast relocation;GO:0010498//proteasomal protein catabolic process;GO:0009202//deoxyribonucleoside triphosphate biosynthetic process;GO:0046686//response to cadmium ion;GO:0055114//ox…	gi|186920362|gb|ACC95434.1|/2.79593e-32/ribonucleotide diphosphate reductase large subunit 1 [Oryza sativa Japonica Group]
Unigene51335	-0.753993	-0.464486	-8.52878	-	-	-	-	-
CL2377.Contig4	0.275195	-0.892904	-8.57238	K01883|1|0.0|818|rcu:RCOM_0923140|cysteinyl-tRNA synthetase [EC:6.1.1.16]	GO:0005829//cytosol;GO:0005739//mitochondrion;GO:0009570//chloroplast stroma	GO:0004817//cysteine-tRNA ligase activity;GO:0005524//ATP binding	GO:0006423//cysteinyl-tRNA aminoacylation;GO:0010197//polar nucleus fusion;GO:0009658//chloroplast organization;GO:0048481//ovule development;GO:0043067//regulation of programmed cell death;GO:0042407//cristae formation	gi|359476173|ref|XP_002285478.2|/0/PREDICTED: cysteinyl-tRNA synthetase-like [Vitis vinifera]
Unigene58398	-0.202619	-0.686234	-8.51701	K15078|1|2e-09|58.9|vvi:100250139|structure-specific endonuclease subunit SLX1 [EC:3.6.1.-];K15271|2|2e-07|52.4|rcu:RCOM_1095670|ATP-dependent DNA helicase HFM1/MER3 [EC:3.6.4.12];K03798|3|1e-06|49.3|rcu:RCOM_0340700|cell division protease FtsH [EC:3.4.24.-]	GO:0016023//cytoplasmic membrane-bounded vesicle;GO:0009507//chloroplast	-	GO:0010588//cotyledon vascular tissue pattern formation;GO:0010087//phloem or xylem histogenesis;GO:0010305//leaf vascular tissue pattern formation;GO:0048366//leaf development	gi|224079057|ref|XP_002305733.1|/7.19252e-20/predicted protein [Populus trichocarpa]
CL4599.Contig3	-0.78018	-1.81774	-9.0625	K10355|1|2e-11|65.5|osa:4351585|actin, other eukaryote;K05692|3|4e-11|64.3|mtr:MTR_7g026230|actin beta/gamma 1	GO:0016023//cytoplasmic membrane-bounded vesicle	GO:0000166//nucleotide binding	-	gi|33339126|gb|AAQ14245.1|AF246288_1/2.30045e-10/actin [Musa acuminata]
Unigene35291	-0.110344	-2.31789	-8.8928	-	-	-	-	-
CL1693.Contig24	2.25106	-8.3339	-8.3339	K14498|1|2e-71|266|gmx:100804702|serine/threonine-protein kinase SRK2 [EC:2.7.11.1]	GO:0005829//cytosol;GO:0005634//nucleus	GO:0004674//protein serine/threonine kinase activity;GO:0005524//ATP binding	GO:0009739//response to gibberellin stimulus;GO:0010119//regulation of stomatal movement;GO:0006636//unsaturated fatty acid biosynthetic process;GO:0009414//response to water deprivation;GO:0040007//growth;GO:0009651//response to salt stress;GO:0042742//defense response to bacterium;GO:0019432//triglyceride biosynthetic process;GO:0006468//protein phosphorylation;GO:0005985//sucrose metabolic pro…	gi|356575156|ref|XP_003555708.1|/2.35407e-70/PREDICTED: serine/threonine-protein kinase SRK2E-like isoform 2 [Glycine max]
Unigene48542	-1.72595	-2.47366	-9.21513	-	-	-	-	-
Unigene42833	0.183038	-2.15993	-8.04257	-	-	-	-	gi|225459789|ref|XP_002284795.1|/1.32793e-10/PREDICTED: F-box protein SKIP23-like [Vitis vinifera]
Unigene72190	-0.626694	-9.48985	-2.42735	-	-	-	-	-
CL9737.Contig1	-0.588867	-1.43185	-8.75377	-	-	GO:0005488//binding	-	gi|225439928|ref|XP_002280200.1|/1.15375e-119/PREDICTED: uncharacterized protein LOC100263731 [Vitis vinifera]
CL6578.Contig3	-1.52938	-1.50011	-9.46012	-	GO:0005802//trans-Golgi network;GO:0005794//Golgi apparatus;GO:0005768//endosome	GO:0016757//transferase activity, transferring glycosyl groups	-	gi|359492327|ref|XP_002284838.2|/1.1569e-150/PREDICTED: DUF246 domain-containing protein At1g04910-like [Vitis vinifera]
CL3172.Contig26	-0.310253	-8.78463	-2.46271	K00815|1|4e-61|232|pop:POPTR_836654|tyrosine aminotransferase [EC:2.6.1.5]	GO:0009536//plastid	GO:0030170//pyridoxal phosphate binding;GO:0004838//L-tyrosine:2-oxoglutarate aminotransferase activity;GO:0033855;GO:0080130//L-phenylalanine:2-oxoglutarate aminotransferase activity	GO:0010189//vitamin E biosynthetic process;GO:0006520//cellular amino acid metabolic process;GO:0006826//iron ion transport	gi|460395606|ref|XP_004243373.1|/5.00235e-61/PREDICTED: tyrosine aminotransferase-like [Solanum lycopersicum]
CL7976.Contig3	-1.0585	-1.33151	-8.97537	K00411|1|2e-17|89.0|mtr:MTR_7g084150|ubiquinol-cytochrome c reductase iron-sulfur subunit [EC:1.10.2.2]	GO:0009507//chloroplast	-	GO:0006364//rRNA processing;GO:0019288//isopentenyl diphosphate biosynthetic process, mevalonate-independent pathway;GO:0010027//thylakoid membrane organization;GO:0010190//cytochrome b6f complex assembly;GO:0010207//photosystem II assembly	gi|460371271|ref|XP_004231465.1|/1.19231e-85/PREDICTED: uncharacterized protein LOC101248341 [Solanum lycopersicum]
Unigene45640	0.431691	-8.33539	-2.79107	-	-	-	-	-
CL525.Contig1	-0.579096	-8.16155	-2.57659	-	-	-	-	-
Unigene62734	0.246138	-8.73019	-3.1654	-	-	-	-	-
CL9917.Contig2	-0.370399	-0.468996	-8.56351	-	-	-	-	gi|225459073|ref|XP_002283776.1|/0/PREDICTED: protein VERNALIZATION INSENSITIVE 3-like [Vitis vinifera]
Unigene27996	0.499914	-0.19139	-8.09628	-	-	-	-	-
Unigene35322	0.842382	-1.58629	-8.50117	-	-	-	-	-
Unigene40794	0.871346	-0.678967	-8.33241	-	-	-	-	-
CL897.Contig11	-0.347433	0.065888	-8.47843	K01265|1|9e-95|322|olu:OSTLU_28526|methionyl aminopeptidase [EC:3.4.11.18]	GO:0005730//nucleolus;GO:0005886//plasma membrane	GO:0008235//metalloexopeptidase activity;GO:0004177//aminopeptidase activity	GO:0009987//cellular process;GO:0006508//proteolysis	gi|359481168|ref|XP_002262986.2|/0/PREDICTED: proliferation-associated protein 2G4-like [Vitis vinifera]
CL10416.Contig1	-0.353553	-8.31741	-2.91369	-	-	-	-	-
Unigene53091	0.550839	-2.14724	-8.43879	-	-	-	-	-
CL476.Contig1	-1.25281	-0.977601	-8.87242	K11578|1|0.0|814|vvi:100265420|centromere/kinetochore protein ZW10	GO:0000775//chromosome, centromeric region;GO:0005634//nucleus	-	GO:0007067//mitosis;GO:0007059//chromosome segregation	gi|225447178|ref|XP_002276594.1|/0/PREDICTED: centromere/kinetochore protein zw10 homolog [Vitis vinifera]
Unigene69080	-0.533252	-8.45806	-1.18816	-	-	-	-	-
Unigene36324	0.075768	-2.69842	-8.89482	K02987|1|4e-07|51.2|mtr:MTR_4g014590|small subunit ribosomal protein S4e	-	-	-	gi|1173256|sp|P46299.1|RS4_GOSHI/4.40798e-06/RecName: Full=40S ribosomal protein S4
Unigene76396	-1.21205	-8.34133	-2.00148	-	-	-	-	-
CL2546.Contig5	-0.203751	-1.75525	-9.38945	-	-	-	-	-
Unigene28400	-1.0656	-2.72235	-6.38287	K01230|1|2e-92|337|vvi:100852827|mannosyl-oligosaccharide alpha-1,2-mannosidase [EC:3.2.1.113]	GO:0005739//mitochondrion;GO:0005768//endosome;GO:0005802//trans-Golgi network;GO:0005794//Golgi apparatus;GO:0005886//plasma membrane	GO:0005509//calcium ion binding;GO:0004571//mannosyl-oligosaccharide 1,2-alpha-mannosidase activity	GO:0043161//proteasomal ubiquitin-dependent protein catabolic process;GO:0043248//proteasome assembly;GO:0048767//root hair elongation;GO:0006491//N-glycan processing;GO:0009735//response to cytokinin stimulus;GO:0051788//response to misfolded protein	gi|359483238|ref|XP_003632926.1|/2.58525e-91/PREDICTED: mannosyl-oligosaccharide 1,2-alpha-mannosidase MNS1-like [Vitis vinifera]
Unigene48408	-0.727768	-0.113443	-8.2062	K02953|1|4e-40|160|pop:POPTR_816561|small subunit ribosomal protein S13e	GO:0005618//cell wall;GO:0005730//nucleolus;GO:0009507//chloroplast;GO:0022626//cytosolic ribosome;GO:0016020//membrane	GO:0003735//structural constituent of ribosome	GO:0000911//cytokinesis by cell plate formation;GO:0006412//translation;GO:0010090//trichome morphogenesis;GO:0009965//leaf morphogenesis	gi|116783993|gb|ABK23173.1|/3.06943e-39/unknown [Picea sitchensis]
Unigene53463	-0.139107	-1.45943	-8.36632	-	-	-	-	-
Unigene49532	-0.120408	-3.14778	-8.51701	-	-	-	-	-
CL2015.Contig10	0.557903	-1.75181	-8.19476	-	-	-	-	-
Unigene12411	-1.92266	-9.16742	-2.61795	-	-	-	-	gi|147792973|emb|CAN73102.1|/3.36498e-09/hypothetical protein VITISV_042891 [Vitis vinifera]
CL3801.Contig3	-0.855346	-0.900242	-8.75822	-	-	-	-	gi|462416205|gb|EMJ20942.1|/8.12444e-22/hypothetical protein PRUPE_ppa024128mg [Prunus persica]
Unigene63168	8.19147	5.53398	7.08392	-	-	-	-	-
CL350.Contig19	0.49922	0.480027	-8.06429	-	-	-	-	-
Unigene55770	-0.244734	-2.22201	-8.72451	-	-	-	-	-
CL414.Contig1	-1.32316	-1.72255	-9.19558	K13343|1|9e-94|342|vvi:100253619|peroxin-14	GO:0005829//cytosol;GO:0005777//peroxisome;GO:0005739//mitochondrion;GO:0005634//nucleus;GO:0005886//plasma membrane	GO:0008565//protein transporter activity;GO:0005515//protein binding	GO:0006625//protein targeting to peroxisome	gi|225457032|ref|XP_002282743.1|/1.16338e-92/PREDICTED: peroxisomal membrane protein PEX14 [Vitis vinifera]
CL4032.Contig1	0.111539	-8.59121	-1.17336	-	-	-	-	-
CL4055.Contig13	-0.721879	-0.263328	-8.35609	-	-	-	-	gi|225451352|ref|XP_002274891.1|/3.22649e-20/PREDICTED: putative pentatricopeptide repeat-containing protein At1g12700, mitochondrial-like [Vitis vinifera]
CL2562.Contig2	0.495241	-8.60979	-1.0501	K01148|1|0.0|914|vvi:100258377|poly(A)-specific ribonuclease [EC:3.1.13.4]	-	GO:0004540//ribonuclease activity	GO:0009560//embryo sac egg cell differentiation;GO:0009451//RNA modification;GO:0009651//response to salt stress;GO:0009751//response to salicylic acid stimulus;GO:0009737//response to abscisic acid stimulus	gi|296089929|emb|CBI39748.3|/0/unnamed protein product [Vitis vinifera]
Unigene64460	-1.76755	-9.15987	-2.33544	-	-	-	-	-
Unigene3397	-0.085484	-0.70611	-8.3159	-	-	-	-	-
CL8080.Contig2	0.176732	-0.514438	-8.99152	-	-	-	-	-
Unigene43181	-1.10025	-8.57869	-3.43573	-	-	-	-	-
CL4395.Contig3	-0.458214	-0.751513	-9.08392	K13116|1|0.0|1081|vvi:100249809|ATP-dependent RNA helicase DDX41 [EC:3.6.4.13]	GO:0005634//nucleus	GO:0008270//zinc ion binding;GO:0003676//nucleic acid binding;GO:0008026//ATP-dependent helicase activity;GO:0005524//ATP binding	GO:0009560//embryo sac egg cell differentiation;GO:0000741//karyogamy	gi|359482396|ref|XP_002271334.2|/0/PREDICTED: DEAD-box ATP-dependent RNA helicase 35 isoform 1 [Vitis vinifera]
CL3402.Contig20	-0.16118	-0.55304	-8.59059	-	GO:0009507//chloroplast	GO:0004672//protein kinase activity;GO:0005524//ATP binding;GO:0005198//structural molecule activity	GO:0006468//protein phosphorylation	gi|302144036|emb|CBI23141.3|/0/unnamed protein product [Vitis vinifera]
CL10459.Contig2	-2.10022	-2.42158	-9.82814	-	-	-	-	gi|359488053|ref|XP_002266454.2|/3.34188e-25/PREDICTED: uncharacterized protein LOC100246648 [Vitis vinifera]
Unigene50195	-1.07566	-8.32043	-2.34314	-	-	-	-	-
Unigene69206	-1.86353	-1.86353	-9.48314	-	-	-	-	-
Unigene62831	-0.096901	-8.40372	-2.4573	-	-	-	-	gi|224126187|ref|XP_002329612.1|/8.10761e-08/predicted protein [Populus trichocarpa]
Unigene54029	-1.63431	-2.40514	-9.14211	-	-	-	-	-
CL2902.Contig1	0.506318	-2.61561	-8.37938	-	-	-	-	-
CL169.Contig11	0.365834	-6.24888	-8.98584	K13464|1|6e-69|253|pop:POPTR_661656|jasmonate ZIM domain-containing protein	GO:0016021//integral to membrane	-	-	gi|224118606|ref|XP_002317862.1|/8.08215e-68/predicted protein [Populus trichocarpa]
Unigene52551	-1.30918	-3.21501	-9.13785	-	-	-	-	-
Unigene34029	-0.361302	-8.3443	-0.368926	-	-	-	-	-
Unigene63289	-0.521384	-3.69017	-9.24476	-	GO:0005618//cell wall;GO:0031012//extracellular matrix;GO:0005737//cytoplasm;GO:0048046//apoplast	GO:0045735//nutrient reservoir activity;GO:0030145//manganese ion binding;GO:0050162//oxalate oxidase activity;GO:0004784//superoxide dismutase activity;GO:0000166//nucleotide binding;GO:0050662//coenzyme binding	GO:0042350//GDP-L-fucose biosynthetic process;GO:0055114//oxidation-reduction process;GO:0009651//response to salt stress;GO:0006857//oligopeptide transport	gi|449449599|ref|XP_004142552.1|/6.77102e-18/PREDICTED: germin-like protein subfamily 1 member 17-like [Cucumis sativus]
Unigene73671	-0.803533	-7.97346	-2.17472	-	-	-	-	-
CL430.Contig1	0.551386	-3.21429	-8.88671	-	-	-	-	-

## Sheet: Cluster 4
Table S3 List of DEGs in Cluster 4
Gene ID	log2Ratio(12 h/0 h)	log2Ratio(24 h/0 h)	log2Ratio(48 h/0 h)	KEGG Orthology	GO Component	GO Function	GO Process	Blast nr
CL1988.Contig11	8.37069	8.43741	9.15144	-	GO:0005759//mitochondrial matrix;GO:0005615//extracellular space;GO:0009507//chloroplast;GO:0005634//nucleus	GO:0032550;GO:0004620//phospholipase activity;GO:0047714//galactolipase activity;GO:0004806//triglyceride lipase activity;GO:0016992//lipoate synthase activity;GO:0035639//purine ribonucleoside triphosphate binding;GO:0051536//iron-sulfur cluster binding;GO:0032555;GO:0003924//GTPase activity	GO:0009107//lipoate biosynthetic process;GO:0006636//unsaturated fatty acid biosynthetic process;GO:0032922//circadian regulation of gene expression;GO:0016042//lipid catabolic process;GO:0019288//isopentenyl diphosphate biosynthetic process, mevalonate-independent pathway;GO:0006766//vitamin metabolic process;GO:0006546//glycine catabolic process;GO:0019748//secondary metabolic process;GO:000964…	gi|462395288|gb|EMJ01087.1|/2.7278e-114/hypothetical protein PRUPE_ppa006519mg [Prunus persica]
Unigene10162	10.2904	9.85902	8.12756	-	-	-	-	-
CL3682.Contig2	9.44984	8.78027	7.48918	K13237|1|2e-12|72.4|rcu:RCOM_0893330|peroxisomal 2,4-dienoyl-CoA reductase [EC:1.3.1.34]	GO:0009507//chloroplast	GO:0070524//11-beta-hydroxysteroid dehydrogenase (NADP+) activity;GO:0072582//17-beta-hydroxysteroid dehydrogenase (NADP+) activity;GO:0072555//17-beta-ketosteroid reductase activity	GO:0008202//steroid metabolic process;GO:0009737//response to abscisic acid stimulus;GO:0009741//response to brassinosteroid stimulus	gi|255540155|ref|XP_002511142.1|/2.53165e-51/Glucose 1-dehydrogenase, putative [Ricinus communis]
CL1168.Contig14	8.51964	7.32493	8.54303	K06027|1|0.0|653|vvi:100243494|vesicle-fusing ATPase [EC:3.6.4.6]	GO:0005773//vacuole	GO:0005524//ATP binding;GO:0017111//nucleoside-triphosphatase activity	-	gi|302143010|emb|CBI20305.3|/0/unnamed protein product [Vitis vinifera]
CL289.Contig52	7.95807	6.29155	8.24317	-	-	GO:0004672//protein kinase activity	GO:0071704;GO:0009595//detection of biotic stimulus;GO:1901701;GO:0071705;GO:0044237//cellular metabolic process;GO:0042742//defense response to bacterium;GO:0071310//cellular response to organic substance;GO:0050776//regulation of immune response;GO:0071702;GO:0044765;GO:0007165//signal transduction;GO:0009719;GO:0031347//regulation of defense response;GO:0045087//innate immune response	gi|449458253|ref|XP_004146862.1|/9.33589e-59/PREDICTED: putative leucine-rich repeat receptor-like protein kinase At2g19210-like [Cucumis sativus]
Unigene61943	8.6865	7.10852	8.20294	-	-	-	-	-
Unigene65811	8.18157	7.93467	8.14636	-	-	-	-	-
Unigene35325	8.54818	7.78136	7.71425	-	-	-	-	-
CL2349.Contig1	9.33166	9.00188	7.04075	K14489|1|4e-13|74.3|vvi:100263145|arabidopsis histidine kinase 2/3/4 (cytokinin receptor) [EC:2.7.13.3]	GO:0046658//anchored to plasma membrane	GO:0042973//glucan endo-1,3-beta-D-glucosidase activity	GO:0005975//carbohydrate metabolic process	gi|462422671|gb|EMJ26934.1|/4.68916e-115/hypothetical protein PRUPE_ppa005356mg [Prunus persica]
CL1368.Contig7	7.76377	8.3339	8.74707	K10661|1|4e-10|65.9|gmx:100811171|E3 ubiquitin-protein ligase MARCH6 [EC:6.3.2.19]	-	-	-	gi|296086365|emb|CBI31954.3|/4.17164e-86/unnamed protein product [Vitis vinifera]
Unigene10494	8.22882	7.54689	8.53528	-	-	-	-	-
Unigene33187	7.56986	8.18983	7.83078	-	-	-	-	-
Unigene52018	7.40372	6.40372	8.39518	-	-	-	-	-
CL8899.Contig2	9.01495	8.43463	8.42066	K14190|1|8e-72|268|rcu:RCOM_0278070|GDP-L-galactose phosphorylase [EC:2.7.7.69]	-	GO:0008905;GO:0016758//transferase activity, transferring hexosyl groups	GO:0009987//cellular process;GO:0006952//defense response;GO:1901700	gi|255579015|ref|XP_002530359.1|/9.36999e-71/conserved hypothetical protein [Ricinus communis]
Unigene55182	8.05889	8.12584	9.44018	-	-	-	-	-
Unigene53311	8.05528	8.79982	7.70506	-	-	-	-	-
CL285.Contig32	6.8413	8.40088	7.8413	K14638|1|2e-70|258|pop:POPTR_804521|solute carrier family 15 (peptide/histidine transporter), member 3/4	GO:0016020//membrane	-	GO:0006810//transport	gi|462404225|gb|EMJ09782.1|/1.2506e-150/hypothetical protein PRUPE_ppa023046mg [Prunus persica]
Unigene74827	7.44294	7.71195	8.8413	-	-	-	-	-
Unigene36138	7.835	8.02422	7.75043	-	-	-	-	-
Unigene47195	8.84549	8.1565	7.56224	-	-	-	-	-
Unigene57188	9.92432	9.30834	8.56479	-	-	-	-	-
Unigene56991	8.19312	7.56224	8.43185	-	-	-	-	-
Unigene59677	8.05528	8.49052	8.02052	-	-	-	-	-
Unigene36516	8.20294	8.54432	8.6865	-	-	-	-	-
CL6097.Contig3	8.13785	8.37649	8.37214	-	GO:0044444//cytoplasmic part;GO:0043231//intracellular membrane-bounded organelle	-	-	gi|225426358|ref|XP_002270995.1|/4.62646e-89/PREDICTED: uncharacterized protein LOC100254757 [Vitis vinifera]
Unigene55458	8.38802	7.49719	8.48918	-	-	-	-	-
CL3803.Contig1	8.33241	8.5937	8.64386	-	GO:0005634//nucleus	-	GO:0010161//red light signaling pathway;GO:0009785//blue light signaling pathway	gi|224110250|ref|XP_002315460.1|/2.98234e-72/predicted protein [Populus trichocarpa]
CL412.Contig14	8.99812	8.10154	7.94837	K01537|1|0.0|920|vvi:100241741|Ca2+-transporting ATPase [EC:3.6.3.8]	GO:0016021//integral to membrane;GO:0009705//plant-type vacuole membrane;GO:0009507//chloroplast;GO:0005886//plasma membrane	GO:0005388//calcium-transporting ATPase activity;GO:0005516//calmodulin binding;GO:0046872//metal ion binding;GO:0005524//ATP binding	GO:0070588//calcium ion transmembrane transport;GO:0055081//anion homeostasis;GO:0009651//response to salt stress;GO:0042742//defense response to bacterium;GO:0043069//negative regulation of programmed cell death;GO:0009624//response to nematode	gi|225441902|ref|XP_002284422.1|/0/PREDICTED: calcium-transporting ATPase 4, plasma membrane-type isoform 2 [Vitis vinifera]
Unigene57285	10.4693	6.97346	7.45121	-	-	-	-	-
Unigene151	7.64626	5.79874	8.22721	-	-	-	-	-
CL2362.Contig6	6.42052	4.92322	3.77431	-	GO:0005886//plasma membrane;GO:0016021//integral to membrane	GO:0015193//L-proline transmembrane transporter activity	GO:0035524//proline transmembrane transport	gi|356568794|ref|XP_003552593.1|/5.87854e-48/PREDICTED: lysine histidine transporter 2-like [Glycine max]
Unigene20832	9.58371	7.40088	6.30985	-	-	-	-	gi|302398829|gb|ADL36709.1|/1.58636e-06/HD domain class transcription factor [Malus x domestica]
CL6260.Contig3	8.92877	8.39803	7.66296	K15336|1|8e-45|181|vvi:100259391|tRNA (cytosine38-C5)-methyltransferase [EC:2.1.1.204];K15271|4|3e-26|120|rcu:RCOM_1095670|ATP-dependent DNA helicase HFM1/MER3 [EC:3.6.4.12]	GO:0009507//chloroplast;GO:0009508//plastid chromosome	-	GO:0010103//stomatal complex morphogenesis;GO:0006399//tRNA metabolic process;GO:0035304//regulation of protein dephosphorylation;GO:0045036//protein targeting to chloroplast;GO:0010207//photosystem II assembly;GO:0009902//chloroplast relocation;GO:0009965//leaf morphogenesis;GO:0030154//cell differentiation;GO:0045893//positive regulation of transcription, DNA-dependent;GO:0042793//transcription…	gi|225457182|ref|XP_002280557.1|/0/PREDICTED: pentatricopeptide repeat-containing protein At1g74850, chloroplastic [Vitis vinifera]
Unigene10441	7.78136	7.90087	8.97154	-	-	-	-	-
Unigene10321	7.68182	5.60486	8.74147	-	-	-	-	-
Unigene7094	8.70851	7.99435	6.24793	-	-	-	-	-
CL556.Contig54	7.91886	6.10154	8.07503	-	-	-	-	-
CL3703.Contig2	8.27768	7.7879	8.1964	K02874|1|2e-18|88.6|rcu:RCOM_ORF00080|large subunit ribosomal protein L14	GO:0015934//large ribosomal subunit;GO:0009507//chloroplast	GO:0003735//structural constituent of ribosome;GO:0019843//rRNA binding	GO:0006412//translation	gi|456061694|ref|YP_007475826.1|/1.11835e-17/ribosomal protein L14 [Pseudophoenix vinifera]
Unigene43149	7.8434	6.57994	8.14126	-	-	-	-	-
CL5193.Contig2	8.56224	8.12067	7.22882	K01537|1|0.0|565|vvi:100246545|Ca2+-transporting ATPase [EC:3.6.3.8]	GO:0016021//integral to membrane;GO:0009705//plant-type vacuole membrane;GO:0009507//chloroplast;GO:0005886//plasma membrane	GO:0005388//calcium-transporting ATPase activity;GO:0005516//calmodulin binding;GO:0046872//metal ion binding;GO:0005524//ATP binding	GO:0070588//calcium ion transmembrane transport;GO:0055081//anion homeostasis;GO:0009651//response to salt stress;GO:0042742//defense response to bacterium;GO:0043069//negative regulation of programmed cell death;GO:0009624//response to nematode	gi|462415773|gb|EMJ20510.1|/0/hypothetical protein PRUPE_ppa018972mg [Prunus persica]
CL5986.Contig3	8.61961	8.73471	7.86212	K11294|1|9e-13|74.7|aly:ARALYDRAFT_474037|nucleolin;K13091|2|2e-12|73.9|bdi:100845331|RNA-binding protein 39	GO:0005622//intracellular	GO:0003676//nucleic acid binding	GO:0009560//embryo sac egg cell differentiation;GO:0006396//RNA processing	gi|359486200|ref|XP_002268805.2|/0/PREDICTED: squamous cell carcinoma antigen recognized by T-cells 3-like [Vitis vinifera]
Unigene58608	7.47032	5.98489	8.63904	-	-	-	-	-
Unigene16750	6.64468	6.04189	4.69568	-	-	-	-	-
Unigene12412	7.61471	5.59495	8.14466	-	-	-	-	-
Unigene66285	7.94837	6.06609	8.04803	-	-	-	-	-
CL7879.Contig1	10.2676	9.4818	8.42066	K01303|1|3e-19|95.9|ath:AT4G14570|acylaminoacyl-peptidase [EC:3.4.19.1]	GO:0005576//extracellular region;GO:0009507//chloroplast;GO:0005829//cytosol	GO:0004177//aminopeptidase activity;GO:0008236//serine-type peptidase activity	GO:0006499//N-terminal protein myristoylation;GO:0006508//proteolysis	gi|225458521|ref|XP_002284264.1|/0/PREDICTED: uncharacterized protein LOC100262703 [Vitis vinifera]
Unigene69703	7.25739	9.0616	8.05166	-	-	-	-	-
CL1834.Contig1	8.54689	7.70275	8.31288	K03100|1|7e-87|319|vvi:100252527|signal peptidase I [EC:3.4.21.89]	GO:0009535//chloroplast thylakoid membrane;GO:0009526//plastid envelope	GO:0008233//peptidase activity	GO:0035304//regulation of protein dephosphorylation;GO:0010207//photosystem II assembly;GO:0051604//protein maturation;GO:0009902//chloroplast relocation;GO:0051607//defense response to virus;GO:0019761//glucosinolate biosynthetic process;GO:0035196//production of miRNAs involved in gene silencing by miRNA;GO:0010267//production of ta-siRNAs involved in RNA interference;GO:0045893//positive regul…	gi|462397871|gb|EMJ03539.1|/1.08853e-91/hypothetical protein PRUPE_ppa008221mg [Prunus persica]
Unigene41626	7.61225	8.17493	7.75266	-	-	-	-	-
CL1567.Contig59	8.94056	7.74819	6.42626	-	-	-	-	gi|359473149|ref|XP_002282407.2|/8.15116e-163/PREDICTED: uncharacterized protein LOC100243914 [Vitis vinifera]
Unigene72303	9.04531	6.80736	7.22561	-	-	-	-	-
Unigene46760	7.01123	8.23362	8.224	-	-	-	-	-
Unigene40809	8.42487	8.31439	7.49985	-	-	-	-	-
Unigene33545	9.03709	6.47573	7.04803	-	-	-	-	-
Unigene63060	8.15144	7.78573	7.52356	-	-	-	-	-
Unigene7689	8.78681	8.74931	7.45943	-	-	-	-	-
Unigene42662	8.43879	8.37069	7.51832	-	-	-	-	-
Unigene28483	6.94252	8.48784	7.91488	-	GO:0009535//chloroplast thylakoid membrane;GO:0005739//mitochondrion;GO:0009941//chloroplast envelope	-	-	gi|470144879|ref|XP_004308074.1|/0/PREDICTED: uncharacterized protein LOC101314705 [Fragaria vesca subsp. vesca]
CL4580.Contig14	6.09617	6.78444	6.84106	K00454|1|0.0|385|pop:POPTR_828417|lipoxygenase [EC:1.13.11.12]	GO:0009507//chloroplast	GO:0016165//lipoxygenase activity;GO:0005506//iron ion binding	GO:0006952//defense response;GO:0009753//response to jasmonic acid stimulus;GO:0034440//lipid oxidation;GO:0009693//ethylene biosynthetic process;GO:0009620//response to fungus;GO:0009611//response to wounding;GO:0040007//growth;GO:0080086//stamen filament development;GO:0009695//jasmonic acid biosynthetic process;GO:0010200//response to chitin;GO:0009555//pollen development;GO:0009644//response …	gi|32454714|gb|AAP83138.1|/0/lipoxygenase [Nicotiana attenuata]
Unigene5253	7.51044	8.3837	8.80521	-	-	-	-	-
CL8129.Contig1	8.59991	8.54045	8.42627	K03676|1|4e-51|200|vvi:100265126|glutaredoxin 3	GO:0009507//chloroplast	GO:0005488//binding;GO:0004362//glutathione-disulfide reductase activity	GO:0016226//iron-sulfur cluster assembly	gi|462396804|gb|EMJ02603.1|/4.89501e-52/hypothetical protein PRUPE_ppa012249mg [Prunus persica]
CL5672.Contig1	8.05889	8.12412	7.86005	K08235|1|3e-112|299|vvi:100252173|xyloglucan:xyloglucosyl transferase [EC:2.4.1.207];K14504|5|6e-109|295|vvi:100256520|xyloglucan:xyloglucosyl transferase TCH4 [EC:2.4.1.207]	-	GO:0016757//transferase activity, transferring glycosyl groups	GO:0005975//carbohydrate metabolic process	gi|187372992|gb|ACD03230.1|/1.712e-111/xyloglucan endotransglucosylase/hydrolase 6 [Malus x domestica]
CL1408.Contig31	8.27768	9.76432	8.72565	-	-	-	-	gi|460382016|ref|XP_004236736.1|/3.68245e-09/PREDICTED: lysine histidine transporter 1-like [Solanum lycopersicum]
CL3919.Contig13	7.21723	6.52826	5.99322	-	-	-	-	gi|225459284|ref|XP_002285786.1|/2.46286e-167/PREDICTED: uncharacterized protein LOC100252301 [Vitis vinifera]
CL1359.Contig5	8.20783	5.98489	7.91886	K14682|1|0.0|530|vvi:100259394|amino-acid N-acetyltransferase [EC:2.3.1.1]	GO:0005737//cytoplasm	GO:0003991//acetylglutamate kinase activity;GO:0004042//acetyl-CoA:L-glutamate N-acetyltransferase activity	GO:0006526//arginine biosynthetic process	gi|460372227|ref|XP_004231933.1|/0/PREDICTED: amino-acid acetyltransferase-like [Solanum lycopersicum]
CL412.Contig12	9.71081	9.09628	8.09803	K01537|1|0.0|1210|vvi:100241741|Ca2+-transporting ATPase [EC:3.6.3.8]	GO:0016021//integral to membrane;GO:0009705//plant-type vacuole membrane;GO:0009507//chloroplast;GO:0005886//plasma membrane	GO:0005388//calcium-transporting ATPase activity;GO:0005516//calmodulin binding;GO:0046872//metal ion binding;GO:0005524//ATP binding	GO:0070588//calcium ion transmembrane transport;GO:0055081//anion homeostasis;GO:0009651//response to salt stress;GO:0042742//defense response to bacterium;GO:0043069//negative regulation of programmed cell death;GO:0009624//response to nematode	gi|225441902|ref|XP_002284422.1|/0/PREDICTED: calcium-transporting ATPase 4, plasma membrane-type isoform 2 [Vitis vinifera]
Unigene37471	9.40514	7.47573	10.1624	-	-	-	-	-
Unigene36948	8.45121	7.69581	7.42347	-	-	-	-	-
CL4043.Contig1	8.02975	6.74595	8.62693	K11649|1|2e-168|591|vvi:100253973|SWI/SNF related-matrix-associated actin-dependent regulator of chromatin subfamily C	GO:0005634//nucleus	GO:0005515//protein binding	GO:0045132//meiotic chromosome segregation;GO:0007062//sister chromatid cohesion;GO:0031048//chromatin silencing by small RNA;GO:0045893//positive regulation of transcription, DNA-dependent	gi|302141785|emb|CBI18988.3|/2.1111e-167/unnamed protein product [Vitis vinifera]
Unigene65130	7.8413	8.09099	7.72338	-	-	-	-	-
Unigene15765	9.55651	8.22239	7.15987	-	-	-	-	-
CL5113.Contig6	8.62083	9.22078	9.08215	K01533|1|0.0|1630|vvi:100266338|Cu2+-exporting ATPase [EC:3.6.3.4]	GO:0005802//trans-Golgi network;GO:0048046//apoplast;GO:0016021//integral to membrane;GO:0005618//cell wall;GO:0005794//Golgi apparatus;GO:0005829//cytosol;GO:0005768//endosome;GO:0005886//plasma membrane;GO:0005634//nucleus	GO:0005515//protein binding;GO:0004008//copper-exporting ATPase activity;GO:0005525//GTP binding;GO:0003924//GTPase activity;GO:0005507//copper ion binding;GO:0005524//ATP binding	GO:0060003//copper ion export;GO:0010119//regulation of stomatal movement;GO:0009873//ethylene mediated signaling pathway;GO:0009651//response to salt stress;GO:0006184//GTP catabolic process;GO:0006754//ATP biosynthetic process;GO:0006487//protein N-linked glycosylation;GO:0007264//small GTPase mediated signal transduction;GO:0000303//response to superoxide;GO:0008219//cell death;GO:0046686//res…	gi|359472765|ref|XP_002276004.2|/0/PREDICTED: copper-transporting ATPase RAN1-like [Vitis vinifera]
Unigene36934	9.30682	8.34281	8.10678	-	-	-	-	-
CL3032.Contig1	8.40372	8.96193	8.23362	K00924|1|2e-28|126|osa:4333525|[EC:2.7.1.-];K04733|4|4e-26|118|smo:SELMODRAFT_159261|interleukin-1 receptor-associated kinase 4 [EC:2.7.11.1]	-	GO:0016301//kinase activity	GO:0016310//phosphorylation	gi|225448517|ref|XP_002273218.1|/2.94153e-150/PREDICTED: probable LRR receptor-like serine/threonine-protein kinase MRH1-like [Vitis vinifera]
CL1187.Contig14	7.68494	3.152	7.13271	K11414|1|4e-47|125|smo:SELMODRAFT_411217|NAD-dependent deacetylase sirtuin 4 [EC:3.5.1.-]	GO:0005677//chromatin silencing complex;GO:0005737//cytoplasm	GO:0008270//zinc ion binding;GO:0070403//NAD+ binding;GO:0003677//DNA binding	GO:0006476//protein deacetylation;GO:0031348//negative regulation of defense response;GO:0042742//defense response to bacterium;GO:0006342//chromatin silencing	gi|413916299|gb|AFW56231.1|/3.32014e-57/hypothetical protein ZEAMMB73_713945 [Zea mays]
Unigene42983	8.26522	7.67007	7.66059	-	-	-	-	-
Unigene35362	7.72792	6.77698	8.50647	-	-	-	-	-
CL6022.Contig3	7.97154	8.26835	8.86831	-	-	-	GO:0044763;GO:0050794//regulation of cellular process	gi|462422178|gb|EMJ26441.1|/0/hypothetical protein PRUPE_ppa001753mg [Prunus persica]
Unigene41979	7.84758	8.09803	8.09099	-	-	-	-	-
Unigene71594	7.97537	6.67242	8.24793	-	-	-	-	-
Unigene3253	8.57994	7.26991	8.18487	-	-	-	-	-
Unigene45608	9.60424	9.27535	8.68182	-	-	-	-	-
CL388.Contig1	8.73019	7.71653	8.85175	K01835|1|0.0|1033|rcu:RCOM_0628900|phosphoglucomutase [EC:5.4.2.2]	GO:0009570//chloroplast stroma;GO:0044445//cytosolic part;GO:0005634//nucleus;GO:0005886//plasma membrane;GO:0010319//stromule	GO:0000287//magnesium ion binding;GO:0004614//phosphoglucomutase activity	GO:0009651//response to salt stress;GO:0019388//galactose catabolic process;GO:0048229//gametophyte development;GO:0006874//cellular calcium ion homeostasis;GO:0019255//glucose 1-phosphate metabolic process;GO:0019252//starch biosynthetic process;GO:0006096//glycolysis;GO:0006094//gluconeogenesis;GO:0005992//trehalose biosynthetic process;GO:0009590//detection of gravity;GO:0046686//response to c…	gi|255573724|ref|XP_002527783.1|/0/phosphoglucomutase, putative [Ricinus communis]
Unigene22895	8.63421	7.10154	9.32118	-	-	-	-	-
Unigene33499	9.49918	9.38082	7.26053	-	-	-	-	-
Unigene43426	8.112	8.05347	8.04439	-	-	-	-	-
Unigene68524	8.67243	8.60733	8.23522	-	-	-	-	-
Unigene52806	8.35902	7.73245	9.13785	-	-	-	-	-
CL254.Contig22	8.77808	8.26522	9.28463	K00051|1|0.0|728|gmx:100782567|malate dehydrogenase (NADP+) [EC:1.1.1.82]	GO:0009506//plasmodesma;GO:0005886//plasma membrane;GO:0005634//nucleus	GO:0015416//organic phosphonate transmembrane-transporting ATPase activity;GO:0005524//ATP binding	GO:0071366//cellular response to indolebutyric acid stimulus;GO:0048364//root development;GO:0006855//drug transmembrane transport;GO:0010359//regulation of anion channel activity;GO:0009926//auxin polar transport;GO:0000041//transition metal ion transport;GO:0006200//ATP catabolic process	gi|359477643|ref|XP_002266393.2|/0/PREDICTED: pleiotropic drug resistance protein 3-like [Vitis vinifera]
CL7808.Contig1	7.56732	7.55715	8.49185	-	GO:0005739//mitochondrion;GO:0009536//plastid	-	-	gi|359490010|ref|XP_002275133.2|/7.6534e-136/PREDICTED: altered inheritance rate of mitochondria protein 25-like [Vitis vinifera]
Unigene67253	8.19967	9.04166	8.37938	-	-	-	-	-
CL26.Contig5	9.87344	6.10154	6.80736	-	-	-	-	-
Unigene48526	7.88264	7.13955	8.54946	-	-	-	-	-
CL4580.Contig19	9.26991	8.54045	6.35168	K00454|1|2e-106|385|pop:POPTR_828417|lipoxygenase [EC:1.13.11.12]	GO:0009536//plastid	GO:0016165//lipoxygenase activity;GO:0005506//iron ion binding	GO:0055114//oxidation-reduction process;GO:0009620//response to fungus;GO:0080086//stamen filament development;GO:0009555//pollen development;GO:0009901//anther dehiscence;GO:0031408//oxylipin biosynthetic process	gi|187960377|gb|ACD43484.1|/4.44377e-108/lipoxygenase 2 [Olea europaea]
Unigene56430	8.15313	7.99435	7.21594	-	-	-	-	-
CL1251.Contig16	9.65045	8.87242	3.16993	K07025|1|7e-53|207|pop:POPTR_658536|putative hydrolase of the HAD superfamily	-	-	-	gi|224108057|ref|XP_002314706.1|/9.27127e-52/predicted protein [Populus trichocarpa]
Unigene69900	7.2854	5.58496	8.36632	-	-	-	-	-
Unigene37230	7.70966	7.50779	8.91886	-	-	-	-	-
Unigene48406	8.26366	8.12928	7.96771	-	-	-	-	-
CL4733.Contig6	9.24555	7.35755	8.96963	K14484|1|1e-44|178|aly:ARALYDRAFT_887587|auxin-responsive protein IAA	GO:0009536//plastid;GO:0005634//nucleus	GO:0046983//protein dimerization activity	GO:0006417//regulation of translation;GO:0006355//regulation of transcription, DNA-dependent;GO:0009734//auxin mediated signaling pathway	gi|224085579|ref|XP_002307625.1|/7.55496e-60/predicted protein [Populus trichocarpa]
Unigene49755	7.98679	8.47167	7.82866	-	-	-	-	-
Unigene62562	8.09276	4.85798	8.14975	-	-	-	-	-
Unigene40695	8.3837	8.55203	9.36632	-	-	-	-	-
Unigene67296	7.92283	8.47573	8.29921	-	-	-	-	-
Unigene36069	8.13614	7.49985	8.131	-	-	-	-	-
Unigene41299	9.00375	8.73809	8.19804	-	-	-	-	-
Unigene2620	8.84549	8.31892	7.79442	-	-	-	-	-
Unigene17943	8.56224	7.53916	9.28232	-	-	-	-	-
Unigene44298	7.85383	8.63178	8.03892	-	-	-	-	-
CL2484.Contig3	7.82443	1.58496	8.14975	-	-	-	-	gi|357436301|ref|XP_003588426.1|/4.52019e-73/Thioredoxin-related transmembrane protein [Medicago truncatula]
Unigene12884	8.4567	7.94642	8.28694	-	-	-	-	-
CL875.Contig2	8.18818	8.14466	7.57238	K12947|1|1e-73|275|aly:ARALYDRAFT_483034|signal peptidase complex subunit 2 [EC:3.4.-.-]	GO:0016021//integral to membrane;GO:0005634//nucleus;GO:0005787//signal peptidase complex	GO:0008233//peptidase activity	GO:0006465//signal peptide processing;GO:0019932//second-messenger-mediated signaling	gi|255571821|ref|XP_002526853.1|/2.23739e-75/microsomal signal peptidase 25 kD subunit, putative [Ricinus communis]
CL86.Contig1	8.21432	7.62449	7.73019	-	GO:0005634//nucleus	GO:0003700//sequence-specific DNA binding transcription factor activity;GO:0005516//calmodulin binding	GO:0000394//RNA splicing, via endonucleolytic cleavage and ligation;GO:0010050//vegetative phase change;GO:0009086//methionine biosynthetic process;GO:0045892//negative regulation of transcription, DNA-dependent;GO:0031347//regulation of defense response;GO:0009616//virus induced gene silencing	gi|224061527|ref|XP_002300524.1|/3.96366e-135/NAC domain protein, IPR003441 [Populus trichocarpa]
CL310.Contig12	8.69928	8.38945	8.02975	-	GO:0005576//extracellular region;GO:0016023//cytoplasmic membrane-bounded vesicle	-	-	gi|225468648|ref|XP_002268069.1|/3.36463e-158/PREDICTED: lipase [Vitis vinifera]
Unigene21329	7.77039	7.77259	8.17493	-	-	-	-	-
Unigene52439	9.33092	9.49319	8.07146	-	-	-	-	-
CL1081.Contig16	7.77259	7.08746	8.34725	K06694|1|3e-14|79.0|cre:CHLREDRAFT_140415|26S proteasome non-ATPase regulatory subunit 10;K13118|2|9e-14|77.4|cre:CHLREDRAFT_17930|protein DGCR14	-	GO:0004842//ubiquitin-protein ligase activity;GO:0008270//zinc ion binding	GO:0042742//defense response to bacterium;GO:0051865//protein autoubiquitination	gi|225434974|ref|XP_002283965.1|/0/PREDICTED: putative E3 ubiquitin-protein ligase XBAT31 isoform 1 [Vitis vinifera]
Unigene46247	9.05438	8.89583	8.01309	-	-	-	-	-
CL1.Contig12	8.74931	8.32942	8.04985	-	GO:0005634//nucleus	-	-	gi|351722349|ref|NP_001236985.1|/2.09381e-12/uncharacterized protein LOC100500369 [Glycine max]
Unigene6728	7.89684	7.08037	8.65583	-	-	-	-	-
CL8104.Contig2	9.08392	10.0508	7.73922	K13415|1|3e-96|351|sbi:SORBI_03g012040|protein brassinosteroid insensitive 1 [EC:2.7.10.1 2.7.11.1];K08286|4|4e-93|341|aly:ARALYDRAFT_491919|protein-serine/threonine kinase [EC:2.7.11.-]	-	GO:0016301//kinase activity	-	gi|359484066|ref|XP_002271307.2|/0/PREDICTED: probable LRR receptor-like serine/threonine-protein kinase At4g08850-like [Vitis vinifera]
CL4577.Contig2	8.33688	9.8434	8.48784	-	-	-	-	-
Unigene55605	8.23522	7.94252	9.00188	-	-	-	-	-
Unigene10413	6.3339	4.52472	4.51891	-	-	-	-	-
Unigene58176	8.18322	8.112	7.3159	-	-	-	-	-
Unigene58082	8.17326	7.90689	8.67713	-	-	-	-	-
Unigene6151	8.51043	7.43741	8.01681	-	-	-	-	-
Unigene4117	7.42066	7.59495	8.72565	-	-	-	-	-
Unigene36908	9.24397	7.44846	9.53722	-	-	-	-	-
CL205.Contig13	8.09276	6.68182	8.36632	-	-	GO:0005515//protein binding;GO:0003700//sequence-specific DNA binding transcription factor activity	GO:0009742//brassinosteroid mediated signaling pathway;GO:0007389//pattern specification process	gi|359491383|ref|XP_002273274.2|/9.45061e-177/PREDICTED: transcription factor BIM1-like [Vitis vinifera]
Unigene3365	8.35168	8.12584	9.62388	-	-	-	-	-
CL169.Contig18	8.18487	6.08746	8.45258	K13464|1|2e-64|154|pop:POPTR_661656|jasmonate ZIM domain-containing protein	GO:0016021//integral to membrane	-	-	gi|224118606|ref|XP_002317862.1|/1.98413e-63/predicted protein [Populus trichocarpa]
CL5318.Contig7	8.71081	8.69116	8.5025	K07407|1|0.0|468|aly:ARALYDRAFT_486071|alpha-galactosidase [EC:3.2.1.22]	GO:0016023//cytoplasmic membrane-bounded vesicle;GO:0009505//plant-type cell wall;GO:0005773//vacuole;GO:0005576//extracellular region	GO:0004557//alpha-galactosidase activity	GO:0006635//fatty acid beta-oxidation;GO:0006891//intra-Golgi vesicle-mediated transport;GO:0009311//oligosaccharide metabolic process;GO:0006869//lipid transport;GO:0010351//lithium ion transport;GO:0016558//protein import into peroxisome matrix;GO:0009755//hormone-mediated signaling pathway;GO:0048767//root hair elongation;GO:0046477//glycosylceramide catabolic process;GO:0016139//glycoside cat…	gi|297816956|ref|XP_002876361.1|/0/hypothetical protein ARALYDRAFT_486071 [Arabidopsis lyrata subsp. lyrata]
Unigene43847	7.30073	8.67007	8.66178	-	-	-	-	-
Unigene9936	8.80735	8.40656	9.00563	-	-	-	-	-
Unigene56422	8.2127	8.34725	8.33836	-	-	-	-	-
Unigene41528	8.32942	8.48784	8.08392	-	-	-	-	-
Unigene38414	7.78354	7.73471	8.53268	-	-	-	-	-
CL6493.Contig2	9.65702	6.52878	7.43463	K01115|1|5e-10|41.2|vcn:VOLCADRAFT_99471|phospholipase D [EC:3.1.4.4]	GO:0005634//nucleus	-	-	gi|225458952|ref|XP_002285544.1|/0/PREDICTED: uncharacterized protein LOC100245533 isoform 2 [Vitis vinifera]
Unigene59915	7.32193	7.96578	8.13614	-	-	-	-	-
Unigene71989	8.03709	7.98869	7.56478	-	-	-	-	-
CL11007.Contig5	9.96867	8.83815	6.97346	K09872|1|4e-144|511|ath:AT2G16850|aquaporin PIP	GO:0005773//vacuole;GO:0046658//anchored to plasma membrane;GO:0016021//integral to membrane;GO:0005634//nucleus	GO:0005515//protein binding;GO:0015250//water channel activity	GO:0006833//water transport;GO:0055085//transmembrane transport;GO:0009737//response to abscisic acid stimulus	gi|374341145|gb|AEZ35023.1|/3.45598e-150/plasma membrane 2;2 aquaporin [Vitis vinifera]
Unigene2682	7.90689	7.49719	8.48382	-	-	-	-	-
Unigene46618	8.15987	7.61716	7.45943	-	-	-	-	-
CL6265.Contig2	8.68018	6.75221	8.18785	K06672|1|6e-166|582|vvi:100249183|cohesin loading factor subunit SCC2	-	-	GO:0016926//protein desumoylation;GO:0045595//regulation of cell differentiation;GO:0010431//seed maturation;GO:0033044//regulation of chromosome organization;GO:0051177//meiotic sister chromatid cohesion;GO:0009880//embryonic pattern specification;GO:0034508//centromere complex assembly;GO:0010072//primary shoot apical meristem specification;GO:0051301//cell division;GO:0010228//vegetative to re…	gi|296082998|emb|CBI22299.3|/7.8725e-165/unnamed protein product [Vitis vinifera]
Unigene18730	9.88315	8.88874	7.69349	-	-	-	-	-
Unigene37328	7.1964	8.12928	8.44294	-	-	-	-	-
CL420.Contig10	6.96073	5.65642	4.20945	K02690|1|9e-13|74.7|vvi:4025090|photosystem I P700 chlorophyll a apoprotein A2	GO:0016021//integral to membrane	-	-	gi|359494348|ref|XP_002268981.2|/4.39721e-155/PREDICTED: probable amino acid permease 7-like [Vitis vinifera]
Unigene8277	8.79766	8.57994	8.47438	-	-	-	-	-
Unigene31050	8.73697	8.04803	7.85591	K12449|1|0.0|589|vvi:100248193|UDP-apiose/xylose synthase	GO:0005634//nucleus;GO:0005829//cytosol;GO:0048046//apoplast	GO:0048040//UDP-glucuronate decarboxylase activity;GO:0051287//NAD binding	GO:0009226//nucleotide-sugar biosynthetic process	gi|225436371|ref|XP_002270884.1|/0/PREDICTED: bifunctional polymyxin resistance protein ArnA [Vitis vinifera]
Unigene28616	6.91787	5.1224	5.16323	K09284|1|4e-101|201|rcu:RCOM_0328910|AP2-like factor, euAP2 lineage	GO:0005634//nucleus	GO:0003677//DNA binding;GO:0003700//sequence-specific DNA binding transcription factor activity;GO:0032440//2-alkenal reductase [NAD(P)] activity	GO:0055114//oxidation-reduction process;GO:0006355//regulation of transcription, DNA-dependent;GO:0009887//organ morphogenesis;GO:0010228//vegetative to reproductive phase transition of meristem	gi|359479031|ref|XP_002284749.2|/1.01216e-117/PREDICTED: ethylene-responsive transcription factor RAP2-7-like [Vitis vinifera]
Unigene42799	8.70621	8.25424	6.44294	-	-	-	-	-
CL3618.Contig3	7.91289	7.3159	9.93271	K13030|1|3e-60|231|sbi:SORBI_01g001220|cyanohydrin beta-glucosyltransferase [EC:2.4.1.85];K13228|2|7e-50|196|zma:100274317|UDP-glucosyltransferase BX9 [EC:2.4.1.202];K13692|3|2e-49|195|rcu:RCOM_1154190|UDP-glucose:(indol-3-yl)acetate beta-D-glucosyltransferase [EC:2.4.1.121];K13691|4|2e-47|188|vvi:100249215|pathogen-inducible salicylic acid glucosyltransferase [EC:2.4.1.-]	-	GO:0047213//anthocyanidin 3-O-glucosyltransferase activity;GO:0050502//cis-zeatin O-beta-D-glucosyltransferase activity;GO:0050403//trans-zeatin O-beta-D-glucosyltransferase activity	GO:0008152//metabolic process	gi|225465720|ref|XP_002263100.1|/3.92443e-103/PREDICTED: UDP-glycosyltransferase 85A2 isoform 2 [Vitis vinifera]
CL4462.Contig8	8.94642	10.1943	8.48784	-	GO:0005730//nucleolus	GO:0003677//DNA binding;GO:0003700//sequence-specific DNA binding transcription factor activity;GO:0042803//protein homodimerization activity	GO:0006355//regulation of transcription, DNA-dependent;GO:0009723//response to ethylene stimulus	gi|183604863|gb|ACC64529.1|/8.56195e-125/GAGA-binding transcriptional activator BBR/BPC6-like [Vitis vinifera]
CL1081.Contig11	7.99624	7.1964	9.24476	K06694|1|2e-09|63.5|mtr:MTR_5g043640|26S proteasome non-ATPase regulatory subunit 10	GO:0005737//cytoplasm	GO:0004842//ubiquitin-protein ligase activity;GO:0008270//zinc ion binding	GO:0042742//defense response to bacterium;GO:0051865//protein autoubiquitination;GO:0051049//regulation of transport	gi|297746094|emb|CBI16150.3|/8.7247e-98/unnamed protein product [Vitis vinifera]
Unigene58361	8.32343	7.99435	7.25424	-	-	-	-	-
CL5113.Contig1	9.19476	7.25424	7.30985	K01533|1|0.0|883|vvi:100266338|Cu2+-exporting ATPase [EC:3.6.3.4]	GO:0005802//trans-Golgi network;GO:0048046//apoplast;GO:0016021//integral to membrane;GO:0005618//cell wall;GO:0005794//Golgi apparatus;GO:0005829//cytosol;GO:0005768//endosome;GO:0005886//plasma membrane;GO:0005634//nucleus	GO:0005515//protein binding;GO:0005525//GTP binding;GO:0043682//copper-transporting ATPase activity;GO:0003924//GTPase activity;GO:0005507//copper ion binding;GO:0005524//ATP binding	GO:0010119//regulation of stomatal movement;GO:0009873//ethylene mediated signaling pathway;GO:0009651//response to salt stress;GO:0006184//GTP catabolic process;GO:0035434//copper ion transmembrane transport;GO:0006754//ATP biosynthetic process;GO:0006487//protein N-linked glycosylation;GO:0007264//small GTPase mediated signal transduction;GO:0000303//response to superoxide;GO:0008219//cell deat…	gi|359472765|ref|XP_002276004.2|/0/PREDICTED: copper-transporting ATPase RAN1-like [Vitis vinifera]
CL5571.Contig5	5.8679	6.67242	6.31198	K14484|1|3e-44|166|ath:AT1G04240|auxin-responsive protein IAA	-	-	GO:0044238//primary metabolic process;GO:0034645//cellular macromolecule biosynthetic process;GO:0050794//regulation of cellular process;GO:0010467//gene expression	gi|11131103|sp|O24542.1|AX22D_PHAAU/1.74516e-55/RecName: Full=Auxin-induced protein 22D; AltName: Full=Indole-3-acetic acid-induced protein ARG13
Unigene18609	9.63421	7.96771	9.08835	-	-	-	-	-
Unigene36424	8.29462	7.63178	7.88671	-	-	-	-	-
CL921.Contig7	8.49452	7.8434	8.75043	K07456|1|3e-64|245|ppp:PHYPADRAFT_186791|DNA mismatch repair protein MutS2	-	GO:0003677//DNA binding	GO:0006259//DNA metabolic process	gi|302144008|emb|CBI23113.3|/0/unnamed protein product [Vitis vinifera]
Unigene51146	9.2738	9.32942	7.79658	-	-	-	-	-
CL4921.Contig1	8.14975	8.45533	8.59743	-	-	-	-	-
CL3554.Contig3	8.04257	7.01866	8.36923	-	-	-	-	gi|462422488|gb|EMJ26751.1|/1.2058e-156/hypothetical protein PRUPE_ppa002972m2g, partial [Prunus persica]
Unigene3333	8.29309	7.82655	7.82018	-	-	-	-	-
Unigene32431	8.50911	8.05709	7.53138	-	-	-	-	-
Unigene67964	7.82231	7.68182	8.18818	-	-	-	-	-
CL1045.Contig16	10.0168	9.23362	7.99435	K05389|1|4e-06|48.1|olu:OSTLU_41153|potassium channel subfamily K, other eukaryote	GO:0016021//integral to membrane	GO:0005249//voltage-gated potassium channel activity	GO:0055085//transmembrane transport;GO:0006813//potassium ion transport	gi|255577304|ref|XP_002529533.1|/8.98876e-55/Potassium channel AKT2/3, putative [Ricinus communis]
CL7531.Contig1	5.806	7.36586	6.20843	K09286|1|4e-50|198|aly:ARALYDRAFT_478447|EREBP-like factor	-	-	-	gi|459021321|gb|AGG39692.1|/1.4746e-90/ERF transcription factor ERF1 [Camellia sinensis]
Unigene38400	10.0928	8.65583	8.93369	-	-	-	-	-
CL2224.Contig20	9.63421	8.65344	8.96482	K08472|1|2e-46|185|ath:AT1G61560|mlo protein	-	-	-	gi|449508693|ref|XP_004163384.1|/1.07263e-69/PREDICTED: MLO-like protein 6-like [Cucumis sativus]
Unigene41461	8.06967	7.80305	7.43185	-	-	-	-	-
Unigene3103	8.5937	8.17493	7.16993	-	-	-	-	-
Unigene37024	8.92481	6.78136	7.51044	-	-	-	-	-
Unigene71604	8.21594	7.85383	7.112	-	-	-	-	-
Unigene7227	9.73922	5.97728	7.54432	-	-	-	-	-
Unigene23315	8.72792	8.57365	7.77917	-	-	-	-	gi|359473318|ref|XP_002267713.2|/1.51949e-128/PREDICTED: uncharacterized protein LOC100258808 [Vitis vinifera]
Unigene71787	7.71195	8.52095	7.62449	-	-	-	-	-
Unigene34915	7.92877	8.06429	8.64025	K11498|1|3e-18|87.8|ath:AT2G21380|centromeric protein E	GO:0005875//microtubule associated complex;GO:0005874//microtubule;GO:0009507//chloroplast	GO:0003777//microtubule motor activity;GO:0008270//zinc ion binding;GO:0005524//ATP binding	GO:0007018//microtubule-based movement;GO:0031347//regulation of defense response	gi|224080418|ref|XP_002306132.1|/9.05896e-23/predicted protein [Populus trichocarpa]
Unigene21130	7.00749	8.38514	8.23362	-	-	-	-	-
Unigene61634	7.10503	7.8413	8.09452	-	-	-	-	-
Unigene66580	8.05709	7.14296	7.98679	-	-	-	-	-
CL6182.Contig1	7.97728	8.96	8.01681	K05656|1|2e-17|87.8|mtr:MTR_5g033080|ATP-binding cassette, subfamily B (MDR/TAP), member 9;K05658|3|6e-07|52.8|sbi:SORBI_06g001440|ATP-binding cassette, subfamily B (MDR/TAP), member 1	GO:0009941//chloroplast envelope	GO:0042626//ATPase activity, coupled to transmembrane movement of substances	GO:0010039//response to iron ion;GO:0000302//response to reactive oxygen species;GO:0055072//iron ion homeostasis;GO:0015996//chlorophyll catabolic process	gi|449435410|ref|XP_004135488.1|/1.05085e-18/PREDICTED: ABC transporter B family member 26, chloroplastic-like [Cucumis sativus]
Unigene70325	8.17991	7.94252	7.67242	-	-	-	-	-
Unigene38272	8.25739	6.23522	8.53657	-	-	-	-	-
Unigene61153	8.91687	6.5597	7.13271	-	-	-	-	-
Unigene26908	8.38945	6.58996	8.74371	-	-	-	-	-
Unigene17156	9.49519	7.99247	8.34873	-	-	-	-	-
Unigene49446	8.46352	8.56097	7.90087	-	-	-	-	-
CL8816.Contig1	9.68065	8.98869	7.35168	K00847|1|4e-23|109|smo:SELMODRAFT_165981|fructokinase [EC:2.7.1.4]	GO:0042644//chloroplast nucleoid;GO:0005634//nucleus	GO:0008865//fructokinase activity	GO:0006399//tRNA metabolic process;GO:0009793//embryo development ending in seed dormancy;GO:0016310//phosphorylation;GO:0016226//iron-sulfur cluster assembly;GO:0010228//vegetative to reproductive phase transition of meristem;GO:0009658//chloroplast organization;GO:0045893//positive regulation of transcription, DNA-dependent;GO:0042793//transcription from plastid promoter;GO:0006364//rRNA proces…	gi|460401714|ref|XP_004246362.1|/3.28165e-111/PREDICTED: probable fructokinase-4-like [Solanum lycopersicum]
Unigene3837	7.80521	8.94154	8.28077	-	-	-	-	-
CL3926.Contig2	7.57994	8.74931	7.8413	-	-	-	-	gi|359474569|ref|XP_002280894.2|/2.3596e-118/PREDICTED: NAC domain-containing protein 68-like [Vitis vinifera]
Unigene15859	7.86625	8.46761	8.0607	-	-	-	-	-
Unigene8193	9.96771	8.28077	6.89885	-	-	-	-	-
CL9214.Contig1	8.683	8.18322	8.74259	-	-	-	-	gi|359473248|ref|XP_002266484.2|/1.62265e-24/PREDICTED: uncharacterized protein LOC100246465, partial [Vitis vinifera]
Unigene53758	7.98299	7.17326	8.16155	-	-	-	-	-
Unigene40416	9.82337	8.21108	8.56479	-	-	-	-	-
CL1075.Contig2	8.41363	9.50713	9.37431	K07213|1|5e-11|66.2|aly:ARALYDRAFT_486064|copper chaperone	-	-	-	gi|462403586|gb|EMJ09143.1|/4.66857e-31/hypothetical protein PRUPE_ppa017472mg [Prunus persica]
CL5917.Contig1	8.93074	8.09099	6.01495	-	-	-	-	-
CL1334.Contig21	7.52617	8.82124	7.56224	K13412|1|5e-180|629|vvi:100258857|calcium-dependent protein kinase [EC:2.7.11.1]	GO:0005737//cytoplasm;GO:0005634//nucleus;GO:0005886//plasma membrane	GO:0005509//calcium ion binding;GO:0005524//ATP binding;GO:0004683//calmodulin-dependent protein kinase activity;GO:0004698//calcium-dependent protein kinase C activity	GO:0006468//protein phosphorylation;GO:0009651//response to salt stress;GO:0009738//abscisic acid mediated signaling pathway	gi|359481709|ref|XP_002283549.2|/2.12678e-180/PREDICTED: calcium-dependent protein kinase 32-like isoform 1 [Vitis vinifera]
CL1491.Contig2	7.19537	6.3837	5.86573	K12865|1|4e-26|117|vvi:100263596|polyglutamine-binding protein 1	-	-	-	gi|359481578|ref|XP_002278437.2|/5.21549e-25/PREDICTED: uncharacterized protein LOC100263596 [Vitis vinifera]
Unigene52557	7.77039	8.75933	8.20457	-	-	-	-	-
CL1851.Contig46	7.20945	8.13955	7.87242	-	-	-	-	-
Unigene4683	8.54174	8.30682	8.10504	-	-	-	-	-
CL631.Contig39	11.5188	8.37214	7.69349	K01673|1|2e-84|219|pop:POPTR_575155|carbonic anhydrase [EC:4.2.1.1]	GO:0009941//chloroplast envelope;GO:0005886//plasma membrane;GO:0005829//cytosol	GO:0004089//carbonate dehydratase activity;GO:0008270//zinc ion binding	GO:0010037//response to carbon dioxide;GO:0010119//regulation of stomatal movement;GO:0015976//carbon utilization	gi|297733779|emb|CBI15026.3|/4.89604e-86/unnamed protein product [Vitis vinifera]
CL2034.Contig2	7.45121	7.93109	4.19794	K08332|1|6e-22|104|vcn:VOLCADRAFT_41528|vacuolar protein 8	GO:0005634//nucleus;GO:0000151//ubiquitin ligase complex	GO:0004842//ubiquitin-protein ligase activity	GO:0006944//cellular membrane fusion;GO:0048868//pollen tube development;GO:0016567//protein ubiquitination;GO:0048610//cellular process involved in reproduction;GO:0030048//actin filament-based movement	gi|147822389|emb|CAN59900.1|/1.72312e-158/hypothetical protein VITISV_002888 [Vitis vinifera]
Unigene25854	7.51832	8.29155	8.66296	-	-	-	-	-
CL117.Contig48	8.30378	8.75154	8.41504	K00128|1|3e-52|205|vvi:100247106|aldehyde dehydrogenase (NAD+) [EC:1.2.1.3]	GO:0016020//membrane;GO:0005783//endoplasmic reticulum	GO:0004028//3-chloroallyl aldehyde dehydrogenase activity;GO:0004030//aldehyde dehydrogenase [NAD(P)+] activity;GO:0004029//aldehyde dehydrogenase (NAD) activity	GO:0019722//calcium-mediated signaling;GO:0009612//response to mechanical stimulus;GO:0042631//cellular response to water deprivation;GO:0006081//cellular aldehyde metabolic process;GO:0055114//oxidation-reduction process	gi|297735060|emb|CBI17422.3|/6.92429e-52/unnamed protein product [Vitis vinifera]
Unigene37783	8.45943	8.04075	8.62083	-	-	-	-	-
Unigene61085	8.71539	7.87242	6.06609	-	-	-	-	-
Unigene32052	8.88264	8.63783	7.71653	K08472|1|1e-16|77.4|aly:ARALYDRAFT_665253|mlo protein	GO:0016021//integral to membrane;GO:0005634//nucleus;GO:0005886//plasma membrane	GO:0005516//calmodulin binding	GO:0006952//defense response;GO:0008219//cell death;GO:0009607//response to biotic stimulus	gi|255570835|ref|XP_002526370.1|/1.54903e-22/Protein MLO, putative [Ricinus communis]
CL289.Contig6	7.74371	8.84967	8.03526	K13420|1|3e-33|142|ath:AT5G46330|LRR receptor-like serine/threonine-protein kinase FLS2 [EC:2.7.11.1];K00924|5|3e-31|136|aly:ARALYDRAFT_313416|[EC:2.7.1.-]	-	GO:0004672//protein kinase activity	-	gi|225442394|ref|XP_002276980.1|/3.12245e-177/PREDICTED: putative leucine-rich repeat receptor-like protein kinase At2g19210-like [Vitis vinifera]
CL3187.Contig5	8.70252	8.5812	5.8125	K00423|1|6e-145|338|aly:ARALYDRAFT_892557|L-ascorbate oxidase [EC:1.10.3.3]	GO:0009505//plant-type cell wall;GO:0016023//cytoplasmic membrane-bounded vesicle;GO:0016020//membrane	GO:0005507//copper ion binding;GO:0008447//L-ascorbate oxidase activity	GO:0055114//oxidation-reduction process	gi|255554849|ref|XP_002518462.1|/0/multicopper oxidase, putative [Ricinus communis]
Unigene40491	8.87549	8.0786	8.94642	-	-	-	-	-
CL412.Contig5	8.56224	8.23042	9.33688	K01537|1|0.0|1475|vvi:100241741|Ca2+-transporting ATPase [EC:3.6.3.8]	GO:0009705//plant-type vacuole membrane;GO:0016021//integral to membrane;GO:0009507//chloroplast;GO:0005794//Golgi apparatus;GO:0005886//plasma membrane	GO:0046872//metal ion binding;GO:0005388//calcium-transporting ATPase activity;GO:0005516//calmodulin binding;GO:0005524//ATP binding	GO:0010363//regulation of plant-type hypersensitive response;GO:0009651//response to salt stress;GO:0009624//response to nematode;GO:0006612//protein targeting to membrane;GO:0042742//defense response to bacterium;GO:0043069//negative regulation of programmed cell death;GO:0006754//ATP biosynthetic process;GO:0055081//anion homeostasis;GO:0009963//positive regulation of flavonoid biosynthetic pro…	gi|225441902|ref|XP_002284422.1|/0/PREDICTED: calcium-transporting ATPase 4, plasma membrane-type isoform 2 [Vitis vinifera]
Unigene18971	7.78354	8.26053	7.80736	-	-	-	-	gi|462415393|gb|EMJ20130.1|/0/hypothetical protein PRUPE_ppa003346mg [Prunus persica]
Unigene41244	10.1425	9.47167	7.79874	-	-	-	-	-
CL46.Contig26	9.1404	8.46625	6.96193	K11323|1|4e-07|56.6|vcn:VOLCADRAFT_121342|histone arginine demethylase JMJD6 [EC:1.14.11.-]	GO:0009507//chloroplast	GO:0003723//RNA binding	GO:0000373//Group II intron splicing;GO:0048316//seed development	gi|225432918|ref|XP_002280226.1|/0/PREDICTED: chloroplastic group IIA intron splicing facilitator CRS1, chloroplastic [Vitis vinifera]
CL5370.Contig5	8.56224	9.19804	7.81378	K02685|1|5e-11|68.2|aly:ARALYDRAFT_315746|DNA primase large subunit [EC:2.7.7.-];K12858|3|1e-10|67.0|zma:100286176|ATP-dependent RNA helicase DDX23/PRP28 [EC:3.6.4.13]	GO:0005622//intracellular	GO:0003723//RNA binding;GO:0000166//nucleotide binding;GO:0008270//zinc ion binding	-	gi|225425084|ref|XP_002273586.1|/0/PREDICTED: uncharacterized protein LOC100249627 [Vitis vinifera]
CL7875.Contig2	8.25424	7.39803	8.01681	-	-	-	-	-
CL1496.Contig1	9.00656	7.24476	7.10154	K07195|1|3e-180|630|aly:ARALYDRAFT_470722|exocyst complex component 7	GO:0005829//cytosol;GO:0000145//exocyst;GO:0070062//extracellular vesicular exosome;GO:0005886//plasma membrane;GO:0005634//nucleus	-	GO:0031348//negative regulation of defense response;GO:0009697//salicylic acid biosynthetic process;GO:0009862//systemic acquired resistance, salicylic acid mediated signaling pathway;GO:0006944//cellular membrane fusion;GO:0010363//regulation of plant-type hypersensitive response;GO:0010200//response to chitin;GO:0006904//vesicle docking involved in exocytosis;GO:0006612//protein targeting to me…	gi|225434439|ref|XP_002272867.1|/0/PREDICTED: uncharacterized protein LOC100255378 [Vitis vinifera]
Unigene52425	7.51307	7.76155	8.43463	-	-	-	-	-
Unigene28002	8.13614	8.10504	8.31741	-	-	GO:0003676//nucleic acid binding	-	gi|470147559|ref|XP_004309359.1|/3.83374e-13/PREDICTED: uncharacterized protein LOC101303082, partial [Fragaria vesca subsp. vesca]
Unigene40000	9.36923	7.97346	7.15987	-	-	-	-	-
Unigene75519	8.26835	7.78354	7.50779	-	-	-	-	-
Unigene42673	8.67478	8.27457	7.84967	-	-	-	-	-
Unigene56711	9.17493	9.52617	7.79658	-	-	-	-	-
Unigene32397	8.52356	9.69755	8.10852	-	-	-	-	-
Unigene4133	8.18157	7.61471	7.51832	-	-	-	-	-
Unigene64443	9.224	6.98869	6.40939	-	-	-	-	-
CL1770.Contig5	7.57238	8.12584	8.00375	-	-	-	-	gi|462422047|gb|EMJ26310.1|/2.2553e-164/hypothetical protein PRUPE_ppa002677mg [Prunus persica]
Unigene20450	8.65105	8.8392	8.71425	-	-	-	-	-
CL4580.Contig9	6.91488	8.32493	7.98869	K00454|1|9e-101|300|pop:POPTR_828417|lipoxygenase [EC:1.13.11.12]	GO:0009536//plastid	GO:0016165//lipoxygenase activity;GO:0005506//iron ion binding	GO:0055114//oxidation-reduction process;GO:0009620//response to fungus;GO:0080086//stamen filament development;GO:0009555//pollen development;GO:0009901//anther dehiscence;GO:0031408//oxylipin biosynthetic process	gi|187960377|gb|ACD43484.1|/3.53029e-102/lipoxygenase 2 [Olea europaea]
CL6115.Contig1	8.06429	7.38082	7.95807	-	-	-	-	gi|359483165|ref|XP_002263636.2|/9.65882e-09/PREDICTED: putative receptor-like protein kinase At1g80870-like [Vitis vinifera]
CL1334.Contig14	9.09364	7.74595	8.18322	K13412|1|1e-12|69.3|zma:100285166|calcium-dependent protein kinase [EC:2.7.11.1]	GO:0044424//intracellular part	GO:0004674//protein serine/threonine kinase activity;GO:0043167//ion binding;GO:0000166//nucleotide binding	GO:0009737//response to abscisic acid stimulus;GO:0016310//phosphorylation	gi|470111078|ref|XP_004291780.1|/2.05364e-11/PREDICTED: calcium-dependent protein kinase 8-like [Fragaria vesca subsp. vesca]
CL3796.Contig2	8.00936	8.82655	7.93467	K03137|1|4e-87|318|vvi:100259920|transcription initiation factor TFIIE subunit beta	GO:0005673//transcription factor TFIIE complex	GO:0003743//translation initiation factor activity	GO:0006413//translational initiation;GO:0006367//transcription initiation from RNA polymerase II promoter	gi|225426874|ref|XP_002283557.1|/4.79418e-86/PREDICTED: general transcription factor IIE subunit 2 [Vitis vinifera]
Unigene76323	8.32643	7.32793	8.48918	-	-	-	-	-
CL11007.Contig4	10.6564	7.15313	9.00843	K09872|1|4e-144|511|ath:AT2G16850|aquaporin PIP	GO:0005773//vacuole;GO:0046658//anchored to plasma membrane;GO:0016021//integral to membrane;GO:0005634//nucleus	GO:0005515//protein binding;GO:0015250//water channel activity	GO:0006833//water transport;GO:0055085//transmembrane transport;GO:0009737//response to abscisic acid stimulus	gi|374341145|gb|AEZ35023.1|/3.78955e-150/plasma membrane 2;2 aquaporin [Vitis vinifera]
Unigene49132	7.76377	7.41785	8.33688	-	-	-	-	-
Unigene70409	7.74819	8.23202	8.58621	-	-	-	-	-
Unigene57261	-1.7578	-8.76155	-2.47	-	-	-	-	-
CL7975.Contig4	8.56986	7.3837	8.14805	-	-	-	-	gi|255561846|ref|XP_002521932.1|/3.80833e-40/conserved hypothetical protein [Ricinus communis]
CL5336.Contig2	7.77698	6.72792	8.52617	K00924|1|3e-39|162|aly:ARALYDRAFT_476729|[EC:2.7.1.-]	-	GO:0000166//nucleotide binding;GO:0004672//protein kinase activity	GO:0048589//developmental growth;GO:0007155//cell adhesion;GO:0045010//actin nucleation;GO:0016926//protein desumoylation;GO:0016310//phosphorylation;GO:0010090//trichome morphogenesis;GO:0050665//hydrogen peroxide biosynthetic process;GO:0048527//lateral root development;GO:0048765//root hair cell differentiation;GO:0010228//vegetative to reproductive phase transition of meristem;GO:0071555//cel…	gi|225443782|ref|XP_002266057.1|/0/PREDICTED: probable LRR receptor-like serine/threonine-protein kinase At5g45840-like [Vitis vinifera]
CL8862.Contig2	8.38802	4.71425	8.25621	K04733|1|4e-59|160|smo:SELMODRAFT_159261|interleukin-1 receptor-associated kinase 4 [EC:2.7.11.1]	-	GO:0005524//ATP binding;GO:0004674//protein serine/threonine kinase activity	GO:0009595//detection of biotic stimulus;GO:0002237//response to molecule of bacterial origin;GO:0010200//response to chitin;GO:0009581//detection of external stimulus;GO:0006468//protein phosphorylation	gi|224140401|ref|XP_002323571.1|/7.49232e-150/predicted protein [Populus trichocarpa]
CL4604.Contig7	8.66652	8.29615	8.10852	-	GO:0016023//cytoplasmic membrane-bounded vesicle;GO:0005634//nucleus	-	GO:0006486//protein glycosylation	gi|462400596|gb|EMJ06153.1|/0/hypothetical protein PRUPE_ppa000504mg [Prunus persica]
Unigene56077	8.04985	6.39803	7.80521	-	-	-	-	-
Unigene51251	7.99624	4.52356	8.17326	-	-	-	-	-
CL3906.Contig1	8.3837	7.98869	9.07057	K12606|1|2e-137|290|pop:POPTR_805875|CCR4-NOT transcription complex subunit 9	GO:0005634//nucleus	-	GO:0007275//multicellular organismal development	gi|224116534|ref|XP_002317325.1|/2.94546e-136/predicted protein [Populus trichocarpa]
CL4017.Contig4	7.68182	7.64866	8.60979	-	GO:0009507//chloroplast	-	-	gi|470129018|ref|XP_004300428.1|/1.20431e-62/PREDICTED: PGR5-like protein 1B, chloroplastic-like [Fragaria vesca subsp. vesca]
Unigene20451	7.64386	9.09099	7.86212	-	-	-	-	-
Unigene53638	7.98679	7.41222	8.18322	-	-	-	-	-
Unigene35065	8.87242	9.44777	9.2566	-	-	-	-	-
Unigene7133	9.07236	7.8928	6.1565	-	-	-	-	-
CL7054.Contig2	7.98869	7.7879	8.15482	K14308|1|6e-137|450|gmx:100791608|nuclear pore complex protein Nup54	GO:0005730//nucleolus;GO:0005643//nuclear pore;GO:0009507//chloroplast	GO:0005515//protein binding	GO:0006606//protein import into nucleus;GO:0009220//pyrimidine ribonucleotide biosynthetic process;GO:0006406//mRNA export from nucleus	gi|460413704|ref|XP_004252221.1|/1.51526e-162/PREDICTED: uncharacterized protein LOC101253565 [Solanum lycopersicum]
Unigene15293	8.32643	9.03892	9.3801	-	-	-	-	-
Unigene35131	8.69233	8.42206	7.53916	-	-	-	-	-
Unigene26436	7.16658	8.04257	8.03159	-	-	-	-	gi|255568770|ref|XP_002525356.1|/3.35442e-06/sentrin/sumo-specific protease, putative [Ricinus communis]
Unigene56651	7.53916	5.1565	8.13271	-	-	-	-	-
Unigene73861	8.97346	9.04348	8.62083	-	-	-	-	-
CL10959.Contig1	7.25773	4.37977	3.84069	K01887|1|7e-08|56.2|vvi:100261143|arginyl-tRNA synthetase [EC:6.1.1.19]	-	-	-	gi|297738741|emb|CBI27986.3|/9.47271e-07/unnamed protein product [Vitis vinifera]
CL2080.Contig2	7.19722	5.89684	7.0616	-	GO:0005634//nucleus	GO:0003677//DNA binding;GO:0004402//histone acetyltransferase activity	GO:0009294//DNA mediated transformation;GO:0016573//histone acetylation	gi|462396101|gb|EMJ01900.1|/5.27996e-19/hypothetical protein PRUPE_ppa003935m2g, partial [Prunus persica]
Unigene54278	7.52095	6.29155	8.44571	-	-	-	-	-
Unigene55084	8.83605	7.77039	7.17659	-	-	-	-	-
Unigene47490	7.84758	6.05166	8.20131	-	-	-	-	-
Unigene2909	8.14466	8.66415	8.07503	-	-	-	-	-
CL2737.Contig1	12.1728	8.30073	7.51832	K13195|1|6e-40|162|pop:POPTR_712972|cold-inducible RNA-binding protein;K12890|3|6e-20|96.3|cre:CHLREDRAFT_195849|splicing factor, arginine/serine-rich 1/9;K12741|4|5e-19|93.2|aly:ARALYDRAFT_493936|heterogeneous nuclear ribonucleoprotein A1/A3	GO:0071944//cell periphery;GO:0044444//cytoplasmic part;GO:0005634//nucleus	GO:0000166//nucleotide binding;GO:0043566//structure-specific DNA binding	GO:0010038//response to metal ion;GO:0044763;GO:0044260;GO:0090304;GO:0006970//response to osmotic stress	gi|356541091|ref|XP_003539016.1|/1.16636e-41/PREDICTED: 31 kDa ribonucleoprotein, chloroplastic-like [Glycine max]
Unigene11452	7.4792	0.836501	5.96578	K06892|1|1e-149|528|pop:POPTR_550478|;K05278|3|2e-55|214|aly:ARALYDRAFT_487705|flavonol synthase [EC:1.14.11.23]	-	GO:0045486//naringenin 3-dioxygenase activity;GO:0005506//iron ion binding	GO:0055114//oxidation-reduction process	gi|224115488|ref|XP_002317046.1|/1.15339e-150/predicted protein [Populus trichocarpa]
Unigene39615	6.87036	7.76155	8.23042	-	-	-	-	-
CL2939.Contig9	8.82231	9.27768	8.32343	-	-	-	-	gi|297738020|emb|CBI27221.3|/7.03234e-12/unnamed protein product [Vitis vinifera]
Unigene59554	8.97632	7.76818	7.49719	-	-	-	-	-
CL1337.Contig4	7.9542	7.83078	9.51439	K09291|1|1e-09|64.7|vvi:100251875|nucleoprotein TPR;K10866|2|2e-08|60.5|ota:Ot01g01290|DNA repair protein RAD50 [EC:3.6.-.-];K11498|3|4e-08|59.3|ath:AT3G10180|centromeric protein E	GO:0005739//mitochondrion	-	-	gi|225444055|ref|XP_002264075.1|/0/PREDICTED: WPP domain-associated protein-like [Vitis vinifera]
CL3412.Contig2	8.90187	6.67242	7.22561	K10908|1|1e-68|141|pop:POPTR_802205|DNA-directed RNA polymerase, mitochondrial [EC:2.7.7.6]	GO:0009507//chloroplast;GO:0005739//mitochondrion	GO:0003899//DNA-directed RNA polymerase activity;GO:0003677//DNA binding;GO:0005515//protein binding	GO:0006351//transcription, DNA-dependent	gi|470101375|ref|XP_004287148.1|/7.74074e-70/PREDICTED: DNA-directed RNA polymerase 3, chloroplastic-like [Fragaria vesca subsp. vesca]
CL915.Contig4	8.48247	6.54432	9.78463	K09060|1|5e-33|101|mtr:MTR_7g116890|plant G-box-binding factor	-	-	-	gi|388501482|gb|AFK38807.1|/6.9737e-32/unknown [Medicago truncatula]
CL1081.Contig2	9.35315	8.07682	10.1258	K06694|1|1e-11|70.1|mtr:MTR_5g043640|26S proteasome non-ATPase regulatory subunit 10;K13118|4|2e-08|59.7|cre:CHLREDRAFT_17930|protein DGCR14	-	GO:0004842//ubiquitin-protein ligase activity;GO:0008270//zinc ion binding	GO:0042742//defense response to bacterium;GO:0051865//protein autoubiquitination	gi|225434974|ref|XP_002283965.1|/0/PREDICTED: putative E3 ubiquitin-protein ligase XBAT31 isoform 1 [Vitis vinifera]
Unigene10095	8.38658	9.26444	7.8413	-	-	-	-	-
Unigene48263	9.03526	6.9542	6.95031	-	-	-	-	-
CL2050.Contig31	6.72857	4.94084	5.82927	K15400|1|1e-56|173|vvi:100245819|omega-hydroxypalmitate O-feruloyl transferase [EC:2.3.1.188];K11984|4|2e-20|99.8|ppp:PHYPADRAFT_233757|U4/U6.U5 tri-snRNP-associated protein 1	GO:0005829//cytosol;GO:0005739//mitochondrion;GO:0005634//nucleus	GO:0003677//DNA binding	-	gi|470110596|ref|XP_004291566.1|/6.83452e-107/PREDICTED: uncharacterized protein LOC101295590 [Fragaria vesca subsp. vesca]
Unigene75011	7.4865	6.05166	8.84549	K13417|1|3e-10|61.2|aly:ARALYDRAFT_899604|somatic embryogenesis receptor kinase 4 [EC:2.7.10.1 2.7.11.1];K13420|2|8e-10|60.1|sbi:SORBI_06g028760|LRR receptor-like serine/threonine-protein kinase FLS2 [EC:2.7.11.1]	GO:0016023//cytoplasmic membrane-bounded vesicle;GO:0016020//membrane	GO:0004674//protein serine/threonine kinase activity;GO:0016491//oxidoreductase activity;GO:0005524//ATP binding	GO:0006468//protein phosphorylation;GO:0008544//epidermis development;GO:0007169//transmembrane receptor protein tyrosine kinase signaling pathway;GO:0009790//embryo development	gi|359473625|ref|XP_002265191.2|/3.93861e-18/PREDICTED: LRR receptor-like serine/threonine-protein kinase GSO1-like [Vitis vinifera]
Unigene54288	7.1224	8.52748	8.52095	-	-	-	-	-
Unigene47328	8.62449	7.99058	8.11548	-	-	-	-	-
Unigene7811	8.23362	8.36778	9.44984	-	-	-	-	-
Unigene49448	7.35168	8.86934	8.04075	-	-	-	-	-
Unigene72687	9.02514	7.26053	6.27302	-	-	-	-	-
Unigene71564	8.09276	5.79008	8.08392	-	-	-	-	-
CL2569.Contig22	8.54946	7.77698	7.04075	K10140|1|0.0|594|vvi:100250121|DNA damage-binding protein 2	GO:0005634//nucleus;GO:0080008//Cul4-RING ubiquitin ligase complex	GO:0003677//DNA binding;GO:0008270//zinc ion binding;GO:0000166//nucleotide binding	GO:0010224//response to UV-B;GO:0006281//DNA repair	gi|225434600|ref|XP_002279214.1|/0/PREDICTED: protein DAMAGED DNA-BINDING 2 [Vitis vinifera]
Unigene37200	7.2854	8.14805	8.68767	-	-	-	-	-
CL9190.Contig1	8.10678	7.49719	8.78572	-	-	GO:0004839//ubiquitin activating enzyme activity	GO:0050832//defense response to fungus;GO:0006914//autophagy	gi|224129340|ref|XP_002320561.1|/2.87403e-24/predicted protein [Populus trichocarpa]
Unigene9926	10.3417	9.66474	7.75711	-	-	-	-	-
Unigene39389	10.545	9.79387	7.19967	-	-	-	-	-
CL1693.Contig40	5.60733	5.22882	7.12153	K14498|1|3e-103|374|zma:100191280|serine/threonine-protein kinase SRK2 [EC:2.7.11.1]	GO:0005829//cytosol;GO:0005634//nucleus	GO:0009931//calcium-dependent protein serine/threonine kinase activity;GO:0005515//protein binding;GO:0000166//nucleotide binding	GO:0042744//hydrogen peroxide catabolic process;GO:0010119//regulation of stomatal movement;GO:0006636//unsaturated fatty acid biosynthetic process;GO:0009414//response to water deprivation;GO:0040007//growth;GO:0009651//response to salt stress;GO:2000377//regulation of reactive oxygen species metabolic process;GO:0016310//phosphorylation;GO:0042742//defense response to bacterium;GO:0019432//trig…	gi|212275732|ref|NP_001130186.1|/4.61241e-102/uncharacterized LOC100191280 [Zea mays]
Unigene19490	8.56224	7.71882	7.94056	-	-	-	-	gi|222635554|gb|EEE65686.1|/6.94128e-07/hypothetical protein OsJ_21305 [Oryza sativa Japonica Group]
Unigene70805	9.78081	8.24159	7.87447	K13289|1|1e-11|65.9|zma:100281613|cathepsin A (carboxypeptidase C) [EC:3.4.16.5]	GO:0009505//plant-type cell wall;GO:0005773//vacuole;GO:0005576//extracellular region	GO:0004185//serine-type carboxypeptidase activity	GO:0006508//proteolysis	gi|148906901|gb|ABR16596.1|/7.95446e-11/unknown [Picea sitchensis]
CL4440.Contig1	8.05889	7.98869	7.73471	K01115|1|2e-24|111|vcn:VOLCADRAFT_99471|phospholipase D [EC:3.1.4.4]	-	-	GO:0009834//secondary cell wall biogenesis	gi|225431513|ref|XP_002275031.1|/1.27577e-67/PREDICTED: uncharacterized protein LOC100262544 [Vitis vinifera]
CL6717.Contig3	8.41222	8.09803	8.22882	-	-	-	-	gi|359493121|ref|XP_002265433.2|/3.3012e-95/PREDICTED: uncharacterized protein LOC100262291 [Vitis vinifera]
CL5305.Contig7	8.26679	8.35755	9.94496	K00021|1|3e-146|516|rcu:RCOM_1602200|hydroxymethylglutaryl-CoA reductase (NADPH) [EC:1.1.1.34]	GO:0016021//integral to membrane;GO:0005783//endoplasmic reticulum	GO:0004420//hydroxymethylglutaryl-CoA reductase (NADPH) activity;GO:0050661//NADP binding;GO:0042282//hydroxymethylglutaryl-CoA reductase activity	GO:0015936//coenzyme A metabolic process;GO:0055114//oxidation-reduction process;GO:0008299//isoprenoid biosynthetic process;GO:0016126//sterol biosynthetic process	gi|255539334|ref|XP_002510732.1|/3.38166e-145/hmg-CoA reductase, putative [Ricinus communis]
Unigene69213	7.90689	5.56478	8.11894	-	-	-	-	-
Unigene4450	7.84549	7.5157	8.50779	-	-	-	-	-
Unigene46728	8.40088	8.64986	8.2854	-	-	-	-	-
Unigene31069	8.66415	7.8434	8.67948	-	-	-	-	-
Unigene12811	8.32043	7.2854	9.36341	-	-	-	-	-
Unigene4787	9.17243	8.62814	8.71882	-	-	-	-	-
Unigene30415	8.3837	6.5597	8.51964	K07456|1|4e-46|185|pop:POPTR_1075519|DNA mismatch repair protein MutS2	-	GO:0003677//DNA binding	GO:0006259//DNA metabolic process	gi|302144008|emb|CBI23113.3|/2.14072e-174/unnamed protein product [Vitis vinifera]
CL3444.Contig3	8.35755	8.36632	8.22239	K10295|1|3e-156|549|vvi:100247171|F-box protein 9	GO:0090406//pollen tube;GO:0005634//nucleus;GO:0005739//mitochondrion	-	GO:0009409//response to cold;GO:0006417//regulation of translation;GO:0009408//response to heat	gi|359492545|ref|XP_003634429.1|/3.63225e-155/PREDICTED: LOW QUALITY PROTEIN: F-box protein 7-like [Vitis vinifera]
Unigene38139	8.96097	9.25345	8.02791	-	-	-	-	-
Unigene39857	8.77149	8.03342	8.38514	-	-	-	-	-
Unigene2004	8.49185	7.97154	9.03526	-	-	-	-	-
CL1520.Contig1	9.34133	8.06609	8.97154	-	-	-	GO:0009753//response to jasmonic acid stimulus;GO:0009620//response to fungus;GO:0009611//response to wounding;GO:0009695//jasmonic acid biosynthetic process;GO:0010200//response to chitin;GO:0006351//transcription, DNA-dependent	gi|359481563|ref|XP_002277659.2|/2.11479e-151/PREDICTED: uncharacterized protein LOC100250012 [Vitis vinifera]
Unigene21138	7.29155	7.74147	8.2854	-	GO:0005634//nucleus	GO:0005509//calcium ion binding	-	gi|228481109|gb|ACQ42253.1|/5.16583e-85/SnRK2 calcium sensor [Nicotiana plumbaginifolia]
CL3803.Contig2	7.47032	7.77039	8.15313	-	GO:0009507//chloroplast;GO:0005634//nucleus	-	GO:0009414//response to water deprivation;GO:0007165//signal transduction;GO:0071482//cellular response to light stimulus	gi|359477141|ref|XP_003631942.1|/8.72731e-39/PREDICTED: protein DEHYDRATION-INDUCED 19 homolog 4-like [Vitis vinifera]
Unigene29881	6.94642	7.8009	8.13614	-	-	-	-	gi|255566604|ref|XP_002524286.1|/1.84304e-45/conserved hypothetical protein [Ricinus communis]
Unigene37301	7.34281	7.27612	8.48918	-	-	-	-	-
Unigene59474	7.70044	7.88874	8.3966	-	-	-	-	-
CL3187.Contig1	9.75767	9.91089	7.59991	K00423|1|1e-128|338|aly:ARALYDRAFT_892557|L-ascorbate oxidase [EC:1.10.3.3]	GO:0009505//plant-type cell wall;GO:0016023//cytoplasmic membrane-bounded vesicle;GO:0016020//membrane	GO:0005507//copper ion binding;GO:0008447//L-ascorbate oxidase activity	GO:0055114//oxidation-reduction process	gi|255554849|ref|XP_002518462.1|/0/multicopper oxidase, putative [Ricinus communis]
Unigene41992	9.01123	7.59743	6.00749	-	-	-	-	-
Unigene60336	9.01402	7.84758	8.09452	-	-	-	-	-
CL2737.Contig5	5.88283	2.86358	4.91734	K13195|1|5e-54|209|pop:POPTR_712972|cold-inducible RNA-binding protein;K12741|2|8e-26|115|aly:ARALYDRAFT_493936|heterogeneous nuclear ribonucleoprotein A1/A3	GO:0071944//cell periphery;GO:0044444//cytoplasmic part;GO:0005634//nucleus	GO:0000166//nucleotide binding;GO:0043566//structure-specific DNA binding	GO:0010038//response to metal ion;GO:0044763;GO:0044260;GO:0090304;GO:0006970//response to osmotic stress	gi|356541091|ref|XP_003539016.1|/2.53342e-57/PREDICTED: 31 kDa ribonucleoprotein, chloroplastic-like [Glycine max]
Unigene45710	7.49985	7.99247	7.71653	-	-	-	-	-
Unigene57687	9.90438	9.79008	7.08392	-	-	-	-	-
Unigene51137	7.71425	8.47708	8.37649	-	-	-	-	-
Unigene37097	8.97632	7.4567	9.40088	-	-	-	-	-
Unigene30358	9.15446	7.36257	7.35755	-	-	GO:0045140//inositol phosphoceramide synthase activity	GO:0030148//sphingolipid biosynthetic process	gi|297740277|emb|CBI30459.3|/1.45661e-35/unnamed protein product [Vitis vinifera]
CL6155.Contig3	7.98869	7.82528	7.42459	-	-	-	-	gi|432278309|gb|AGB07445.1|/5.32684e-11/remorin [Morus indica]
CL454.Contig18	7.82231	8.21917	8.90989	K11228|1|1e-27|123|ota:Ot13g01170|mitogen-activated protein kinase kinase kinase [EC:2.7.11.1];K13414|3|9e-25|114|aly:ARALYDRAFT_489755|mitogen-activated protein kinase kinase kinase 1, plant [EC:2.7.11.25]	GO:0005886//plasma membrane	GO:0005524//ATP binding;GO:0004674//protein serine/threonine kinase activity	GO:0046777//protein autophosphorylation	gi|297794325|ref|XP_002865047.1|/2.26132e-51/hypothetical protein ARALYDRAFT_496915 [Arabidopsis lyrata subsp. lyrata]
CL412.Contig18	10.4002	10.2769	6.8371	K01537|1|0.0|920|vvi:100241741|Ca2+-transporting ATPase [EC:3.6.3.8]	GO:0016021//integral to membrane;GO:0009705//plant-type vacuole membrane;GO:0009507//chloroplast;GO:0005886//plasma membrane	GO:0005388//calcium-transporting ATPase activity;GO:0005516//calmodulin binding;GO:0046872//metal ion binding;GO:0005524//ATP binding	GO:0070588//calcium ion transmembrane transport;GO:0055081//anion homeostasis;GO:0009651//response to salt stress;GO:0042742//defense response to bacterium;GO:0043069//negative regulation of programmed cell death;GO:0009624//response to nematode	gi|225441900|ref|XP_002284417.1|/0/PREDICTED: calcium-transporting ATPase 4, plasma membrane-type isoform 1 [Vitis vinifera]
CL2340.Contig26	8.68767	8.23841	9.63783	K08287|1|6e-41|112|ath:AT4G24740|dual-specificity kinase [EC:2.7.12.1]	GO:0009507//chloroplast;GO:0005634//nucleus	GO:0005515//protein binding;GO:0004325//ferrochelatase activity;GO:0004712//protein serine/threonine/tyrosine kinase activity;GO:0004674//protein serine/threonine kinase activity;GO:0005524//ATP binding	GO:0006098//pentose-phosphate shunt;GO:0019760//glucosinolate metabolic process;GO:0016117//carotenoid biosynthetic process;GO:0043085//positive regulation of catalytic activity;GO:0019252//starch biosynthetic process;GO:0006397//mRNA processing;GO:0006783//heme biosynthetic process;GO:0019288//isopentenyl diphosphate biosynthetic process, mevalonate-independent pathway;GO:0000023//maltose metabo…	gi|224121850|ref|XP_002318688.1|/5.92224e-42/predicted protein [Populus trichocarpa]
Unigene49110	7.40088	5.69116	8.13614	-	-	-	-	-
Unigene59647	8.84653	6.91488	7.22882	-	-	-	-	-
Unigene8781	9.55331	7.57994	6.57994	-	-	-	-	-
CL3187.Contig9	9.40017	9.86779	7.67713	K00423|1|3e-18|87.8|aly:ARALYDRAFT_892557|L-ascorbate oxidase [EC:1.10.3.3]	GO:0005829//cytosol;GO:0009506//plasmodesma;GO:0009505//plant-type cell wall;GO:0016020//membrane;GO:0048046//apoplast	GO:0005507//copper ion binding;GO:0008447//L-ascorbate oxidase activity	GO:0055114//oxidation-reduction process;GO:0052546//cell wall pectin metabolic process;GO:0052541//plant-type cell wall cellulose metabolic process;GO:0016126//sterol biosynthetic process	gi|225447041|ref|XP_002269614.1|/6.86055e-31/PREDICTED: L-ascorbate oxidase homolog [Vitis vinifera]
CL2431.Contig12	7.07146	5.78136	7.84078	-	GO:0005794//Golgi apparatus	-	GO:0000956//nuclear-transcribed mRNA catabolic process;GO:0007165//signal transduction;GO:0006487//protein N-linked glycosylation	gi|225428655|ref|XP_002281581.1|/0/PREDICTED: uncharacterized protein LOC100260575 [Vitis vinifera]
Unigene44847	8.58371	8.71425	8.38226	-	-	-	-	-
Unigene30636	7.82866	7.95226	8.30834	-	-	-	-	-
CL2003.Contig3	9.08304	8.36341	8.71653	-	GO:0005783//endoplasmic reticulum	-	-	gi|225446891|ref|XP_002284045.1|/5.38024e-108/PREDICTED: endoplasmic reticulum-Golgi intermediate compartment protein 3 [Vitis vinifera]
Unigene50291	7.61471	7.73697	8.50911	-	-	-	-	-
CL9075.Contig1	9.15397	7.2062	7.8928	-	GO:0005622//intracellular	-	GO:0007623//circadian rhythm	gi|356553108|ref|XP_003544900.1|/4.11521e-41/PREDICTED: zinc finger protein CONSTANS-LIKE 8-like [Glycine max]
Unigene38404	7.71195	8.2854	7.92877	-	-	-	-	-
Unigene49164	8.28386	6.78136	8.17659	-	-	-	-	-
CL4770.Contig1	7.89684	7.88874	8.08569	-	GO:0005739//mitochondrion;GO:0009507//chloroplast	-	-	gi|297745034|emb|CBI38626.3|/2.56417e-117/unnamed protein product [Vitis vinifera]
Unigene43748	9.29539	8.14636	8.13443	-	-	-	-	-
Unigene12259	9.21432	8.45258	5.14296	-	-	-	-	-
Unigene27918	7.99435	8.43879	7.61961	K11323|1|3e-51|201|cre:CHLREDRAFT_120259|histone arginine demethylase JMJD6 [EC:1.14.11.-]	GO:0005829//cytosol;GO:0005634//nucleus	GO:0016772//transferase activity, transferring phosphorus-containing groups;GO:0016757//transferase activity, transferring glycosyl groups	GO:0052542//defense response by callose deposition;GO:0006355//regulation of transcription, DNA-dependent;GO:0010200//response to chitin;GO:0007166//cell surface receptor signaling pathway	gi|359492457|ref|XP_002284081.2|/0/PREDICTED: F-box protein At1g78280-like [Vitis vinifera]
CL11007.Contig2	9.08304	8.4608	6.64386	K09872|1|2e-140|499|ath:AT2G16850|aquaporin PIP	GO:0005773//vacuole;GO:0046658//anchored to plasma membrane;GO:0016021//integral to membrane;GO:0005634//nucleus	GO:0005515//protein binding;GO:0015250//water channel activity	GO:0006833//water transport;GO:0055085//transmembrane transport;GO:0009737//response to abscisic acid stimulus	gi|374341145|gb|AEZ35023.1|/1.67211e-145/plasma membrane 2;2 aquaporin [Vitis vinifera]
Unigene46584	8.54561	8.20457	7.52095	-	-	-	-	-
Unigene46043	8.3502	8.13443	8.12756	-	-	-	-	-
CL6538.Contig13	-1.19037	-7.63663	-1.8764	-	GO:0005739//mitochondrion	-	-	gi|225462783|ref|XP_002263790.1|/0/PREDICTED: protein midA homolog [Vitis vinifera]
CL6496.Contig3	6.80807	5.68961	1.63743	-	-	-	-	gi|359497194|ref|XP_003635450.1|/1.16886e-55/PREDICTED: uncharacterized protein LOC100853798 [Vitis vinifera]
Unigene66943	7.53138	8.49719	7.49452	-	-	-	-	-
Unigene1376	7.2127	7.65105	8.64025	-	-	-	-	-
Unigene35860	8.35168	9.24397	8.9953	-	-	-	-	-
Unigene35462	8.69928	8.14805	8.32793	-	-	-	-	-
Unigene48380	7.94056	7.75043	8.41645	-	-	-	-	-
Unigene75366	8.38945	5.60486	8.1565	-	-	-	-	-
Unigene35118	9.13014	9.03434	8.70506	-	-	-	-	-
Unigene63656	8.84862	9.38298	8.01309	-	-	-	-	-
Unigene8368	7.69349	6.96193	10.1233	-	-	-	-	-
CL11037.Contig1	9.3502	7.22561	8.81592	-	GO:0016021//integral to membrane	GO:0016301//kinase activity	GO:0007030//Golgi organization;GO:0006816//calcium ion transport;GO:0016310//phosphorylation;GO:0009651//response to salt stress	gi|224102803|ref|XP_002312807.1|/1.66829e-42/predicted protein [Populus trichocarpa]
CL8864.Contig2	7.51832	8.50911	8.17493	K14792|1|0.0|2234|vvi:100262322|rRNA biogenesis protein RRP5	GO:0005829//cytosol;GO:0005730//nucleolus;GO:0005886//plasma membrane	GO:0003723//RNA binding	GO:0001510//RNA methylation;GO:0006364//rRNA processing;GO:0006606//protein import into nucleus;GO:0009553//embryo sac development	gi|359481849|ref|XP_002276633.2|/0/PREDICTED: protein RRP5 homolog [Vitis vinifera]
CL4577.Contig1	9.14805	7.99247	7.92283	-	-	-	-	-
CL4234.Contig22	8.09628	6.16323	8.08569	K01001|1|1e-50|201|vvi:100252210|UDP-N-acetylglucosamine--dolichyl-phosphate N-acetylglucosaminephosphotransferase [EC:2.7.8.15]	GO:0016021//integral to membrane;GO:0005886//plasma membrane	GO:0003975//UDP-N-acetylglucosamine-dolichyl-phosphate N-acetylglucosaminephosphotransferase activity;GO:0008963//phospho-N-acetylmuramoyl-pentapeptide-transferase activity	GO:0000271//polysaccharide biosynthetic process	gi|462411586|gb|EMJ16635.1|/2.14325e-50/hypothetical protein PRUPE_ppa006193mg [Prunus persica]
Unigene46279	8.26522	7.72338	7.72338	-	-	-	-	-
CL3590.Contig10	9.40514	9.20212	5.94642	-	GO:0005634//nucleus	-	-	gi|225448392|ref|XP_002273048.1|/6.4211e-19/PREDICTED: protein yippee-like isoform 1 [Vitis vinifera]
CL369.Contig21	6.50647	5.60363	3.95807	-	GO:0009507//chloroplast	GO:0005515//protein binding;GO:0005524//ATP binding;GO:0003684//damaged DNA binding	GO:0006298//mismatch repair	gi|449486805|ref|XP_004157408.1|/8.79092e-92/PREDICTED: LOW QUALITY PROTEIN: pentatricopeptide repeat-containing protein At4g33170-like [Cucumis sativus]
Unigene28003	8.85071	8.98299	8.82337	-	GO:0005634//nucleus	GO:0046983//protein dimerization activity;GO:0003677//DNA binding	-	gi|470112813|ref|XP_004292625.1|/6.55827e-13/PREDICTED: uncharacterized protein LOC101299743 [Fragaria vesca subsp. vesca]
CL10979.Contig1	10.3395	8.32643	7.09803	-	-	-	-	-
CL631.Contig48	9.12842	9.50977	7.88468	K01673|1|3e-80|205|pop:POPTR_575155|carbonic anhydrase [EC:4.2.1.1]	GO:0044464//cell part	-	-	gi|297733779|emb|CBI15026.3|/6.79815e-82/unnamed protein product [Vitis vinifera]
Unigene59081	8.75711	7.33688	7.33092	-	-	-	-	-
Unigene67886	8.94642	8.58746	7.8413	-	-	-	-	-
Unigene71918	8.27146	8.55459	7.87242	-	-	-	-	-
CL1570.Contig52	9.41996	8.44984	8.1964	K03327|1|4e-163|537|vvi:100242048|multidrug resistance protein, MATE family	GO:0005886//plasma membrane	GO:0015238//drug transmembrane transporter activity;GO:0015297//antiporter activity	GO:0009835//fruit ripening;GO:0006855//drug transmembrane transport	gi|302142014|emb|CBI19217.3|/3.93206e-170/unnamed protein product [Vitis vinifera]
CL7293.Contig3	8.21594	7.73019	7.76377	K12823|1|2e-137|486|vvi:100264477|ATP-dependent RNA helicase DDX5/DBP2 [EC:3.6.4.13]	GO:0005773//vacuole;GO:0005634//nucleus	GO:0003676//nucleic acid binding;GO:0004004//ATP-dependent RNA helicase activity;GO:0005524//ATP binding	GO:0006635//fatty acid beta-oxidation;GO:0016558//protein import into peroxisome matrix;GO:0006200//ATP catabolic process	gi|462424004|gb|EMJ28267.1|/3.3996e-150/hypothetical protein PRUPE_ppa000495mg [Prunus persica]
Unigene38323	8.36923	9.75544	8.4567	-	-	-	-	-
CL1815.Contig4	8.25896	8.46896	8.71996	K15336|1|3e-40|166|vvi:100259391|tRNA (cytosine38-C5)-methyltransferase [EC:2.1.1.204]	GO:0009536//plastid	-	-	gi|225454795|ref|XP_002274101.1|/0/PREDICTED: pentatricopeptide repeat-containing protein At5g27270-like [Vitis vinifera]
Unigene24605	9.60486	8.73697	7.99058	-	-	-	-	-
Unigene49998	8.06609	8.41504	7.72565	-	-	-	-	-
Unigene43639	8.02422	8.0625	8.82549	-	-	-	-	-
CL5832.Contig1	7.40656	8.1565	8.30682	-	-	-	-	gi|462415507|gb|EMJ20244.1|/3.07818e-43/hypothetical protein PRUPE_ppa004660mg [Prunus persica]
Unigene64708	9.64386	7.56478	6.82443	-	-	-	-	-
CL2223.Contig11	9.30682	5.89885	7.40372	K11137|1|0.0|1096|vvi:100256409|telomere length regulation protein	GO:0005634//nucleus	-	GO:0009793//embryo development ending in seed dormancy	gi|297733619|emb|CBI14866.3|/0/unnamed protein product [Vitis vinifera]
Unigene40336	7.15313	7.79008	8.10504	-	-	-	-	-
Unigene74230	8.71996	7.5157	8.09099	-	-	-	-	-
Unigene69436	8.34725	8.28848	7.79658	-	-	-	-	-
Unigene39907	8.03709	7.30985	8.56479	-	-	-	-	-
Unigene48789	8.88468	9.0625	8.756	-	-	-	-	-
CL117.Contig30	7.3837	8.70506	7.65344	K00128|1|2e-111|311|vvi:100247106|aldehyde dehydrogenase (NAD+) [EC:1.2.1.3]	GO:0016020//membrane;GO:0005783//endoplasmic reticulum	GO:0004028//3-chloroallyl aldehyde dehydrogenase activity;GO:0004030//aldehyde dehydrogenase [NAD(P)+] activity;GO:0004029//aldehyde dehydrogenase (NAD) activity	GO:0019722//calcium-mediated signaling;GO:0009612//response to mechanical stimulus;GO:0042631//cellular response to water deprivation;GO:0006081//cellular aldehyde metabolic process;GO:0055114//oxidation-reduction process	gi|297735060|emb|CBI17422.3|/4.39288e-111/unnamed protein product [Vitis vinifera]
CL800.Contig2	8.17659	8.97919	9.22078	-	-	GO:0046983//protein dimerization activity;GO:0003677//DNA binding	-	gi|302142813|emb|CBI20108.3|/4.64833e-103/unnamed protein product [Vitis vinifera]
CL26.Contig1	10.7068	6.47573	9.52356	-	-	-	-	-
CL10225.Contig2	8.30682	8.09276	7.14975	-	GO:0009707//chloroplast outer membrane;GO:0005634//nucleus	GO:0000979//RNA polymerase II core promoter sequence-specific DNA binding	GO:0010019//chloroplast-nucleus signaling pathway;GO:0045893//positive regulation of transcription, DNA-dependent	gi|359479395|ref|XP_002271257.2|/1.89643e-74/PREDICTED: uncharacterized protein LOC100243147 [Vitis vinifera]
Unigene55267	7.68182	8.16658	7.89885	-	-	-	-	-
CL3281.Contig4	7.52617	7.70275	8.86625	K14510|1|2e-34|142|ath:AT5G03730|serine/threonine-protein kinase CTR1 [EC:2.7.11.1]	GO:0005829//cytosol;GO:0005634//nucleus	GO:0004715//non-membrane spanning protein tyrosine kinase activity;GO:0004712//protein serine/threonine/tyrosine kinase activity;GO:0004674//protein serine/threonine kinase activity;GO:0005524//ATP binding	GO:0031348//negative regulation of defense response;GO:0009867//jasmonic acid mediated signaling pathway;GO:0009862//systemic acquired resistance, salicylic acid mediated signaling pathway;GO:0009414//response to water deprivation;GO:0010363//regulation of plant-type hypersensitive response;GO:0009734//auxin mediated signaling pathway;GO:0006612//protein targeting to membrane;GO:0050832//defense …	gi|225462932|ref|XP_002266329.1|/0/PREDICTED: dual specificity protein kinase pyk1 isoform 1 [Vitis vinifera]
CL7322.Contig1	8.02975	6.97346	8.32942	-	GO:0005634//nucleus	-	-	gi|225433235|ref|XP_002285431.1|/1.12964e-22/PREDICTED: uncharacterized protein LOC100252766 [Vitis vinifera]
CL3894.Contig2	7.26679	7.49452	8.35462	-	-	-	-	gi|224114609|ref|XP_002316809.1|/6.82368e-115/predicted protein [Populus trichocarpa]
Unigene63096	8.00375	6.78136	8.35609	-	-	-	-	-
Unigene51336	7.47573	7.79658	8.10504	-	-	-	-	-
CL687.Contig17	6.74483	6.00563	6.98299	K12619|1|0.0|1319|rcu:RCOM_1597380|5'-3' exoribonuclease 2 [EC:3.1.13.-]	GO:0005634//nucleus	GO:0004534//5'-3' exoribonuclease activity;GO:0003676//nucleic acid binding;GO:0008270//zinc ion binding	GO:0010587//miRNA catabolic process	gi|359492219|ref|XP_002280236.2|/0/PREDICTED: 5'-3' exoribonuclease 3-like [Vitis vinifera]
CL4580.Contig17	10.5834	8.27612	4.36923	K00454|1|4e-81|301|pop:POPTR_828417|lipoxygenase [EC:1.13.11.12]	GO:0009507//chloroplast	GO:0016165//lipoxygenase activity;GO:0005506//iron ion binding	GO:0052542//defense response by callose deposition;GO:0009753//response to jasmonic acid stimulus;GO:0010193//response to ozone;GO:0034440//lipid oxidation;GO:0009620//response to fungus;GO:0009611//response to wounding;GO:0040007//growth;GO:0080086//stamen filament development;GO:0009695//jasmonic acid biosynthetic process;GO:0009617//response to bacterium;GO:0010200//response to chitin;GO:00095…	gi|187960377|gb|ACD43484.1|/5.57981e-83/lipoxygenase 2 [Olea europaea]
Unigene32302	8.19967	8.36341	9.39518	-	-	-	-	-
Unigene29848	8.91986	8.56479	8.73922	K14442|1|2e-13|73.2|vvi:100252028|ATP-dependent RNA helicase DHX36 [EC:3.6.4.13]	-	GO:0004386//helicase activity;GO:0000166//nucleotide binding	-	gi|359481069|ref|XP_002264021.2|/2.72227e-12/PREDICTED: probable ATP-dependent RNA helicase DHX36-like [Vitis vinifera]
Unigene13202	9.81271	7.79225	5.92283	-	-	-	-	-
Unigene48949	8.16491	8.23841	7.64386	-	-	-	-	-
CL7963.Contig4	8.52748	8.30834	7.53398	K06185|1|1e-40|166|ota:Ot05g02490|ATP-binding cassette, subfamily F, member 2	GO:0005739//mitochondrion	GO:0003677//DNA binding;GO:0008270//zinc ion binding	-	gi|449451709|ref|XP_004143604.1|/1.65075e-130/PREDICTED: zinc finger CCCH domain-containing protein 11-like [Cucumis sativus]
CL2855.Contig1	7.9542	8.35755	8.28848	K11430|1|0.0|1119|vvi:100255466|enhancer of zeste [EC:2.1.1.43]	GO:0009506//plasmodesma;GO:0005634//nucleus	GO:0005515//protein binding;GO:0008168//methyltransferase activity;GO:0003727//single-stranded RNA binding	GO:0009960//endosperm development;GO:0010048//vernalization response;GO:0007267//cell-cell signaling;GO:0016571//histone methylation;GO:0010050//vegetative phase change;GO:0000956//nuclear-transcribed mRNA catabolic process;GO:0006342//chromatin silencing;GO:0006306//DNA methylation;GO:0035196//production of miRNAs involved in gene silencing by miRNA;GO:0010267//production of ta-siRNAs involved i…	gi|225437573|ref|XP_002270605.1|/0/PREDICTED: histone-lysine N-methyltransferase EZA1-like [Vitis vinifera]
CL1089.Contig12	9.74595	7.63663	8.43879	K15638|1|6e-81|300|aly:ARALYDRAFT_494050|cytochrome P450, family 72, subfamily C, polypeptide 1;K15639|3|1e-75|282|aly:ARALYDRAFT_901457|cytochrome P450, family 734, subfamily A, polypeptide 1 (PHYB activation tagged suppressor 1) [EC:1.14.-.-];K10717|5|7e-66|250|pop:POPTR_743744|cytokinin trans-hydroxylase	-	-	-	gi|164604828|dbj|BAF98466.1|/5.48379e-124/cytochrome P450 [Coptis japonica var. dissecta]
Unigene45533	8.19476	8.33539	9.07682	-	-	-	-	-
Unigene66493	9.13186	8.32343	7.32193	-	-	-	-	-
Unigene29187	7.63178	7.82655	8.23522	-	-	-	-	-
CL6717.Contig6	8.81805	9.50117	9.26835	-	-	-	-	gi|359493121|ref|XP_002265433.2|/1.81056e-101/PREDICTED: uncharacterized protein LOC100262291 [Vitis vinifera]
CL5709.Contig5	7.11137	6.91669	6.54198	K15283|1|5e-11|68.2|sbi:SORBI_09g005210|solute carrier family 35, member E1;K15280|4|1e-10|66.6|cme:CMK248C|solute carrier family 35, member C2;K15285|5|2e-09|62.8|cme:CMS488C|solute carrier family 35, member E3	GO:0005794//Golgi apparatus;GO:0005886//plasma membrane;GO:0016021//integral to membrane;GO:0005783//endoplasmic reticulum	GO:0008514//organic anion transmembrane transporter activity	GO:0016132//brassinosteroid biosynthetic process;GO:0006863//purine nucleobase transport	gi|225449232|ref|XP_002279987.1|/2.25165e-74/PREDICTED: probable sugar phosphate/phosphate translocator At3g11320 [Vitis vinifera]
CL8634.Contig1	7.07682	8.04257	8.25739	K00924|1|0.0|863|aly:ARALYDRAFT_489442|[EC:2.7.1.-]	GO:0016020//membrane	GO:0004674//protein serine/threonine kinase activity;GO:0016491//oxidoreductase activity;GO:0000166//nucleotide binding	GO:0006468//protein phosphorylation;GO:0000165//MAPK cascade	gi|225445082|ref|XP_002280395.1|/0/PREDICTED: receptor-like protein kinase HSL1-like [Vitis vinifera]
CL2660.Contig8	8.67831	8.03526	8.74147	K03255|1|6e-98|358|ppp:PHYPADRAFT_203627|protein TIF31	-	-	GO:0016556//mRNA modification	gi|359489732|ref|XP_002278370.2|/0/PREDICTED: protein KIAA0664 homolog [Vitis vinifera]
Unigene56069	10.1059	8.79982	8.66652	-	-	-	-	-
CL1912.Contig3	8.35609	5.36923	8.52748	K10615|1|1e-15|84.7|cme:CMB070C|E3 ubiquitin-protein ligase HERC4 [EC:6.3.2.19];K11493|3|1e-15|84.7|ota:Ot03g05690|regulator of chromosome condensation	GO:0005938//cell cortex;GO:0005886//plasma membrane	GO:0008536//Ran GTPase binding;GO:0008270//zinc ion binding;GO:0005543//phospholipid binding;GO:0003682//chromatin binding	GO:0000956//nuclear-transcribed mRNA catabolic process;GO:0032065//cortical protein anchoring	gi|359479203|ref|XP_002279847.2|/0/PREDICTED: uncharacterized protein LOC100248282 isoform 1 [Vitis vinifera]
Unigene74026	7.16658	8.25424	8.02422	-	-	-	-	-
CL4842.Contig3	8.17326	7.42906	8.14975	K01627|1|4e-25|110|rcu:RCOM_1731800|2-dehydro-3-deoxyphosphooctonate aldolase (KDO 8-P synthase) [EC:2.5.1.55]	GO:0005829//cytosol	GO:0008676//3-deoxy-8-phosphooctulonate synthase activity	GO:0010306//rhamnogalacturonan II biosynthetic process;GO:0009860//pollen tube growth;GO:0019294//keto-3-deoxy-D-manno-octulosonic acid biosynthetic process	gi|255562381|ref|XP_002522197.1|/6.22358e-24/2-dehydro-3-deoxyphosphooctonate aldolase, putative [Ricinus communis]
CL176.Contig1	7.81378	7.98869	8.03526	-	GO:0009941//chloroplast envelope;GO:0016020//membrane;GO:0005634//nucleus	GO:0000166//nucleotide binding	GO:0019252//starch biosynthetic process;GO:0000023//maltose metabolic process	gi|462422231|gb|EMJ26494.1|/0/hypothetical protein PRUPE_ppa001330mg [Prunus persica]
Unigene3625	9.17991	8.93369	8.3966	-	-	-	-	-
Unigene48913	7.90889	4.92283	8.57617	-	-	-	-	-
Unigene38136	8.06609	7.99812	8.72565	-	-	-	-	-
CL9139.Contig4	9.0607	8.32793	7.22239	-	GO:0005829//cytosol;GO:0009506//plasmodesma;GO:0009505//plant-type cell wall;GO:0016023//cytoplasmic membrane-bounded vesicle;GO:0005576//extracellular region;GO:0016020//membrane;GO:0005794//Golgi apparatus	-	GO:0009828//plant-type cell wall loosening;GO:0019953//sexual reproduction;GO:0009826//unidimensional cell growth	gi|224105087|ref|XP_002313682.1|/5.77756e-88/hypothetical protein POPTRDRAFT_832983 [Populus trichocarpa]
Unigene8596	9.2738	7.39232	7.79874	-	-	-	-	-
Unigene61837	8.25109	6.36341	9.2566	-	-	-	-	-
CL7981.Contig1	8.12584	7.31288	7.95807	-	-	-	-	-
Unigene34743	10.4175	8.7955	8.69581	-	-	-	-	-
Unigene45037	10.3506	8.99906	7.40656	-	-	-	-	-
Unigene61263	7.8009	7.86212	8.70621	-	-	-	-	-
CL7844.Contig1	7.04166	7.22159	7.77149	K07976|1|3e-22|103|aly:ARALYDRAFT_667452|Rab family, other;K07893|3|1e-19|94.7|pop:POPTR_816507|Ras-related protein Rab-6A	GO:0005739//mitochondrion;GO:0005794//Golgi apparatus	GO:0016787//hydrolase activity;GO:0005525//GTP binding	GO:0007264//small GTPase mediated signal transduction;GO:0006891//intra-Golgi vesicle-mediated transport;GO:0006944//cellular membrane fusion;GO:0015031//protein transport	gi|460378609|ref|XP_004235062.1|/1.47963e-23/PREDICTED: ras-related protein RABH1e-like [Solanum lycopersicum]
Unigene32645	8.15482	8.05166	7.66296	-	-	-	-	-
Unigene68536	8.52095	8.69813	8.02422	-	-	-	-	-
Unigene34428	8.73245	8.19967	9.63118	-	-	-	-	-
CL10191.Contig1	10.1202	9.46896	6.69116	K05681|1|4e-90|332|cme:CMS467C|ATP-binding cassette, subfamily G (WHITE), member 2;K12843|2|5e-67|255|vvi:100248403|U4/U6 small nuclear ribonucleoprotein PRP3;K05663|4|2e-15|84.0|ath:AT5G58270|mitochondrial ABC transporter ATM	GO:0009507//chloroplast;GO:0005634//nucleus	GO:0042626//ATPase activity, coupled to transmembrane movement of substances;GO:0000166//nucleotide binding	-	gi|297737887|emb|CBI27088.3|/0/unnamed protein product [Vitis vinifera]
CL128.Contig7	9.79171	9.04803	8.1964	K07019|1|4e-18|91.7|aly:ARALYDRAFT_473587|	-	GO:0016787//hydrolase activity	-	gi|224129670|ref|XP_002328773.1|/1.50725e-17/predicted protein [Populus trichocarpa]
Unigene45152	8.54561	8.01123	7.41504	-	-	-	-	-
CL4708.Contig7	7.02975	8.59991	7.99435	-	-	-	-	gi|462423577|gb|EMJ27840.1|/6.67098e-09/hypothetical protein PRUPE_ppa022196mg [Prunus persica]
Unigene50210	9.21917	8.19312	7.18982	-	-	-	-	-
CL3020.Contig2	8.59743	8.38802	7.27922	K13783|1|1e-124|446|gmx:100813689|MFS transporter, OPA family, solute carrier family 37 (glycerol-3-phosphate transporter), member 1/2	GO:0009507//chloroplast;GO:0016020//membrane	GO:0005351//sugar:hydrogen symporter activity	GO:0015706//nitrate transport;GO:0055062//phosphate ion homeostasis;GO:0008643//carbohydrate transport	gi|359484696|ref|XP_002267328.2|/2.62027e-124/PREDICTED: putative glycerol-3-phosphate transporter 5-like [Vitis vinifera]
CL455.Contig2	7.30682	7.51832	8.41785	-	GO:0005634//nucleus	-	GO:0048573//photoperiodism, flowering	gi|225454880|ref|XP_002278790.1|/1.43318e-91/PREDICTED: UPF0406 protein C16orf57 homolog [Vitis vinifera]
Unigene68724	7.9542	8.0625	7.90689	-	-	-	-	-
CL557.Contig1	9.07592	9.23282	8.39375	K10257|1|8e-171|598|pop:POPTR_831926|omega-3 fatty acid desaturase (delta-15 desaturase) [EC:1.14.19.-]	GO:0009941//chloroplast envelope;GO:0005783//endoplasmic reticulum	GO:0016720//delta12-fatty acid dehydrogenase activity;GO:0042389//omega-3 fatty acid desaturase activity;GO:0016717//oxidoreductase activity, acting on paired donors, with oxidation of a pair of donors resulting in the reduction of molecular oxygen to two molecules of water	GO:0009409//response to cold;GO:0006636//unsaturated fatty acid biosynthetic process;GO:0055114//oxidation-reduction process;GO:0080167//response to karrikin	gi|224091014|ref|XP_002309146.1|/1.11896e-169/predicted protein [Populus trichocarpa]
Unigene58316	9.13186	8.08215	7.07325	-	-	-	-	-
Unigene7581	6.23886	4.80244	4.10553	-	-	-	-	-
Unigene42731	6.87447	8.35315	7.76155	-	-	-	-	-
Unigene70703	8.27768	7.36048	7.93467	-	-	-	-	gi|462421015|gb|EMJ25278.1|/4.4867e-06/hypothetical protein PRUPE_ppa015473mg, partial [Prunus persica]
Unigene36190	7.78573	8.27146	8.90989	-	-	-	-	-
CL3187.Contig10	6.8895	6.5651	6.12153	K00423|1|4e-153|338|aly:ARALYDRAFT_892557|L-ascorbate oxidase [EC:1.10.3.3]	GO:0009505//plant-type cell wall;GO:0016023//cytoplasmic membrane-bounded vesicle;GO:0016020//membrane	GO:0005507//copper ion binding;GO:0008447//L-ascorbate oxidase activity	GO:0055114//oxidation-reduction process	gi|255554849|ref|XP_002518462.1|/0/multicopper oxidase, putative [Ricinus communis]
Unigene3755	9.37286	7.73245	8.79658	-	-	-	-	-
CL4580.Contig16	7.11668	6.16381	4.62364	K00454|1|6e-81|301|pop:POPTR_828417|lipoxygenase [EC:1.13.11.12]	-	GO:0005506//iron ion binding;GO:0016165//lipoxygenase activity	GO:0031408//oxylipin biosynthetic process;GO:0055114//oxidation-reduction process	gi|187960377|gb|ACD43484.1|/7.37962e-83/lipoxygenase 2 [Olea europaea]
CL8909.Contig6	7.49719	8.30378	8.29309	-	-	-	-	-
CL5305.Contig5	8.64506	7.40939	8.58496	K00021|1|2e-92|338|rcu:RCOM_1602200|hydroxymethylglutaryl-CoA reductase (NADPH) [EC:1.1.1.34]	GO:0016021//integral to membrane;GO:0005783//endoplasmic reticulum	GO:0004420//hydroxymethylglutaryl-CoA reductase (NADPH) activity;GO:0050661//NADP binding;GO:0042282//hydroxymethylglutaryl-CoA reductase activity	GO:0015936//coenzyme A metabolic process;GO:0055114//oxidation-reduction process;GO:0008299//isoprenoid biosynthetic process;GO:0016126//sterol biosynthetic process	gi|255539334|ref|XP_002510732.1|/2.61976e-91/hmg-CoA reductase, putative [Ricinus communis]
Unigene31510	8.69349	7.98679	9.74203	K10393|1|0.0|951|vvi:100240940|kinesin family member 2/24	GO:0005874//microtubule;GO:0005795//Golgi stack;GO:0005875//microtubule associated complex;GO:0005886//plasma membrane	GO:0003777//microtubule motor activity;GO:0005524//ATP binding	GO:0000278//mitotic cell cycle;GO:0048589//developmental growth;GO:0007155//cell adhesion;GO:0045010//actin nucleation;GO:0033044//regulation of chromosome organization;GO:0016926//protein desumoylation;GO:0048449//floral organ formation;GO:0003002//regionalization;GO:0010090//trichome morphogenesis;GO:0050665//hydrogen peroxide biosynthetic process;GO:0048765//root hair cell differentiation;GO:0…	gi|225432256|ref|XP_002271765.1|/0/PREDICTED: uncharacterized protein LOC100240940 [Vitis vinifera]
Unigene29276	7.4567	7.37793	8.56097	-	-	-	-	gi|225465987|ref|XP_002264100.1|/8.33525e-131/PREDICTED: putative lipase ROG1-like [Vitis vinifera]
Unigene57087	8.13614	7.8413	7.51044	-	-	-	-	-
Unigene42890	9.41574	8.29615	8.09979	-	-	-	-	-
Unigene51909	7.98299	8.16658	8.1565	-	-	-	-	-
CL4060.Contig2	8.03342	8.39232	7.90889	-	-	GO:0016597//amino acid binding	GO:0009737//response to abscisic acid stimulus;GO:0008152//metabolic process	gi|356540171|ref|XP_003538563.1|/4.4356e-177/PREDICTED: Protein-PII uridylyltransferase [Glycine max]
Unigene39867	8.66059	8.19312	9.55587	-	-	-	-	-
CL1777.Contig6	6	3	6.99549	K11596|1|1e-160|488|aly:ARALYDRAFT_481718|argonaute	GO:0019898//extrinsic to membrane;GO:0005829//cytosol;GO:0005634//nucleus	GO:0004521//endoribonuclease activity;GO:0035197//siRNA binding;GO:0005515//protein binding;GO:0035198//miRNA binding	GO:0010267//production of ta-siRNAs involved in RNA interference;GO:0006346//methylation-dependent chromatin silencing;GO:0009965//leaf morphogenesis;GO:0048439//flower morphogenesis;GO:0048481//ovule development;GO:0010589//leaf proximal/distal pattern formation;GO:0048765//root hair cell differentiation;GO:0051301//cell division;GO:0048443//stamen development;GO:0006306//DNA methylation;GO:0048…	gi|224054242|ref|XP_002298162.1|/9.41793e-171/argonaute protein group [Populus trichocarpa]
CL2603.Contig3	6.09351	5.27213	6.99193	-	-	-	-	gi|147825326|emb|CAN75496.1|/3.45347e-20/hypothetical protein VITISV_040890 [Vitis vinifera]
Unigene45934	7.85591	5.54432	8.3339	-	-	-	-	-
Unigene14042	8.13785	6.90288	9.0786	-	-	-	-	-
Unigene5069	8.28077	7.0625	8.78572	-	-	-	-	-
Unigene8361	9.38514	7.38082	9.37141	-	-	-	-	-
CL9516.Contig2	9.07146	8.31439	7.57491	K08592|1|1e-20|100|gmx:100797013|sentrin-specific protease 1 [EC:3.4.22.-]	-	GO:0008233//peptidase activity	GO:0043170;GO:0044238//primary metabolic process	gi|255545960|ref|XP_002514040.1|/0/sentrin/sumo-specific protease, putative [Ricinus communis]
Unigene25241	8.17493	7.01495	8.32793	-	-	-	-	-
Unigene35970	9.04257	9.08392	8.92481	-	-	-	-	-
Unigene42694	8.89785	6.82866	8.08392	-	-	-	-	-
Unigene44540	6.56695	1.55965	0.981058	-	-	-	-	-
Unigene54603	7.13271	8.71081	8.53916	-	-	-	-	-
CL10719.Contig1	9.46761	7.81592	7.07682	-	-	-	-	-
Unigene61521	9.15987	8.56986	7.91289	-	-	-	-	-
Unigene33248	7.73697	7.73245	8.86212	-	-	-	-	-
Unigene29105	8.2062	7.84967	8.3502	-	GO:0005794//Golgi apparatus;GO:0009507//chloroplast	GO:0016757//transferase activity, transferring glycosyl groups	-	gi|10176802|dbj|BAB09990.1|/0/axi 1 (auxin-independent growth promoter)-like protein [Arabidopsis thaliana]
Unigene65616	8.0625	6.32193	7.69349	-	-	-	-	-
CL11056.Contig1	10.2823	9.63542	6.93467	-	-	-	-	-
CL3905.Contig4	9.04075	9.46489	7.25109	-	-	-	-	gi|255558226|ref|XP_002520140.1|/9.15465e-54/conserved hypothetical protein [Ricinus communis]
Unigene34017	8.80521	9.01866	7.76377	K13148|1|8e-146|515|rcu:RCOM_0598050|integrator complex subunit 11 [EC:3.1.27.-];K01051|4|3e-08|58.5|gmx:100776781|pectinesterase [EC:3.1.1.11]	GO:0005886//plasma membrane;GO:0005774//vacuolar membrane	GO:0016874//ligase activity;GO:0016787//hydrolase activity;GO:0008270//zinc ion binding	GO:0009790//embryo development;GO:0006661//phosphatidylinositol biosynthetic process	gi|359472593|ref|XP_002281277.2|/8.32772e-150/PREDICTED: uncharacterized protein LOC100261060 [Vitis vinifera]
Unigene75132	7.82231	7.78354	8.03526	-	-	-	-	-
Unigene51924	-1.21988	-8.31439	-1.81721	-	-	-	-	-
CL2396.Contig4	8.05889	7.03342	8.23522	K10255|1|2e-67|257|aly:ARALYDRAFT_491653|omega-6 fatty acid desaturase (delta-12 desaturase) [EC:1.14.19.-]	GO:0008076//voltage-gated potassium channel complex;GO:0005634//nucleus	GO:0005249//voltage-gated potassium channel activity	GO:0051260//protein homooligomerization;GO:0006813//potassium ion transport	gi|460393984|ref|XP_004242586.1|/0/PREDICTED: BTB/POZ domain-containing protein At2g24240-like [Solanum lycopersicum]
Unigene2754	8.73809	7.68416	8.41222	-	-	-	-	-
CL3853.Contig5	9.42906	8.98489	4.22239	-	-	-	-	gi|255571654|ref|XP_002526772.1|/1.96135e-09/conserved hypothetical protein [Ricinus communis]
Unigene40167	9.05528	7.09452	7.82443	-	-	-	-	-
Unigene8506	8.96867	8.15482	7.8806	-	-	-	-	-
CL935.Contig2	8.83815	8.15313	8.86934	-	-	-	GO:0060918//auxin transport	gi|470109488|ref|XP_004291029.1|/5.46592e-102/PREDICTED: pollen-specific protein SF21-like [Fragaria vesca subsp. vesca]
CL3233.Contig1	7.70044	7.27302	8.62693	-	GO:0005634//nucleus	-	-	gi|224123190|ref|XP_002330361.1|/1.8372e-31/predicted protein [Populus trichocarpa]
Unigene51863	9.96097	9.41363	8.46352	-	-	-	-	-
CL3064.Contig1	8.32193	6.40372	8.68767	K13418|1|7e-48|135|aly:ARALYDRAFT_895025|somatic embryogenesis receptor kinase 1 [EC:2.7.10.1 2.7.11.1];K13416|5|2e-45|129|rcu:RCOM_1534760|brassinosteroid insensitive 1-associated receptor kinase 1 [EC:2.7.10.1 2.7.11.1]	GO:0016021//integral to membrane;GO:0005886//plasma membrane	GO:0004674//protein serine/threonine kinase activity;GO:0005524//ATP binding;GO:0032440//2-alkenal reductase [NAD(P)] activity	GO:0009086//methionine biosynthetic process;GO:0006468//protein phosphorylation;GO:0055114//oxidation-reduction process;GO:0007169//transmembrane receptor protein tyrosine kinase signaling pathway;GO:0000394//RNA splicing, via endonucleolytic cleavage and ligation	gi|225426379|ref|XP_002271860.1|/4.47659e-174/PREDICTED: probable LRR receptor-like serine/threonine-protein kinase At1g63430 isoform 2 [Vitis vinifera]
Unigene61432	9.02514	7.1224	8.69233	-	-	-	-	-
Unigene25787	8.81805	7.02237	7.43185	-	-	-	-	-
Unigene48687	8.87958	7.54432	7.53138	-	-	-	-	-
Unigene35522	8.82549	9.10416	9.33911	-	-	-	-	-
CL642.Contig5	8.69697	7.14636	10.2877	K00943|1|5e-21|101|ota:Ot07g01210|dTMP kinase [EC:2.7.4.9];K14325|3|2e-09|63.2|sbi:SORBI_03g046480|RNA-binding protein with serine-rich domain 1;K13171|5|2e-07|56.2|ath:AT2G29210|serine/arginine repetitive matrix protein 1	GO:0005634//nucleus	GO:0003700//sequence-specific DNA binding transcription factor activity;GO:0016491//oxidoreductase activity	GO:0042752//regulation of circadian rhythm;GO:0006355//regulation of transcription, DNA-dependent	gi|359478758|ref|XP_003632166.1|/5.79727e-138/PREDICTED: lysine-specific demethylase 8-like [Vitis vinifera]
Unigene15882	9.49918	7.08392	6.81592	-	-	-	-	-
CL961.Contig10	8.4023	7.81378	8.81912	K00908|1|2e-14|76.6|osa:4343002|Ca2+/calmodulin-dependent protein kinase [EC:2.7.11.17];K13412|2|2e-06|50.4|gmx:100794852|calcium-dependent protein kinase [EC:2.7.11.1]	GO:0005886//plasma membrane	GO:0004683//calmodulin-dependent protein kinase activity;GO:0005509//calcium ion binding;GO:0005524//ATP binding	GO:0006468//protein phosphorylation	gi|115471691|ref|NP_001059444.1|/2.24808e-13/Os07g0409900 [Oryza sativa Japonica Group]
CL708.Contig5	8.97442	7.41222	7.32793	-	GO:0005739//mitochondrion	-	-	gi|42565229|ref|NP_189331.2|/1.24946e-29/uncharacterized protein [Arabidopsis thaliana]
Unigene62518	8.43185	7.86419	7.6677	-	-	-	-	-
Unigene51019	8.38658	7.92085	8.13614	-	-	-	-	-
Unigene51585	7.56224	8.53657	7.99058	-	-	-	-	-
Unigene17679	8.02237	8.7131	8.60486	-	-	-	-	-
CL1304.Contig2	7.32193	8.51833	8.15819	-	-	-	-	-
CL1564.Contig46	9.47032	9.1565	8.77917	K10143|1|8e-75|278|mtr:MTR_2g085210|E3 ubiquitin-protein ligase RFWD2 [EC:6.3.2.19]	GO:0080008//Cul4-RING ubiquitin ligase complex;GO:0005834//heterotrimeric G-protein complex;GO:0005634//nucleus	GO:0004672//protein kinase activity;GO:0004871//signal transducer activity;GO:0016874//ligase activity;GO:0042802//identical protein binding;GO:0005524//ATP binding;GO:0032440//2-alkenal reductase [NAD(P)] activity	GO:0006468//protein phosphorylation;GO:0055114//oxidation-reduction process;GO:0006281//DNA repair;GO:0010100//negative regulation of photomorphogenesis;GO:0048608//reproductive structure development	gi|460397354|ref|XP_004244232.1|/1.8297e-75/PREDICTED: protein SPA1-RELATED 3-like [Solanum lycopersicum]
Unigene28491	8.04518	8.8392	7.32193	K14709|1|4e-15|81.3|vcn:VOLCADRAFT_104214|solute carrier family 39 (zinc transporter), member 1/2/3	-	GO:0005488//binding;GO:0004672//protein kinase activity	GO:0009987//cellular process	gi|147769069|emb|CAN72504.1|/7.42853e-61/hypothetical protein VITISV_027278 [Vitis vinifera]
CL1148.Contig10	6.17118	4.81378	7.57175	K13026|1|6e-30|132|ppp:PHYPADRAFT_175128|ATP-dependent RNA helicase DHX57 [EC:3.6.4.13];K14442|3|4e-29|130|smo:SELMODRAFT_426836|ATP-dependent RNA helicase DHX36 [EC:3.6.4.13]	GO:0009507//chloroplast	GO:0008270//zinc ion binding;GO:0003676//nucleic acid binding;GO:0008026//ATP-dependent helicase activity;GO:0005524//ATP binding	GO:0019243//methylglyoxal catabolic process to D-lactate;GO:0006139//nucleobase-containing compound metabolic process	gi|462395724|gb|EMJ01523.1|/4.89339e-154/hypothetical protein PRUPE_ppa000721mg [Prunus persica]
CL691.Contig3	9.86676	9.15819	7.92679	-	GO:0005737//cytoplasm;GO:0005634//nucleus;GO:0005886//plasma membrane	-	GO:0009954//proximal/distal pattern formation;GO:0009651//response to salt stress;GO:0009638//phototropism;GO:0010227//floral organ abscission;GO:0006816//calcium ion transport;GO:0007030//Golgi organization;GO:0048439//flower morphogenesis;GO:0019344//cysteine biosynthetic process	gi|462402062|gb|EMJ07619.1|/1.26626e-08/hypothetical protein PRUPE_ppa003347mg [Prunus persica]
Unigene22053	5.99095	5.09975	4.3061	-	-	-	-	-
CL1018.Contig2	8.39089	7.28232	8.75711	K02905|1|9e-28|121|gmx:100777189|large subunit ribosomal protein L29e	GO:0005730//nucleolus;GO:0022625//cytosolic large ribosomal subunit	GO:0003735//structural constituent of ribosome	GO:0042254//ribosome biogenesis;GO:0006412//translation	gi|7959366|dbj|BAA96072.1|/8.45525e-27/ribosomal protein L29 [Panax ginseng]
Unigene46903	8.84235	7.86419	8.09452	-	-	-	-	-
Unigene69258	7.59495	6.81592	10.0325	-	-	-	-	-
CL568.Contig7	7.47843	8.3837	8.17825	K01738|1|1e-08|56.2|aly:ARALYDRAFT_896375|cysteine synthase A [EC:2.5.1.47]	GO:0031977//thylakoid lumen;GO:0005739//mitochondrion;GO:0009507//chloroplast	GO:0004124//cysteine synthase activity	GO:0009643//photosynthetic acclimation;GO:0015979//photosynthesis;GO:0090322//regulation of superoxide metabolic process;GO:0010310//regulation of hydrogen peroxide metabolic process;GO:0019344//cysteine biosynthetic process	gi|297833036|ref|XP_002884400.1|/1.82158e-07/hypothetical protein ARALYDRAFT_896375 [Arabidopsis lyrata subsp. lyrata]
Unigene31033	7.45943	8.63178	7.4567	-	-	-	-	-
CL3584.Contig8	8.2127	8.86934	8.63057	K06636|1|3e-14|79.0|ppp:PHYPADRAFT_79481|structural maintenance of chromosome 1	-	-	-	gi|225461722|ref|XP_002285510.1|/6.54891e-161/PREDICTED: uncharacterized protein LOC100255640 [Vitis vinifera]
Unigene40553	8.0607	8	7.6677	-	-	-	-	-
CL343.Contig5	8.18157	9.51109	8.43879	K08876|1|0.0|931|vvi:100263836|SCY1-like	GO:0005643//nuclear pore;GO:0005737//cytoplasm	GO:0004672//protein kinase activity;GO:0005524//ATP binding;GO:0005515//protein binding;GO:0000049//tRNA binding	GO:0006468//protein phosphorylation;GO:0000910//cytokinesis;GO:0006409//tRNA export from nucleus;GO:0007017//microtubule-based process	gi|225448717|ref|XP_002280879.1|/0/PREDICTED: probable inactive serine/threonine-protein kinase scy1 isoform 2 [Vitis vinifera]
Unigene35064	8.42487	8.31288	8.43741	-	-	-	-	-
Unigene40999	7.87652	7.91289	8.10678	-	-	-	-	-
Unigene38358	8.60486	8.56605	9.87958	-	-	-	-	-
Unigene43414	8.27612	7.76377	7.75711	-	-	-	-	-
Unigene70533	9.04257	8.39089	7.11894	-	-	-	-	-
Unigene23028	8.25739	7.79225	7.36923	-	-	-	-	-
CL4777.Contig1	9.52813	8.67007	8.98299	-	GO:0009536//plastid;GO:0005886//plasma membrane	GO:0004222//metalloendopeptidase activity	GO:0006508//proteolysis	gi|225451439|ref|XP_002273907.1|/5.30815e-141/PREDICTED: uncharacterized protein LOC100263426 [Vitis vinifera]
Unigene13066	7.19967	7.87036	8.34133	-	-	-	-	-
CL8468.Contig2	8.11548	7.45396	7.44571	-	GO:0005886//plasma membrane	-	-	gi|255547872|ref|XP_002514993.1|/2.9948e-45/conserved hypothetical protein [Ricinus communis]
Unigene15668	8.10678	7.57743	8.15144	-	-	-	-	-
Unigene22842	5.1622	5.34532	6.61131	-	-	-	-	-
Unigene5070	7.32793	7.69581	8.58246	-	-	-	-	-
Unigene70269	9.49452	8.79008	7.78136	-	-	-	-	-
Unigene46670	8.65583	8.06967	6.18982	-	-	-	-	-
Unigene55217	8.43324	8.25582	7.24793	-	-	-	-	-
Unigene70449	7.22561	8.58746	8.29155	-	-	-	-	-
Unigene51014	7.39232	8.01123	8.32343	-	-	-	-	-
Unigene46582	8.72565	8.02975	8.76266	-	-	-	-	-
Unigene68137	9.24159	7.92085	7.64866	-	-	-	-	-
CL5341.Contig7	6.31228	4.90154	4.35833	K13367|1|1e-78|251|aly:ARALYDRAFT_486367|non-specific polyamine oxidase [EC:1.5.3.17]	GO:0005777//peroxisome;GO:0005634//nucleus	GO:0046592//polyamine oxidase activity;GO:0008131//primary amine oxidase activity;GO:0000166//nucleotide binding	GO:0006598//polyamine catabolic process;GO:0009805//coumarin biosynthetic process;GO:0055114//oxidation-reduction process;GO:0009414//response to water deprivation;GO:0009409//response to cold;GO:0009611//response to wounding;GO:0042398//cellular modified amino acid biosynthetic process;GO:0009737//response to abscisic acid stimulus	gi|356554002|ref|XP_003545339.1|/2.67105e-79/PREDICTED: probable polyamine oxidase 2-like [Glycine max]
Unigene11050	10.1142	9.1472	6.44846	-	-	-	-	-
Unigene65931	7.94837	7.38082	8.85487	-	-	-	-	-
Unigene43798	7.87242	7.58246	8.93762	-	-	-	-	-
CL5442.Contig3	8.3966	6.94642	8.65464	-	-	-	-	-
CL4919.Contig1	8.64626	5.80736	8.44432	K02936|1|2e-12|72.4|rcu:RCOM_0790270|large subunit ribosomal protein L7Ae	-	GO:0046872//metal ion binding	-	gi|225426204|ref|XP_002280000.1|/1.46974e-36/PREDICTED: E3 ubiquitin-protein ligase At3g02290-like [Vitis vinifera]
Unigene58019	8.44156	8.18322	8.42487	-	-	-	-	-
Unigene64104	7.58746	8.87652	7.77039	-	-	-	-	-
Unigene73729	8.81164	7.45121	7.93074	-	-	-	-	-
Unigene3189	8.68182	7.80305	8.68182	-	-	-	-	gi|224136284|ref|XP_002326823.1|/3.5557e-17/predicted protein [Populus trichocarpa]
CL5625.Contig1	8.67478	8.27457	8.55842	K14864|1|1e-167|588|vvi:100252784|tRNA (cytidine32/guanosine34-2'-O)-methyltransferase [EC:2.1.1.205]	GO:0005737//cytoplasm	GO:0003676//nucleic acid binding;GO:0008168//methyltransferase activity	GO:0019243//methylglyoxal catabolic process to D-lactate;GO:0001510//RNA methylation	gi|225440636|ref|XP_002278921.1|/1.25799e-166/PREDICTED: putative ribosomal RNA methyltransferase 1 [Vitis vinifera]
CL8713.Contig1	9.19967	8.26835	8.14126	K13525|1|2e-119|429|bdi:100821547|transitional endoplasmic reticulum ATPase	GO:0005634//nucleus;GO:0009535//chloroplast thylakoid membrane	GO:0016887//ATPase activity;GO:0005524//ATP binding;GO:0005516//calmodulin binding	-	gi|224089933|ref|XP_002308870.1|/0/predicted protein [Populus trichocarpa]
Unigene11036	7.8806	6.77698	8.62327	-	-	-	-	-
Unigene45845	7.9542	6.3339	8.31741	-	-	-	-	-
Unigene74874	8.27922	7.70506	8.0607	-	-	-	-	-
Unigene55876	8.36923	7.51044	7.82443	-	-	-	-	-
Unigene1949	8.58621	9.77314	8.77698	K01051|1|1e-46|184|ath:AT5G49180|pectinesterase [EC:3.1.1.11]	GO:0009505//plant-type cell wall	GO:0030599//pectinesterase activity;GO:0045330;GO:0004857//enzyme inhibitor activity	GO:0042545//cell wall modification;GO:0043086//negative regulation of catalytic activity;GO:0045490//pectin catabolic process	gi|462398633|gb|EMJ04301.1|/3.91368e-61/hypothetical protein PRUPE_ppa023802mg [Prunus persica]
CL275.Contig1	8.224	8.12756	7.26366	K14777|1|3e-165|567|vvi:100246466|ATP-dependent RNA helicase DDX47/RRP3 [EC:3.6.4.13]	GO:0005634//nucleus	GO:0003676//nucleic acid binding;GO:0008026//ATP-dependent helicase activity;GO:0005524//ATP binding	GO:0006355//regulation of transcription, DNA-dependent;GO:0009220//pyrimidine ribonucleotide biosynthetic process	gi|460405531|ref|XP_004248229.1|/1.73316e-164/PREDICTED: DEAD-box ATP-dependent RNA helicase 10-like [Solanum lycopersicum]
CL2398.Contig3	7.21594	7.73471	8.1964	K14575|1|2e-11|69.3|ppp:PHYPADRAFT_30446|AAA family ATPase;K03063|3|4e-10|65.1|olu:OSTLU_35070|26S proteasome regulatory subunit T3;K12196|5|5e-10|64.7|sbi:SORBI_03g006580|vacuolar protein-sorting-associated protein 4	GO:0005886//plasma membrane;GO:0009536//plastid	GO:0005524//ATP binding;GO:0008568//microtubule-severing ATPase activity	-	gi|462404860|gb|EMJ10324.1|/0/hypothetical protein PRUPE_ppa005496mg [Prunus persica]
Unigene46834	10.1421	7.73922	7.90689	-	-	-	-	-
CL4580.Contig13	7.41316	6.59163	4.76081	K00454|1|2e-158|301|pop:POPTR_828417|lipoxygenase [EC:1.13.11.12]	GO:0009507//chloroplast	GO:0005506//iron ion binding;GO:0016165//lipoxygenase activity	GO:0009611//response to wounding;GO:0009620//response to fungus;GO:0080086//stamen filament development;GO:0040007//growth;GO:0009693//ethylene biosynthetic process;GO:0009873//ethylene mediated signaling pathway;GO:0010200//response to chitin;GO:0009617//response to bacterium;GO:0009753//response to jasmonic acid stimulus;GO:0009644//response to high light intensity;GO:0009555//pollen developmen…	gi|32454714|gb|AAP83138.1|/5.35134e-162/lipoxygenase [Nicotiana attenuata]
Unigene11430	8.6061	8.38945	7.15987	-	-	-	-	-
CL360.Contig4	8.2854	7.57491	7.9386	K07466|1|0.0|1038|vvi:100268119|replication factor A1	GO:0000790//nuclear chromatin	GO:0003677//DNA binding	GO:0043247//telomere maintenance in response to DNA damage;GO:0006312//mitotic recombination;GO:0050826//response to freezing;GO:0010332//response to gamma radiation;GO:0007131//reciprocal meiotic recombination;GO:0009793//embryo development ending in seed dormancy;GO:0009220//pyrimidine ribonucleotide biosynthetic process;GO:0045132//meiotic chromosome segregation;GO:0000724//double-strand break…	gi|225444784|ref|XP_002278273.1|/0/PREDICTED: replication protein A 70 kDa DNA-binding subunit [Vitis vinifera]
Unigene58982	9.10416	6.47573	7.04803	-	-	-	-	-
Unigene37226	8.0786	8.68416	7.69581	-	-	-	-	-
CL961.Contig4	7.14636	7.67478	8.28694	K00908|1|2e-14|75.5|osa:4343002|Ca2+/calmodulin-dependent protein kinase [EC:2.7.11.17];K13412|2|1e-06|49.7|gmx:100794852|calcium-dependent protein kinase [EC:2.7.11.1]	GO:0005886//plasma membrane	GO:0005509//calcium ion binding;GO:0005524//ATP binding;GO:0004674//protein serine/threonine kinase activity	GO:0006468//protein phosphorylation	gi|115471691|ref|NP_001059444.1|/2.87348e-13/Os07g0409900 [Oryza sativa Japonica Group]
Unigene10792	9.10241	8.56732	8.42766	-	-	-	-	-
Unigene10157	9.20212	9.28386	8.95517	-	-	-	-	-
Unigene71876	8.95517	7.09452	6.10154	-	-	GO:0003676//nucleic acid binding;GO:0003824//catalytic activity	-	gi|115468036|ref|NP_001057617.1|/1.55348e-14/Os06g0470700 [Oryza sativa Japonica Group]
Unigene7417	7.34577	8.49719	7.94252	-	-	-	-	-
CL7676.Contig2	9.53528	8.51043	6.91886	K12897|1|2e-48|192|pop:POPTR_1074064|transformer-2 protein	GO:0005794//Golgi apparatus;GO:0005634//nucleus	-	GO:0010411//xyloglucan metabolic process;GO:0015706//nitrate transport;GO:0010167//response to nitrate	gi|225424775|ref|XP_002266929.1|/2.20963e-157/PREDICTED: uncharacterized protein LOC100241586 [Vitis vinifera]
Unigene60685	8.61348	8.38658	8.75711	-	-	-	-	-
Unigene44636	8.56986	7.86419	8.50779	-	-	-	-	-
Unigene18465	7.4865	7.61471	8.09628	-	-	-	-	-
Unigene66921	8.28848	7.65344	7.47573	-	-	-	-	-
Unigene9455	8.58621	9.76377	8.60856	-	-	-	-	-
Unigene59953	8.46352	8.14636	8.40798	-	-	-	-	-
CL5662.Contig2	7.99812	6.99247	9.86573	-	GO:0005634//nucleus;GO:0005886//plasma membrane	GO:0003677//DNA binding	GO:0042742//defense response to bacterium;GO:0045893//positive regulation of transcription, DNA-dependent	gi|225457689|ref|XP_002273784.1|/0/PREDICTED: squamosa promoter-binding-like protein 14-like [Vitis vinifera]
Unigene73989	7.65583	5.32193	8.09276	-	-	-	-	-
Unigene34802	8.99058	9.41504	8.85383	-	-	-	-	-
CL2744.Contig7	8.19476	8.68182	7.8928	K12849|1|3e-20|99.0|osa:4346374|pre-mRNA-splicing factor 38A;K13091|3|5e-20|98.2|rcu:RCOM_1646720|RNA-binding protein 39	GO:0005634//nucleus	GO:0003723//RNA binding;GO:0000166//nucleotide binding	-	gi|462409489|gb|EMJ14823.1|/0/hypothetical protein PRUPE_ppa002096mg [Prunus persica]
Unigene16642	8.24951	8.33688	7.85591	-	-	-	-	gi|147782177|emb|CAN63193.1|/1.65487e-43/hypothetical protein VITISV_017130 [Vitis vinifera]
CL10459.Contig1	8.72792	8.31137	7.94056	-	-	GO:0097159//organic cyclic compound binding;GO:1901363	-	gi|359488053|ref|XP_002266454.2|/1.80332e-23/PREDICTED: uncharacterized protein LOC100246648 [Vitis vinifera]
Unigene44295	8.72224	9.07949	8.48516	-	-	-	-	-
Unigene70010	8.38226	7.68182	7.67242	-	-	-	-	-
Unigene52938	8.75154	8.0075	7.57994	-	-	-	-	-
CL2509.Contig4	7.53642	6.48713	6.1036	-	GO:0005634//nucleus	GO:0005516//calmodulin binding;GO:0003677//DNA binding;GO:0003700//sequence-specific DNA binding transcription factor activity;GO:0016787//hydrolase activity	GO:0000956//nuclear-transcribed mRNA catabolic process;GO:0031347//regulation of defense response;GO:0008284//positive regulation of cell proliferation;GO:0045892//negative regulation of transcription, DNA-dependent;GO:0006487//protein N-linked glycosylation	gi|449483232|ref|XP_004156529.1|/1.18061e-67/PREDICTED: NAC domain-containing protein 74-like [Cucumis sativus]
CL10199.Contig1	9.14466	7.60979	7.12928	K04460|1|5e-12|68.6|cre:CHLREDRAFT_31082|protein phosphatase 5 [EC:3.1.3.16];K15423|2|4e-11|65.9|cre:CHLREDRAFT_132486|serine/threonine-protein phosphatase 4 catalytic subunit [EC:3.1.3.16]	GO:0005737//cytoplasm;GO:0005634//nucleus	GO:0004722//protein serine/threonine phosphatase activity	GO:0009785//blue light signaling pathway;GO:0009408//response to heat	gi|449456895|ref|XP_004146184.1|/9.14547e-68/PREDICTED: serine/threonine-protein phosphatase 7-like [Cucumis sativus]
Unigene37049	9.26913	8.46896	6.87856	-	-	-	-	-
Unigene60756	8.04075	6.39232	8.19312	-	-	-	-	-
Unigene61182	9.37359	7.2062	6.78136	-	-	-	-	-
CL338.Contig2	8.57617	8.82231	9.15819	K03798|1|2e-45|183|olu:OSTLU_35099|cell division protease FtsH [EC:3.4.24.-]	GO:0009506//plasmodesma;GO:0009941//chloroplast envelope;GO:0005886//plasma membrane	GO:0004222//metalloendopeptidase activity;GO:0005524//ATP binding;GO:0008568//microtubule-severing ATPase activity	GO:0006508//proteolysis;GO:0009793//embryo development ending in seed dormancy	gi|225451340|ref|XP_002274609.1|/0/PREDICTED: uncharacterized protein LOC100248755 [Vitis vinifera]
Unigene52824	7.28232	8.69349	7.87447	-	-	-	-	-
Unigene49659	8.15144	7.63663	8.11721	-	-	-	-	-
Unigene36139	7.04439	8.20131	8.3837	-	-	-	-	-
Unigene26725	9.03251	7.97346	6.55459	-	-	-	-	-
Unigene49757	9.0075	8.24317	8.72338	-	-	-	-	-
Unigene58705	7.53398	7.77479	9.08658	-	-	-	-	-
CL631.Contig87	8.17825	8.64746	8.76266	K08869|1|0.0|818|vvi:100244896|aarF domain-containing kinase	GO:0005739//mitochondrion;GO:0005886//plasma membrane	GO:0016772//transferase activity, transferring phosphorus-containing groups	-	gi|462410524|gb|EMJ15858.1|/0/hypothetical protein PRUPE_ppa002817mg [Prunus persica]
CL7790.Contig4	7.8806	8.76929	8.24951	-	GO:0005783//endoplasmic reticulum	-	GO:0006333//chromatin assembly or disassembly;GO:0009620//response to fungus	gi|462402975|gb|EMJ08532.1|/5.95679e-57/hypothetical protein PRUPE_ppa006874mg [Prunus persica]
Unigene45493	9.71023	9.04622	7.93074	-	-	-	-	-
Unigene36619	8.63663	8.07682	7.48113	-	-	-	-	-
CL4561.Contig2	8.09452	7.89482	7.5157	-	-	-	-	-
CL7010.Contig3	8.54303	7.55715	8.77149	K01897|1|0.0|813|rcu:RCOM_0691170|long-chain acyl-CoA synthetase [EC:6.2.1.3]	GO:0009941//chloroplast envelope;GO:0005794//Golgi apparatus;GO:0016020//membrane;GO:0005783//endoplasmic reticulum;GO:0005739//mitochondrion	GO:0004467//long-chain fatty acid-CoA ligase activity	GO:0006633//fatty acid biosynthetic process;GO:0001676//long-chain fatty acid metabolic process	gi|462413168|gb|EMJ18217.1|/0/hypothetical protein PRUPE_ppa002006mg [Prunus persica]
Unigene68847	8.50383	7.52617	8.36632	-	-	-	-	-
CL5751.Contig7	6.85722	5.71228	4.41181	-	-	-	-	gi|460402253|ref|XP_004246628.1|/2.28333e-19/PREDICTED: uncharacterized protein LOC101262648 [Solanum lycopersicum]
Unigene76255	8.14805	7.28232	8.59991	-	-	-	-	-
Unigene43422	8.07503	7.58246	7.37793	-	-	-	-	-
Unigene73621	9.15566	7.14636	7.13614	-	-	-	-	-
CL4891.Contig5	9.18322	7.66059	6.49185	K04681|1|0.0|1358|gmx:100777429|retinoblastoma-like	GO:0005634//nucleus	-	GO:0051726//regulation of cell cycle	gi|254789791|sp|A7P514.1|RBR_VITVI/0/RecName: Full=Retinoblastoma-related protein
CL589.Contig19	8.47573	7.86625	7.98109	K00928|1|0.0|822|vvi:100260089|aspartate kinase [EC:2.7.2.4]	GO:0009570//chloroplast stroma	GO:0004072//aspartate kinase activity;GO:0016597//amino acid binding	GO:0009089//lysine biosynthetic process via diaminopimelate;GO:0016310//phosphorylation	gi|462411466|gb|EMJ16515.1|/0/hypothetical protein PRUPE_ppa003561mg [Prunus persica]
Unigene31987	10.4398	8.56605	7.17659	K09835|1|0.0|971|vvi:100263250|prolycopene isomerase [EC:5.2.1.13]	GO:0031969//chloroplast membrane	GO:0046608//carotenoid isomerase activity;GO:0051786//all-trans-retinol 13,14-reductase activity;GO:0009055//electron carrier activity	GO:0009662//etioplast organization;GO:0016117//carotenoid biosynthetic process;GO:0055114//oxidation-reduction process	gi|225439332|ref|XP_002269554.1|/0/PREDICTED: prolycopene isomerase, chloroplastic-like isoform 1 [Vitis vinifera]
Unigene38901	7.40939	8.67713	7.35168	-	-	-	-	-
Unigene41100	8.6061	8.56859	7.61225	-	-	-	-	-
Unigene35037	7.86831	6.76818	8.49852	-	-	-	-	-
CL6681.Contig2	9.46216	9.02883	8.20457	K00517|1|7e-119|395|ath:AT4G31940|[EC:1.14.-.-];K05280|3|4e-75|262|ath:AT5G07990|flavonoid 3'-monooxygenase [EC:1.14.13.21]	-	GO:0005488//binding;GO:0004497//monooxygenase activity;GO:0016705//oxidoreductase activity, acting on paired donors, with incorporation or reduction of molecular oxygen	-	gi|255580537|ref|XP_002531093.1|/1.10336e-153/cytochrome P450, putative [Ricinus communis]
Unigene48667	8.74595	8.49052	8.21108	-	-	-	-	-
Unigene46063	10.3361	8.77589	7.47843	-	-	-	-	-
CL914.Contig19	8.62814	6.9386	8.44432	-	-	-	-	gi|225451725|ref|XP_002276947.1|/3.84863e-71/PREDICTED: uncharacterized protein LOC100266999 [Vitis vinifera]
CL9970.Contig2	7.68182	7.45943	8.65225	-	-	-	-	gi|449443400|ref|XP_004139465.1|/5.26715e-29/PREDICTED: uncharacterized protein LOC101221444 [Cucumis sativus]
Unigene27086	8.19967	8.11027	9.75656	-	-	GO:0005515//protein binding;GO:0003700//sequence-specific DNA binding transcription factor activity	GO:0009944//polarity specification of adaxial/abaxial axis;GO:0006355//regulation of transcription, DNA-dependent;GO:0010072//primary shoot apical meristem specification;GO:0009855//determination of bilateral symmetry;GO:0009742//brassinosteroid mediated signaling pathway	gi|462406600|gb|EMJ12064.1|/2.09371e-11/hypothetical protein PRUPE_ppa003436mg [Prunus persica]
Unigene8785	8.53138	8.29155	8.69813	-	-	-	-	-
Unigene39591	7.96193	7.14975	8.91886	-	-	-	-	-
Unigene53663	8.13443	7.89684	8.05889	-	-	-	-	-
Unigene62489	8.24	7.97537	7.15987	-	-	-	-	-
Unigene52527	9.30758	6.53398	9.42836	-	-	-	-	-
CL7699.Contig2	9.39124	8.8719	7.01402	K08472|1|1e-35|147|ath:AT1G61560|mlo protein	GO:0016021//integral to membrane	GO:0005516//calmodulin binding	GO:0006952//defense response;GO:0008219//cell death;GO:0009607//response to biotic stimulus	gi|224106758|ref|XP_002314276.1|/1.56539e-42/predicted protein [Populus trichocarpa]
CL10953.Contig1	8.36923	7.36632	8.50515	-	GO:0005634//nucleus	GO:0005515//protein binding;GO:0004842//ubiquitin-protein ligase activity	GO:0048527//lateral root development;GO:0006511//ubiquitin-dependent protein catabolic process	gi|255541074|ref|XP_002511601.1|/7.20273e-13/ubiquitin-protein ligase, putative [Ricinus communis]
CL5370.Contig4	7.36632	8.24	7.8806	K12858|1|1e-10|67.0|zma:100286176|ATP-dependent RNA helicase DDX23/PRP28 [EC:3.6.4.13];K02685|5|3e-10|65.9|aly:ARALYDRAFT_315746|DNA primase large subunit [EC:2.7.7.-]	GO:0005622//intracellular	GO:0003723//RNA binding;GO:0000166//nucleotide binding;GO:0008270//zinc ion binding	-	gi|225425084|ref|XP_002273586.1|/2.0927e-179/PREDICTED: uncharacterized protein LOC100249627 [Vitis vinifera]
Unigene70504	9.70448	8.47843	6.1565	-	-	-	-	-
Unigene50145	8.88366	8.10504	7.25424	-	-	-	-	-
Unigene6215	9.5812	9.32568	7.69813	-	-	-	-	-
Unigene44892	8.20294	7.27302	8.78354	-	-	-	-	-
Unigene36609	7.56732	8.69	8.31741	-	-	-	-	-
CL7116.Contig8	8.77259	8.63542	7.49719	K01090|1|1e-18|93.2|sbi:SORBI_01g038410|protein phosphatase [EC:3.1.3.16];K14497|2|2e-15|83.2|vvi:100251367|protein phosphatase 2C [EC:3.1.3.16]	-	GO:0046872//metal ion binding;GO:0004722//protein serine/threonine phosphatase activity	GO:0006470//protein dephosphorylation	gi|255573107|ref|XP_002527483.1|/5.74457e-134/protein phosphatase 2c, putative [Ricinus communis]
Unigene548	8.29155	9.70102	8.88773	-	-	-	-	-
CL2746.Contig2	8.67243	7.8371	7.01866	-	GO:0043231//intracellular membrane-bounded organelle	-	-	gi|225439338|ref|XP_002268304.1|/4.87935e-140/PREDICTED: uncharacterized protein LOC100261548 [Vitis vinifera]
CL10258.Contig2	7.41785	7.66059	9.03159	-	-	-	GO:0045132//meiotic chromosome segregation;GO:0007062//sister chromatid cohesion;GO:0031048//chromatin silencing by small RNA	gi|147792200|emb|CAN62034.1|/0/hypothetical protein VITISV_014731 [Vitis vinifera]
Unigene35894	8.16323	7.56478	8.69697	-	-	-	-	-
CL1105.Contig6	8.4023	8.40372	8.77039	K11984|1|3e-18|93.2|ppp:PHYPADRAFT_233757|U4/U6.U5 tri-snRNP-associated protein 1;K12811|4|3e-16|86.7|vvi:100262258|ATP-dependent RNA helicase DDX46/PRP5 [EC:3.6.4.13]	-	-	GO:0044763	gi|297742337|emb|CBI34486.3|/0/unnamed protein product [Vitis vinifera]
CL2525.Contig9	9.11114	8.25739	8.37649	-	-	GO:0005488//binding	-	gi|255550532|ref|XP_002516316.1|/1.175e-72/hypothetical protein RCOM_1188780 [Ricinus communis]
CL9773.Contig2	7.98679	7.57238	8.69	-	GO:0005783//endoplasmic reticulum;GO:0005618//cell wall;GO:0005794//Golgi apparatus;GO:0009507//chloroplast	-	GO:0009651//response to salt stress	gi|356536188|ref|XP_003536621.1|/6.85249e-56/PREDICTED: LOW QUALITY PROTEIN: kynurenine formamidase-like [Glycine max]
Unigene7361	9.18983	5.9386	8.37214	-	-	-	-	-
CL2466.Contig1	7.56732	5.92283	8.30073	K14427|1|4e-11|67.8|mtr:MTR_2g048510|solute carrier family 12 (potassium/chloride transporter), member 4/5/6	GO:0016020//membrane	GO:0015377//cation:chloride symporter activity	GO:0055085//transmembrane transport	gi|449525543|ref|XP_004169776.1|/2.49484e-10/PREDICTED: LOW QUALITY PROTEIN: cation-chloride cotransporter 1-like, partial [Cucumis sativus]
Unigene48859	9.29768	8.82761	5.52356	-	-	-	-	-
CL3187.Contig3	8.46862	9.07815	8.04439	K00423|1|1e-132|357|aly:ARALYDRAFT_892557|L-ascorbate oxidase [EC:1.10.3.3]	GO:0016020//membrane;GO:0009505//plant-type cell wall	GO:0005507//copper ion binding;GO:0008447//L-ascorbate oxidase activity	GO:0055114//oxidation-reduction process	gi|225447041|ref|XP_002269614.1|/0/PREDICTED: L-ascorbate oxidase homolog [Vitis vinifera]
Unigene57706	8.37793	7.90689	8.09276	-	-	-	-	-
CL2343.Contig4	8.99435	9.48918	8.58496	K12604|1|0.0|2302|gmx:100783935|CCR4-NOT transcription complex subunit 1	GO:0005829//cytosol;GO:0016020//membrane	-	GO:0000911//cytokinesis by cell plate formation;GO:0010090//trichome morphogenesis;GO:0000226//microtubule cytoskeleton organization;GO:0007155//cell adhesion;GO:0045010//actin nucleation	gi|356523091|ref|XP_003530175.1|/0/PREDICTED: CCR4-NOT transcription complex subunit 1-like [Glycine max]
Unigene5913	10.4821	8.224	8.21432	-	-	-	-	-
Unigene75127	7.92877	7.1565	8.14466	-	-	-	-	-
CL3479.Contig4	7.77479	7.15987	8.32193	-	GO:0005794//Golgi apparatus;GO:0005886//plasma membrane	GO:0008168//methyltransferase activity	GO:0048364//root development;GO:0009735//response to cytokinin stimulus;GO:0048367//shoot system development;GO:0032259//methylation;GO:0010289//homogalacturonan biosynthetic process	gi|255545748|ref|XP_002513934.1|/6.73329e-31/S-adenosylmethionine-dependent methyltransferase, putative [Ricinus communis]
CL4234.Contig17	8.91289	7.41504	7.31288	K01001|1|4e-46|145|gmx:100789475|UDP-N-acetylglucosamine--dolichyl-phosphate N-acetylglucosaminephosphotransferase [EC:2.7.8.15]	GO:0005886//plasma membrane	GO:0003975//UDP-N-acetylglucosamine-dolichyl-phosphate N-acetylglucosaminephosphotransferase activity	-	gi|356534708|ref|XP_003535894.1|/4.81907e-45/PREDICTED: UDP-N-acetylglucosamine--dolichyl-phosphate N-acetylglucosaminephosphotransferase-like [Glycine max]
Unigene32909	10.0224	9.33092	8.65821	-	-	-	-	-
Unigene41263	8.5937	9.28848	7.65105	-	-	-	-	-
CL11007.Contig7	9.77917	6.96963	8.54174	K09872|1|2e-140|499|ath:AT2G16850|aquaporin PIP	GO:0005773//vacuole;GO:0046658//anchored to plasma membrane;GO:0016021//integral to membrane;GO:0005634//nucleus	GO:0005515//protein binding;GO:0015250//water channel activity	GO:0006833//water transport;GO:0055085//transmembrane transport;GO:0009737//response to abscisic acid stimulus	gi|374341145|gb|AEZ35023.1|/1.82473e-145/plasma membrane 2;2 aquaporin [Vitis vinifera]
Unigene32495	8.76598	7.26991	7.69349	K11968|1|3e-166|581|vvi:100257215|ariadne-1	GO:0005737//cytoplasm	GO:0008270//zinc ion binding	GO:0016558//protein import into peroxisome matrix;GO:0009755//hormone-mediated signaling pathway;GO:0006635//fatty acid beta-oxidation	gi|296082317|emb|CBI21322.3|/7.36362e-168/unnamed protein product [Vitis vinifera]
CL3787.Contig4	6.18034	4.4057	4.44222	K00924|1|3e-20|99.4|aly:ARALYDRAFT_485972|[EC:2.7.1.-]	GO:0005886//plasma membrane	GO:0004674//protein serine/threonine kinase activity;GO:0005524//ATP binding	GO:0046777//protein autophosphorylation;GO:0031348//negative regulation of defense response;GO:0009627//systemic acquired resistance;GO:0030968//endoplasmic reticulum unfolded protein response;GO:0009863//salicylic acid mediated signaling pathway;GO:0009697//salicylic acid biosynthetic process	gi|255578162|ref|XP_002529950.1|/4.0635e-63/ATP binding protein, putative [Ricinus communis]
CL9042.Contig2	9.12172	5.15843	6.90087	-	-	-	-	-
Unigene63780	9.04894	8.24476	6.82443	-	-	-	-	-
Unigene27368	6.20022	2.57379	3.14899	-	-	-	-	-
Unigene67224	9.06339	6.57491	8.14466	-	-	-	-	-
Unigene47139	8.2062	8.55331	9.24793	-	-	-	-	-
Unigene59002	-1.50014	-8.67007	-2.07015	-	-	-	-	-
Unigene44524	8.25582	7.7211	8.07503	-	-	-	-	-
Unigene54543	7.59743	8.67478	7.37504	-	-	-	-	-
CL254.Contig21	9.04531	6.84549	8.97058	K05681|1|2e-29|129|cme:CMS467C|ATP-binding cassette, subfamily G (WHITE), member 2;K12843|2|1e-27|123|vvi:100248403|U4/U6 small nuclear ribonucleoprotein PRP3;K09013|4|2e-07|56.2|osa:4332739|Fe-S cluster assembly ATP-binding protein;K05658|5|8e-06|50.8|gmx:100816700|ATP-binding cassette, subfamily B (MDR/TAP), member 1	GO:0016020//membrane	GO:0005524//ATP binding;GO:0016887//ATPase activity	GO:0006200//ATP catabolic process	gi|359477643|ref|XP_002266393.2|/0/PREDICTED: pleiotropic drug resistance protein 3-like [Vitis vinifera]
Unigene41128	7.78573	7.59495	8.94642	-	-	-	-	-
Unigene13865	9.43602	9.32193	7.81378	-	-	-	-	-
CL2396.Contig29	8.10504	7.19967	8.92975	K10255|1|2e-67|257|aly:ARALYDRAFT_491653|omega-6 fatty acid desaturase (delta-12 desaturase) [EC:1.14.19.-]	GO:0008076//voltage-gated potassium channel complex;GO:0005634//nucleus	GO:0005249//voltage-gated potassium channel activity	GO:0051260//protein homooligomerization;GO:0006813//potassium ion transport	gi|460393984|ref|XP_004242586.1|/0/PREDICTED: BTB/POZ domain-containing protein At2g24240-like [Solanum lycopersicum]
Unigene23072	8.25739	7.35168	8.19147	-	-	-	-	-
CL649.Contig2	8.67831	7.96	7.94837	K01011|1|2e-51|104|rcu:RCOM_1574740|thiosulfate/3-mercaptopyruvate sulfurtransferase [EC:2.8.1.1 2.8.1.2]	GO:0005829//cytosol;GO:0005739//mitochondrion;GO:0009507//chloroplast	GO:0004792//thiosulfate sulfurtransferase activity;GO:0016784//3-mercaptopyruvate sulfurtransferase activity	GO:0009086//methionine biosynthetic process;GO:0007568//aging;GO:0000394//RNA splicing, via endonucleolytic cleavage and ligation;GO:0019761//glucosinolate biosynthetic process;GO:0009793//embryo development ending in seed dormancy	gi|255544614|ref|XP_002513368.1|/2.58366e-50/thiosulfate sulfertansferase, putative [Ricinus communis]
CL3356.Contig2	8.76487	8.44294	8.53008	-	-	-	-	-
CL642.Contig10	8.18487	7.16658	9.8239	K00943|1|6e-21|101|ota:Ot07g01210|dTMP kinase [EC:2.7.4.9];K14325|3|2e-09|63.2|sbi:SORBI_03g046480|RNA-binding protein with serine-rich domain 1;K13171|5|2e-07|56.2|ath:AT2G29210|serine/arginine repetitive matrix protein 1	GO:0005634//nucleus	GO:0003700//sequence-specific DNA binding transcription factor activity;GO:0016491//oxidoreductase activity	GO:0042752//regulation of circadian rhythm;GO:0006355//regulation of transcription, DNA-dependent	gi|359478758|ref|XP_003632166.1|/1.20255e-137/PREDICTED: lysine-specific demethylase 8-like [Vitis vinifera]
Unigene35593	7.90689	8.12928	8.70506	-	-	-	-	-
CL1959.Contig10	7.79874	7.42066	8.28077	-	GO:0005737//cytoplasm	GO:0016787//hydrolase activity	-	gi|460382077|ref|XP_004236766.1|/3.58691e-54/PREDICTED: monoglyceride lipase-like [Solanum lycopersicum]
CL331.Contig11	8.84862	8.43463	9.21026	K12169|1|0.0|1547|vvi:100250977|Kip1 ubiquitination-promoting complex protein 1 [EC:6.3.2.19]	GO:0005737//cytoplasm	GO:0008270//zinc ion binding;GO:0003677//DNA binding;GO:0004842//ubiquitin-protein ligase activity	GO:0060154//cellular process regulating host cell cycle in response to virus;GO:0051603//proteolysis involved in cellular protein catabolic process;GO:0016567//protein ubiquitination	gi|359480715|ref|XP_002276278.2|/0/PREDICTED: E3 ubiquitin-protein ligase RKP-like [Vitis vinifera]
Unigene23230	8.6061	8.70275	9.69523	-	-	-	-	-
Unigene35074	8.84549	8.37069	7.68182	-	-	-	-	-
Unigene47965	8.79008	8.61102	5.14296	-	-	-	-	-
Unigene9703	8.89077	8.16658	6.39803	-	-	-	-	-
Unigene28460	8.14636	8.20294	7.77698	-	-	-	-	-
CL8017.Contig1	8.17493	8.27302	9.26679	K13457|1|1e-09|59.3|osa:4342596|disease resistance protein RPM1;K03013|3|3e-08|55.1|vvi:100258335|DNA-directed RNA polymerases I, II, and III subunit RPABC1	-	-	-	gi|359489796|ref|XP_003633980.1|/2.40772e-15/PREDICTED: disease susceptibility protein LOV1-like [Vitis vinifera]
Unigene57561	10.3641	8.63542	8.89381	-	-	-	-	-
Unigene41385	8.30378	6.38658	8.48382	-	-	-	-	-
Unigene52047	8.55715	7.86625	7.08037	-	-	-	-	-
CL533.Contig1	8.87447	7.08037	8.66652	-	-	-	-	gi|462406167|gb|EMJ11631.1|/0/hypothetical protein PRUPE_ppa000272mg [Prunus persica]
CL117.Contig50	7.02514	7.07146	5.96771	K00128|1|2e-72|272|vvi:100247106|aldehyde dehydrogenase (NAD+) [EC:1.2.1.3]	GO:0016020//membrane;GO:0005783//endoplasmic reticulum	GO:0004028//3-chloroallyl aldehyde dehydrogenase activity;GO:0004030//aldehyde dehydrogenase [NAD(P)+] activity;GO:0004029//aldehyde dehydrogenase (NAD) activity	GO:0019722//calcium-mediated signaling;GO:0009612//response to mechanical stimulus;GO:0042631//cellular response to water deprivation;GO:0006081//cellular aldehyde metabolic process;GO:0055114//oxidation-reduction process	gi|297735060|emb|CBI17422.3|/4.54025e-72/unnamed protein product [Vitis vinifera]
CL9596.Contig1	9.72451	8.10504	7.84967	K06995|1|6e-13|73.9|zma:100284006|	GO:0009508//plastid chromosome;GO:0009507//chloroplast	-	-	gi|462411277|gb|EMJ16326.1|/5.62373e-55/hypothetical protein PRUPE_ppa013006mg [Prunus persica]
Unigene45626	7.38945	5.87447	8.11721	-	-	-	-	-
Unigene37399	8.26366	6.22239	7.79225	-	-	-	-	-
CL1854.Contig32	8.76487	8.90489	7.61961	K09422|1|1e-117|423|vvi:100261713|myb proto-oncogene protein, plant	GO:0005886//plasma membrane;GO:0009507//chloroplast	-	-	gi|297735822|emb|CBI18542.3|/0/unnamed protein product [Vitis vinifera]
Unigene28587	8.97728	8.17659	7.57994	-	-	-	-	-
Unigene56485	8.16658	8.37504	8.28232	-	-	-	-	-
Unigene75723	8.74147	8.06788	7.0625	-	-	-	-	-
Unigene22544	8.18157	7.90288	7.8928	-	-	-	-	-
CL1438.Contig3	8.55842	8.05709	7.05166	K00555|1|0.0|957|vvi:100242902|tRNA (guanine26-N2/guanine27-N2)-dimethyltransferase [EC:2.1.1.215 2.1.1.216]	GO:0009507//chloroplast	GO:0003723//RNA binding;GO:0004809//tRNA (guanine-N2-)-methyltransferase activity	GO:0006606//protein import into nucleus;GO:0008033//tRNA processing;GO:0006406//mRNA export from nucleus	gi|462411176|gb|EMJ16225.1|/0/hypothetical protein PRUPE_ppa003386mg [Prunus persica]
CL1280.Contig2	9.41574	8.07503	8.33688	K05759|1|1e-64|244|vvi:100254869|profilin	GO:0005730//nucleolus;GO:0009524//phragmoplast;GO:0005886//plasma membrane;GO:0005618//cell wall;GO:0005819//spindle;GO:0009507//chloroplast	GO:0003779//actin binding	GO:0009826//unidimensional cell growth;GO:0008154//actin polymerization or depolymerization	gi|388500382|gb|AFK38257.1|/9.23067e-64/unknown [Lotus japonicus]
Unigene42913	7.45396	5.84967	8.41363	-	-	-	-	-
Unigene72291	9.25817	8.3339	8.70506	-	-	-	-	-
Unigene31315	7.71425	8.44571	8.14636	-	GO:0005886//plasma membrane	GO:0047372//acylglycerol lipase activity	-	gi|225437380|ref|XP_002268904.1|/8.60048e-112/PREDICTED: monoglyceride lipase isoform 1 [Vitis vinifera]
Unigene6765	9.72962	7.94447	7.93664	-	-	-	-	-
CL1843.Contig18	8.32493	7.27302	8.49185	-	-	-	-	gi|462422323|gb|EMJ26586.1|/7.44933e-122/hypothetical protein PRUPE_ppa000744mg [Prunus persica]
Unigene40761	9.29386	7.40372	6.98489	-	-	-	-	-
Unigene27395	7.99812	8.25896	8.47573	K00924|1|4e-32|108|aly:ARALYDRAFT_489138|[EC:2.7.1.-]	-	GO:0004190//aspartic-type endopeptidase activity	GO:0006508//proteolysis	gi|359482287|ref|XP_002263129.2|/4.58381e-40/PREDICTED: aspartic proteinase-like protein 2 isoform 2 [Vitis vinifera]
CL11065.Contig11	8.04075	8.36194	8.83815	K00924|1|6e-06|50.1|osa:4333912|[EC:2.7.1.-]	-	GO:0005524//ATP binding;GO:0004709//MAP kinase kinase kinase activity;GO:0004714//transmembrane receptor protein tyrosine kinase activity	GO:0000186//activation of MAPKK activity;GO:0048544//recognition of pollen	gi|449476944|ref|XP_004154883.1|/5.4515e-29/PREDICTED: receptor-like serine/threonine-protein kinase SD1-8-like [Cucumis sativus]
CL6283.Contig1	8.75489	8.09671	7.14975	K14824|1|0.0|934|vvi:100251720|ribosome biogenesis protein ERB1	GO:0005634//nucleus;GO:0005829//cytosol	GO:0000166//nucleotide binding	GO:0042254//ribosome biogenesis;GO:0009987//cellular process;GO:0051604//protein maturation	gi|359495935|ref|XP_003635118.1|/0/PREDICTED: ribosome biogenesis protein BOP1 homolog [Vitis vinifera]
Unigene28786	7.70275	8.08215	8.65821	-	-	-	-	-
CL5842.Contig2	8.16992	7.63904	7.46489	-	GO:0005634//nucleus	GO:0004722//protein serine/threonine phosphatase activity	-	gi|334183132|ref|NP_175246.2|/3.29573e-25/serine/threonine-protein phosphatase 7-like protein [Arabidopsis thaliana]
Unigene20737	8.28386	9.44432	8.02422	K14488|1|3e-33|140|vvi:100267173|SAUR family protein	-	-	-	gi|225436518|ref|XP_002273631.1|/3.75928e-32/PREDICTED: uncharacterized protein LOC100267173 [Vitis vinifera]
CL5571.Contig3	8.23266	8.51806	8.12619	K14484|1|5e-38|110|aly:ARALYDRAFT_887587|auxin-responsive protein IAA	-	-	GO:0044238//primary metabolic process;GO:0034645//cellular macromolecule biosynthetic process;GO:0050794//regulation of cellular process;GO:0010467//gene expression	gi|11131103|sp|O24542.1|AX22D_PHAAU/2.84531e-48/RecName: Full=Auxin-induced protein 22D; AltName: Full=Indole-3-acetic acid-induced protein ARG13
CL2154.Contig12	9.39303	8.10154	7.75711	-	-	-	-	gi|224112821|ref|XP_002332699.1|/1.38777e-52/predicted protein [Populus trichocarpa]
CL6892.Contig4	8.42206	6.97728	8.54303	K10841|1|0.0|1702|vvi:100253251|DNA excision repair protein ERCC-6	GO:0016023//cytoplasmic membrane-bounded vesicle;GO:0005634//nucleus	GO:0003677//DNA binding;GO:0005524//ATP binding;GO:0016740//transferase activity;GO:0004386//helicase activity	GO:0010332//response to gamma radiation;GO:0006281//DNA repair	gi|225438089|ref|XP_002272543.1|/0/PREDICTED: DNA excision repair protein ERCC-6-like [Vitis vinifera]
CL148.Contig9	9.43879	8.40372	7.21917	K01087|1|4e-129|401|gmx:100794430|trehalose 6-phosphate phosphatase [EC:3.1.3.12]	GO:0009507//chloroplast;GO:0005634//nucleus	GO:0004805//trehalose-phosphatase activity	GO:0046686//response to cadmium ion;GO:0005992//trehalose biosynthetic process	gi|470103589|ref|XP_004288217.1|/3.98773e-131/PREDICTED: probable trehalose-phosphate phosphatase J-like [Fragaria vesca subsp. vesca]
Unigene29348	8.32643	6.91886	8.31892	-	-	-	-	-
CL818.Contig43	7.52095	8.58872	7.78573	-	-	-	-	gi|359484351|ref|XP_002280803.2|/0/PREDICTED: pentatricopeptide repeat-containing protein At2g32230, mitochondrial-like [Vitis vinifera]
Unigene40572	8.62936	7.54946	7.76818	-	-	-	-	-
Unigene37117	8.65702	8.12412	8.11374	-	GO:0009536//plastid	-	-	gi|224143475|ref|XP_002324968.1|/8.68495e-10/predicted protein [Populus trichocarpa]
Unigene51400	8.5937	8.33836	7.69116	-	-	-	-	-
Unigene35468	9.64386	9.60856	6.74595	-	-	-	-	-
Unigene6658	8.07503	7.97728	8.19147	-	-	-	-	-
Unigene21586	9.33985	7.59246	8.97632	-	-	-	-	-
Unigene23947	9.10416	8.0607	8.70275	-	-	-	-	-
Unigene50425	8.64986	8.02422	8.42906	-	-	-	-	-
Unigene9563	8.69	8.8392	8.09803	-	-	-	-	-
CL5219.Contig2	7.9386	8.73922	8.52095	K04460|1|9e-12|68.9|osa:4338070|protein phosphatase 5 [EC:3.1.3.16]	GO:0005634//nucleus;GO:0009536//plastid	GO:0004722//protein serine/threonine phosphatase activity	GO:0009785//blue light signaling pathway;GO:0009408//response to heat	gi|296088509|emb|CBI37500.3|/1.4689e-58/unnamed protein product [Vitis vinifera]
Unigene16881	6.86054	5.29732	3.80432	-	-	-	-	-
Unigene53246	8.77589	7.82866	6.24793	-	GO:0005739//mitochondrion	-	-	gi|359486639|ref|XP_002284011.2|/3.3873e-14/PREDICTED: pentatricopeptide repeat-containing protein At2g39620-like [Vitis vinifera]
Unigene45390	9.21513	8.16658	9.27302	-	-	-	-	-
Unigene17633	8.683	9.09276	7.54174	-	-	-	-	-
Unigene9882	8.71882	8.38658	9.09715	-	-	-	-	gi|359489310|ref|XP_002270120.2|/9.10081e-23/PREDICTED: uncharacterized protein At1g28695-like [Vitis vinifera]
Unigene30257	8.68182	7.95031	8.40798	-	GO:0009536//plastid;GO:0005886//plasma membrane	GO:0004222//metalloendopeptidase activity	GO:0006508//proteolysis	gi|462411800|gb|EMJ16849.1|/1.17988e-52/hypothetical protein PRUPE_ppa008261mg [Prunus persica]
Unigene4229	8.33539	7.27302	9.03251	-	-	-	-	-
CL650.Contig5	7.97537	7.91089	9.01029	-	GO:0009507//chloroplast;GO:0005783//endoplasmic reticulum	GO:0003723//RNA binding;GO:0016705//oxidoreductase activity, acting on paired donors, with incorporation or reduction of molecular oxygen;GO:0009055//electron carrier activity;GO:0004497//monooxygenase activity;GO:0020037//heme binding;GO:0005506//iron ion binding	GO:0006655//phosphatidylglycerol biosynthetic process;GO:0055114//oxidation-reduction process;GO:0009902//chloroplast relocation;GO:0019288//isopentenyl diphosphate biosynthetic process, mevalonate-independent pathway;GO:0016117//carotenoid biosynthetic process;GO:0010027//thylakoid membrane organization;GO:0009737//response to abscisic acid stimulus;GO:0034660//ncRNA metabolic process;GO:0009793…	gi|297734212|emb|CBI15459.3|/4.73787e-151/unnamed protein product [Vitis vinifera]
CL5281.Contig1	9.38658	7.98489	9.03709	K08235|1|2e-68|257|vvi:100248328|xyloglucan:xyloglucosyl transferase [EC:2.4.1.207]	GO:0048046//apoplast;GO:0005618//cell wall	GO:0004553//hydrolase activity, hydrolyzing O-glycosyl compounds;GO:0016762//xyloglucan:xyloglucosyl transferase activity	GO:0006073//cellular glucan metabolic process	gi|225447415|ref|XP_002281574.1|/2.08213e-67/PREDICTED: xyloglucan endotransglucosylase/hydrolase protein 9 [Vitis vinifera]
Unigene71816	7.93664	8.09099	7.86005	-	-	-	-	-
CL2114.Contig3	8.15819	6.98489	8.82655	K14016|1|8e-97|286|gmx:100803896|ubiquitin fusion degradation protein 1	-	-	-	gi|462401204|gb|EMJ06761.1|/2.81844e-102/hypothetical protein PRUPE_ppa008670mg [Prunus persica]
Unigene24155	6.4589	5.56249	4.74103	-	-	-	-	-
Unigene6709	8.73358	8.10504	6.39803	-	-	-	-	-
CL2224.Contig5	8.29508	7.49105	6.15583	K08472|1|1e-41|166|ath:AT1G61560|mlo protein	GO:0016021//integral to membrane	GO:0005516//calmodulin binding	GO:0006952//defense response;GO:0008219//cell death;GO:0009607//response to biotic stimulus	gi|449508693|ref|XP_004163384.1|/1.15211e-64/PREDICTED: MLO-like protein 6-like [Cucumis sativus]
Unigene35219	9.63663	8.93369	8.33985	-	-	-	-	-
Unigene34343	8.80198	8.50911	8.70044	-	-	-	GO:0080167//response to karrikin	gi|470148038|ref|XP_004309582.1|/5.5181e-12/PREDICTED: uncharacterized protein LOC101293650 [Fragaria vesca subsp. vesca]
CL2050.Contig3	7.47843	7.49985	8.78245	K15400|1|2e-61|236|vvi:100245819|omega-hydroxypalmitate O-feruloyl transferase [EC:2.3.1.188];K11984|4|9e-21|101|ppp:PHYPADRAFT_233757|U4/U6.U5 tri-snRNP-associated protein 1	GO:0005829//cytosol;GO:0005739//mitochondrion	-	-	gi|470110596|ref|XP_004291566.1|/4.60347e-112/PREDICTED: uncharacterized protein LOC101295590 [Fragaria vesca subsp. vesca]
Unigene13519	7.88671	7.76155	8.39946	-	-	-	-	-
Unigene36871	8.32942	8.95129	9.18653	-	-	-	-	-
Unigene41166	8.53268	6.82866	8.62814	-	-	-	-	-
Unigene54547	9.04985	8.36194	6.54946	-	-	-	-	-
Unigene41511	8.44846	8.19476	7.60486	-	-	-	-	-
Unigene68428	8.31288	7.29768	8.54818	-	-	-	-	-
Unigene33673	7.23522	8.3339	8.32643	-	-	-	-	-
Unigene62053	8.84444	8.02791	7.43463	-	-	-	-	-
Unigene52997	7.8806	8.51833	8.09452	-	-	-	-	-
Unigene35076	7.99247	8.02975	7.53398	-	-	-	-	-
Unigene51546	8.9629	7.56224	7.54946	-	-	-	-	-
Unigene51392	7.91289	8.91089	8.4865	-	-	-	-	-
Unigene46232	8.09452	6.80305	8.55587	-	-	-	-	-
Unigene53221	7.8806	7.25109	8.35902	-	-	-	-	-
CL1148.Contig41	5.84465	4.51307	7.17725	K13026|1|6e-30|132|ppp:PHYPADRAFT_175128|ATP-dependent RNA helicase DHX57 [EC:3.6.4.13];K14442|3|4e-29|130|smo:SELMODRAFT_426836|ATP-dependent RNA helicase DHX36 [EC:3.6.4.13]	GO:0009507//chloroplast	GO:0008270//zinc ion binding;GO:0003676//nucleic acid binding;GO:0008026//ATP-dependent helicase activity;GO:0005524//ATP binding	GO:0071704;GO:0044237//cellular metabolic process	gi|462395724|gb|EMJ01523.1|/0/hypothetical protein PRUPE_ppa000721mg [Prunus persica]
Unigene41047	8.47167	8.67478	8.01309	-	-	-	-	-
Unigene49735	9.20701	7.57994	7.41504	-	-	-	-	-
Unigene30925	9.2062	7.44294	6.70044	-	-	-	-	gi|357443747|ref|XP_003592151.1|/1.85038e-07/Multidrug resistance protein ABC transporter family [Medicago truncatula]
CL131.Contig2	6.74974	4.71178	4.7146	K00430|1|2e-56|217|pop:POPTR_718485|peroxidase [EC:1.11.1.7]	GO:0005737//cytoplasm;GO:0009505//plant-type cell wall;GO:0005634//nucleus	GO:0046872//metal ion binding;GO:0020037//heme binding;GO:0004601//peroxidase activity	GO:0042538//hyperosmotic salinity response;GO:0009269//response to desiccation;GO:0009409//response to cold;GO:0006979//response to oxidative stress;GO:0055114//oxidation-reduction process	gi|224093204|ref|XP_002309832.1|/2.76329e-55/predicted protein [Populus trichocarpa]
CL10443.Contig1	8.87754	9.58746	9.32643	K12373|1|2e-158|310|rcu:RCOM_1076600|hexosaminidase [EC:3.2.1.52]	GO:0009505//plant-type cell wall;GO:0005773//vacuole;GO:0016023//cytoplasmic membrane-bounded vesicle;GO:0005886//plasma membrane	GO:0004563//beta-N-acetylhexosaminidase activity;GO:0043169//cation binding	GO:0005975//carbohydrate metabolic process	gi|255547424|ref|XP_002514769.1|/2.30895e-157/beta-hexosaminidase, putative [Ricinus communis]
CL2972.Contig2	9.57554	7.77917	7.50779	K02377|1|2e-157|554|rcu:RCOM_1282230|GDP-L-fucose synthase [EC:1.1.1.271]	GO:0031012//extracellular matrix;GO:0005737//cytoplasm;GO:0048046//apoplast	GO:0045735//nutrient reservoir activity;GO:0030145//manganese ion binding;GO:0050162//oxalate oxidase activity;GO:0050577//GDP-L-fucose synthase activity;GO:0000166//nucleotide binding;GO:0050662//coenzyme binding	GO:0042350//GDP-L-fucose biosynthetic process;GO:0055114//oxidation-reduction process;GO:0006005//L-fucose biosynthetic process;GO:0010103//stomatal complex morphogenesis;GO:0006857//oligopeptide transport;GO:0030003//cellular cation homeostasis;GO:0019853//L-ascorbic acid biosynthetic process;GO:0070838//divalent metal ion transport	gi|462419619|gb|EMJ23882.1|/6.70748e-158/hypothetical protein PRUPE_ppa008630mg [Prunus persica]
CL6379.Contig7	6.60918	5.10198	4.84235	-	GO:0005634//nucleus	GO:0005515//protein binding	GO:0080090//regulation of primary metabolic process;GO:0031323//regulation of cellular metabolic process;GO:0016310//phosphorylation;GO:0045786//negative regulation of cell cycle;GO:0048367//shoot system development;GO:0022402//cell cycle process;GO:0010102//lateral root morphogenesis;GO:0060255;GO:0006260//DNA replication	gi|359480685|ref|XP_002282199.2|/6.69244e-18/PREDICTED: cyclin-dependent kinase inhibitor 1-like [Vitis vinifera]
CL3864.Contig11	8.3339	7.16993	8.39232	-	GO:0005739//mitochondrion	-	-	gi|359480487|ref|XP_002275725.2|/0/PREDICTED: protein SCAI isoform 1 [Vitis vinifera]
Unigene61256	7.78573	7.17326	8.32643	-	-	-	-	-
Unigene46342	9.21836	8.12928	9.12153	-	-	-	-	-
Unigene72093	9.08037	7	7.40656	-	-	-	-	-
CL285.Contig36	8.42066	8.19804	7.58996	K14638|1|3e-72|258|pop:POPTR_804521|solute carrier family 15 (peptide/histidine transporter), member 3/4	GO:0016020//membrane	-	GO:0006810//transport	gi|356550204|ref|XP_003543478.1|/6.83256e-153/PREDICTED: probable nitrate excretion transporter 2-like [Glycine max]
CL10519.Contig3	10.3794	9.15482	8.5025	K13424|1|7e-69|141|pop:POPTR_663578|WRKY transcription factor 33	-	-	-	gi|183979104|emb|CAP08301.1|/1.55622e-174/DNA-binding protein [Vitis thunbergii]
CL1170.Contig17	8.48113	7.1224	8.41504	-	GO:0005886//plasma membrane	GO:0016491//oxidoreductase activity;GO:0005543//phospholipid binding	-	gi|356548512|ref|XP_003542645.1|/3.37981e-82/PREDICTED: putative clathrin assembly protein At5g35200-like [Glycine max]
Unigene44969	8.5937	8.10329	7.51307	-	-	-	-	-
CL390.Contig50	8.37613	8.1472	8.39017	K02552|1|0.0|420|vvi:100243400|menaquinone-specific isochorismate synthase [EC:5.4.4.2]	GO:0009507//chloroplast	GO:0008909//isochorismate synthase activity	GO:0031348//negative regulation of defense response;GO:0019684//photosynthesis, light reaction;GO:0009595//detection of biotic stimulus;GO:0009867//jasmonic acid mediated signaling pathway;GO:0009697//salicylic acid biosynthetic process;GO:0009862//systemic acquired resistance, salicylic acid mediated signaling pathway;GO:0006944//cellular membrane fusion;GO:0010363//regulation of plant-type hype…	gi|359491340|ref|XP_002267681.2|/0/PREDICTED: isochorismate synthase 2, chloroplastic [Vitis vinifera]
CL1458.Contig1	6.31159	5	7.25334	K00083|1|1e-134|264|vvi:100257308|cinnamyl-alcohol dehydrogenase [EC:1.1.1.195]	-	GO:0045551//cinnamyl-alcohol dehydrogenase activity;GO:0000166//nucleotide binding;GO:0008270//zinc ion binding;GO:0052747	GO:0055114//oxidation-reduction process	gi|194454813|gb|ACF71455.1|/1.00118e-134/cinnamyl alcohol dehydrogenase [Gossypium hirsutum]
Unigene16192	7.76377	8.23522	8.22561	-	-	-	-	-
CL11010.Contig3	8.22078	7.75489	8.71195	K00924|1|2e-20|99.4|osa:4333912|[EC:2.7.1.-];K04733|2|1e-19|96.3|smo:SELMODRAFT_159261|interleukin-1 receptor-associated kinase 4 [EC:2.7.11.1];K13416|5|9e-19|93.6|aly:ARALYDRAFT_491347|brassinosteroid insensitive 1-associated receptor kinase 1 [EC:2.7.10.1 2.7.11.1]	-	GO:0004672//protein kinase activity;GO:0000166//nucleotide binding	GO:0016310//phosphorylation	gi|224113157|ref|XP_002332644.1|/0/predicted protein [Populus trichocarpa]
CL4840.Contig1	7.78354	7.45396	8.31892	-	-	-	-	-
Unigene26255	6.84688	5.68182	4.91754	-	-	-	-	-
CL5677.Contig1	9.51109	7.76155	8.75154	-	-	-	-	-
Unigene47276	8.39946	9.43185	8.02791	-	-	-	-	-
CL6758.Contig3	8.01123	7.88874	8.71425	K15172|1|4e-75|246|smo:SELMODRAFT_96727|transcription elongation factor SPT5	-	-	GO:0016070//RNA metabolic process;GO:0040029//regulation of gene expression, epigenetic	gi|224100723|ref|XP_002311988.1|/0/hypothetical protein POPTRDRAFT_765239 [Populus trichocarpa]
Unigene61661	10.2992	8.48382	5.89885	-	-	-	-	-
CL74.Contig8	8.13955	7.8806	7.70736	K00924|1|9e-136|482|aly:ARALYDRAFT_489138|[EC:2.7.1.-];K01379|5|9e-14|77.4|cme:CMN194C|cathepsin D [EC:3.4.23.5]	GO:0005576//extracellular region	GO:0004190//aspartic-type endopeptidase activity	GO:0016558//protein import into peroxisome matrix;GO:0006508//proteolysis;GO:0006499//N-terminal protein myristoylation;GO:0006635//fatty acid beta-oxidation	gi|359482287|ref|XP_002263129.2|/6.61022e-172/PREDICTED: aspartic proteinase-like protein 2 isoform 2 [Vitis vinifera]
CL443.Contig5	7.41785	7.76818	9.06609	-	GO:0005802//trans-Golgi network;GO:0005576//extracellular region;GO:0016021//integral to membrane;GO:0005797//Golgi medial cisterna;GO:0005768//endosome;GO:0005801//cis-Golgi network	-	-	gi|255579669|ref|XP_002530674.1|/0/endomembrane protein emp70, putative [Ricinus communis]
CL8632.Contig1	9.08923	7.44018	7.91089	-	-	-	-	-
CL3808.Contig2	9.03342	7.45943	8.80198	-	-	-	-	-
CL6963.Contig2	8.15313	6.08746	8.13785	-	-	GO:0005488//binding	GO:0044763	gi|357483665|ref|XP_003612119.1|/3.07598e-58/Zinc finger CCCH domain-containing protein [Medicago truncatula]
Unigene16591	8.38945	8.31892	8.02237	-	-	-	-	-
Unigene36748	8.08392	7.24159	8.77589	-	-	-	-	-
Unigene72978	8.20294	7.8413	8.09452	-	-	-	-	-
Unigene39216	8.67243	8.24	7.42906	-	-	-	-	-
Unigene40453	8.36778	8.24634	7.91289	-	-	-	-	-
Unigene50187	8.69697	8.48382	7.79658	-	-	-	-	-
CL850.Contig6	8.28848	9.54818	8.56859	K09422|1|1e-19|96.3|pop:POPTR_780893|myb proto-oncogene protein, plant	-	GO:0003677//DNA binding;GO:0003682//chromatin binding	-	gi|110931860|gb|ABH02929.1|/7.376e-21/MYB transcription factor MYB145 [Glycine max]
CL1809.Contig14	6.48053	5.5224	3.48113	K04640|1|1e-29|131|vvi:100244127|guanine nucleotide-binding protein subunit alpha, other	-	GO:0019001//guanyl nucleotide binding	GO:0007165//signal transduction;GO:0009746;GO:0097305//response to alcohol	gi|297741392|emb|CBI32523.3|/5.96468e-141/unnamed protein product [Vitis vinifera]
Unigene52517	8.16825	7.89077	9.29921	-	-	-	-	-
CL6277.Contig7	7.36194	8.7065	7.9263	K12309|1|2e-53|186|ath:AT3G52840|beta-galactosidase [EC:3.2.1.23]	GO:0016023//cytoplasmic membrane-bounded vesicle	GO:0030246//carbohydrate binding;GO:0004565//beta-galactosidase activity	GO:0005975//carbohydrate metabolic process	gi|359480881|ref|XP_003632537.1|/4.1824e-147/PREDICTED: beta-galactosidase 3-like [Vitis vinifera]
Unigene74823	8.97919	7.03342	7.76155	-	-	-	-	-
CL7185.Contig2	8.71081	6.08746	8.51043	K05857|1|2e-129|340|pop:POPTR_567270|phosphatidylinositol phospholipase C, delta [EC:3.1.4.11]	-	-	GO:0009628//response to abiotic stimulus;GO:0006950//response to stress	gi|224112503|ref|XP_002316212.1|/2.58974e-128/predicted protein [Populus trichocarpa]
Unigene8712	7.835	8.81271	7.80305	-	-	-	-	-
CL2903.Contig4	8.47573	6.83289	8.7039	K08730|1|0.0|685|vvi:100261188|phosphatidylserine synthase 2 [EC:2.7.8.29]	GO:0005739//mitochondrion;GO:0005789//endoplasmic reticulum membrane;GO:0005634//nucleus	GO:0003882//CDP-diacylglycerol-serine O-phosphatidyltransferase activity	GO:0006659//phosphatidylserine biosynthetic process	gi|225424118|ref|XP_002283058.1|/0/PREDICTED: phosphatidylserine synthase 2 [Vitis vinifera]
CL3170.Contig2	7.39232	7.55203	8.26522	K07152|1|3e-100|295|gmx:100786916|	GO:0005739//mitochondrion	GO:0005507//copper ion binding	GO:0033617//mitochondrial respiratory chain complex IV assembly;GO:0019243//methylglyoxal catabolic process to D-lactate;GO:0006626//protein targeting to mitochondrion;GO:0009790//embryo development	gi|356521038|ref|XP_003529165.1|/3.54265e-99/PREDICTED: protein SCO1 homolog 1, mitochondrial-like [Glycine max]
Unigene43563	9.19312	7.44571	7.02975	-	-	-	-	-
CL128.Contig13	8.84471	7.99859	-0.415037	K07019|1|1e-46|186|vvi:100247959|	-	GO:0016787//hydrolase activity	-	gi|225448142|ref|XP_002263770.1|/6.71589e-48/PREDICTED: embryogenesis-associated protein EMB8 [Vitis vinifera]
CL1148.Contig61	9.22962	6.9386	8.47708	K14442|1|3e-10|48.1|bdi:100830414|ATP-dependent RNA helicase DHX36 [EC:3.6.4.13];K14780|5|4e-10|47.8|pop:POPTR_552479|ATP-dependent RNA helicase DHX37/DHR1 [EC:3.6.4.13]	GO:0009507//chloroplast	GO:0008270//zinc ion binding;GO:0003676//nucleic acid binding;GO:0008026//ATP-dependent helicase activity;GO:0005524//ATP binding	GO:0019243//methylglyoxal catabolic process to D-lactate;GO:0006139//nucleobase-containing compound metabolic process	gi|462395724|gb|EMJ01523.1|/3.27546e-90/hypothetical protein PRUPE_ppa000721mg [Prunus persica]
Unigene7444	8.14296	8.04439	8.45121	-	-	-	-	-
Unigene52985	7.26366	7.99247	7.81164	-	-	-	-	-
Unigene10339	7.37214	8.95323	7.94837	-	-	-	-	-
CL1239.Contig9	7.42066	8.85383	7.29462	-	GO:0009507//chloroplast	-	GO:0042819//vitamin B6 biosynthetic process;GO:0016226//iron-sulfur cluster assembly;GO:0009073//aromatic amino acid family biosynthetic process	gi|460399271|ref|XP_004245165.1|/2.69424e-119/PREDICTED: probable transcriptional regulatory protein At2g25830-like [Solanum lycopersicum]
Unigene18108	6.80544	6.55003	5.078	-	-	-	-	-
Unigene54849	8.61716	8.58746	8.40939	-	-	-	-	-
Unigene10971	6.11349	2.65481	2.64111	-	-	-	-	-
CL4405.Contig8	6.81131	6.7692	6.36026	K05681|1|4e-44|178|olu:OSTLU_38326|ATP-binding cassette, subfamily G (WHITE), member 2;K12843|2|9e-44|177|vvi:100248403|U4/U6 small nuclear ribonucleoprotein PRP3;K01592|4|4e-13|75.9|mtr:MTR_7g098730|tyrosine decarboxylase [EC:4.1.1.25];K05658|5|5e-06|52.4|mtr:MTR_8g022270|ATP-binding cassette, subfamily B (MDR/TAP), member 1	GO:0016020//membrane	GO:0005524//ATP binding;GO:0016887//ATPase activity	GO:0006200//ATP catabolic process	gi|297743362|emb|CBI36229.3|/0/unnamed protein product [Vitis vinifera]
Unigene29534	8.38802	9.14975	8.56224	-	-	-	-	gi|255563899|ref|XP_002522949.1|/1.27919e-14/hypothetical protein RCOM_0584970 [Ricinus communis]
CL4219.Contig3	8.94154	8.33539	8.24	K13345|1|1e-100|365|vvi:100257920|peroxin-12	GO:0005779//integral to peroxisomal membrane	GO:0008270//zinc ion binding;GO:0008022//protein C-terminus binding	GO:0051788//response to misfolded protein;GO:0006635//fatty acid beta-oxidation;GO:0043161//proteasomal ubiquitin-dependent protein catabolic process;GO:0016558//protein import into peroxisome matrix;GO:0009407//toxin catabolic process;GO:0080129//proteasome core complex assembly;GO:0048598//embryonic morphogenesis	gi|225465593|ref|XP_002264983.1|/1.29294e-99/PREDICTED: peroxisome biogenesis protein 12 [Vitis vinifera]
Unigene62758	8.63783	9.15735	8.8857	-	-	-	-	-
Unigene11073	8.66415	9.81004	7.9542	-	-	-	-	-
Unigene66914	8.6736	8.01866	8.23681	-	-	-	-	-
Unigene477	7.77917	8.59743	8.12067	-	-	-	-	-
CL2334.Contig12	10.3681	7.6865	8.02975	K13692|1|1e-45|184|rcu:RCOM_1154190|UDP-glucose:(indol-3-yl)acetate beta-D-glucosyltransferase [EC:2.4.1.121];K13068|2|4e-44|179|aly:ARALYDRAFT_479675|sinapate 1-glucosyltransferase [EC:2.4.1.120];K13691|4|2e-43|177|sbi:SORBI_02g030050|pathogen-inducible salicylic acid glucosyltransferase [EC:2.4.1.-]	-	GO:0016757//transferase activity, transferring glycosyl groups	-	gi|359478519|ref|XP_002274566.2|/2.13612e-135/PREDICTED: UDP-glycosyltransferase 87A2-like [Vitis vinifera]
Unigene52024	7.54432	7.82866	8.90789	-	-	-	-	-
CL3808.Contig4	8.84862	7.86419	8.22239	-	-	-	-	-
Unigene45128	9.40868	7.75933	7.75266	-	-	-	-	-
Unigene65980	7.61716	7.87856	8.09803	-	-	-	-	-
Unigene41679	8.41785	8.37504	7.36632	-	-	-	-	-
Unigene33446	8.49452	8.8857	8.67243	-	-	-	-	-
Unigene39612	8.7879	8.41363	8.02791	-	-	-	-	-
CL842.Contig33	9.27768	9.05257	8.82549	K10777|1|0.0|1644|vvi:100258105|DNA ligase 4 [EC:6.5.1.1]	GO:0032807//DNA ligase IV complex;GO:0009506//plasmodesma;GO:0048046//apoplast	GO:0003910//DNA ligase (ATP) activity;GO:0003677//DNA binding;GO:0005524//ATP binding;GO:0005515//protein binding	GO:0006310//DNA recombination;GO:0010165//response to X-ray;GO:0006302//double-strand break repair;GO:0000723//telomere maintenance;GO:0051103//DNA ligation involved in DNA repair;GO:0015074//DNA integration	gi|225445943|ref|XP_002263967.1|/0/PREDICTED: DNA ligase 4-like [Vitis vinifera]
Unigene72173	8.57238	6.91089	8.11721	-	-	-	-	gi|310753563|gb|ADP20178.1|/1.21188e-11/gag-pol polyprotein [Silene latifolia]
CL2104.Contig12	9.54432	7.47303	9.73922	K13417|1|9e-50|197|ath:AT2G13790|somatic embryogenesis receptor kinase 4 [EC:2.7.10.1 2.7.11.1];K04733|3|1e-48|194|smo:SELMODRAFT_159261|interleukin-1 receptor-associated kinase 4 [EC:2.7.11.1];K13416|5|9e-47|187|ath:AT4G33430|brassinosteroid insensitive 1-associated receptor kinase 1 [EC:2.7.10.1 2.7.11.1]	-	GO:0008353//RNA polymerase II carboxy-terminal domain kinase activity;GO:0005524//ATP binding	GO:0006468//protein phosphorylation	gi|359490247|ref|XP_002268038.2|/1.44099e-150/PREDICTED: probable receptor-like protein kinase At1g67000-like [Vitis vinifera]
Unigene58537	7.95613	7.04803	8.53787	-	-	-	-	-
CL9547.Contig2	8.79874	8.95226	9.17326	K14503|1|2e-09|61.6|rcu:RCOM_1593760|brassinosteroid resistant 1/2	-	-	GO:0006355//regulation of transcription, DNA-dependent	gi|225443710|ref|XP_002267082.1|/1.90011e-61/PREDICTED: BES1/BZR1 homolog protein 4 [Vitis vinifera]
Unigene5156	8.24159	7.8434	7.32793	-	-	-	-	-
CL4604.Contig3	8.22239	7.56478	7.8392	-	GO:0016023//cytoplasmic membrane-bounded vesicle;GO:0005634//nucleus	-	GO:0006486//protein glycosylation	gi|297734882|emb|CBI17116.3|/0/unnamed protein product [Vitis vinifera]
Unigene3961	8.51964	7.05889	8.8857	-	-	-	-	-
CL7290.Contig3	7.79225	8.91787	7.65344	K13456|1|4e-10|63.9|pop:POPTR_709976|RPM1-interacting protein 4	GO:0009506//plasmodesma;GO:0005634//nucleus;GO:0005886//plasma membrane	-	GO:0010167//response to nitrate	gi|225456785|ref|XP_002277247.1|/2.47071e-29/PREDICTED: RPM1-interacting protein 4 [Vitis vinifera]
Unigene75612	9.34577	9.27845	7.10154	-	-	-	-	-
Unigene54963	9.77698	8.25267	8.24317	-	-	-	-	-
Unigene43548	8.71882	7.80521	7.0625	-	-	-	-	-
Unigene46796	9.00375	9.74034	7.96386	-	-	-	-	-
Unigene45782	8.09803	8.06788	7.57743	-	-	-	-	-
Unigene35749	8.17493	7.55715	7.86831	-	-	-	-	-
CL5088.Contig4	8.11027	8.10329	8.13614	K03320|1|0.0|852|gmx:100790119|ammonium transporter, Amt family	GO:0005886//plasma membrane;GO:0016021//integral to membrane	GO:0015398//high affinity secondary active ammonium transmembrane transporter activity	GO:0072488//ammonium transmembrane transport;GO:0009624//response to nematode	gi|373501951|gb|AEY75248.1|/0/ammonium transporter [Malus hupehensis]
CL454.Contig15	8.02791	8.74931	7.86212	-	-	-	-	gi|470114059|ref|XP_004293235.1|/3.47635e-06/PREDICTED: uncharacterized protein LOC101291312 [Fragaria vesca subsp. vesca]
CL2157.Contig10	10.4818	10.1502	7.02975	K08472|1|1e-44|173|aly:ARALYDRAFT_903160|mlo protein	GO:0031225//anchored to membrane;GO:0005886//plasma membrane	-	GO:0006857//oligopeptide transport;GO:0002679//respiratory burst involved in defense response;GO:0009834//secondary cell wall biogenesis;GO:0010200//response to chitin;GO:0015824//proline transport;GO:0010150//leaf senescence;GO:0009817//defense response to fungus, incompatible interaction;GO:0010583//response to cyclopentenone;GO:0009407//toxin catabolic process	gi|224140183|ref|XP_002323464.1|/8.43765e-47/predicted protein [Populus trichocarpa]

## Sheet: Cluster 5
Table S3 List of DEGs in Cluster 5
Gene ID	log2Ratio(12 h/0 h)	log2Ratio(24 h/0 h)	log2Ratio(48 h/0 h)	KEGG Orthology	GO Component	GO Function	GO Process	Blast nr
Unigene58051	-1.98472	-8.87549	-3.6791	-	-	-	-	-
CL2081.Contig2	-2.11437	-8.17326	-5.23466	K13424|1|1e-21|102|sbi:SORBI_09g023270|WRKY transcription factor 33	-	GO:0003677//DNA binding	GO:0009267//cellular response to starvation;GO:0006355//regulation of transcription, DNA-dependent;GO:0010033//response to organic substance	gi|209867508|gb|ACI90292.1|/3.67847e-81/WRKY transcription factor [Picrorhiza kurrooa]
Unigene53033	-2.40922	-3.98676	-9.42417	-	-	-	-	-
CL1932.Contig8	-8.69116	-1.67621	-2.64677	-	GO:0005634//nucleus	-	-	gi|297745234|emb|CBI40314.3|/0/unnamed protein product [Vitis vinifera]
CL4434.Contig13	-2.12123	-1.87495	-8.38802	-	-	-	-	gi|225455161|ref|XP_002268370.1|/6.17368e-70/PREDICTED: uncharacterized protein LOC100262360 [Vitis vinifera]
Unigene70677	-8.00188	-8.00188	-8.00188	-	-	-	-	-
Unigene52745	-8.95613	-2.46963	-8.95613	K04564|1|2e-12|68.9|cme:CMR158C|superoxide dismutase, Fe-Mn family [EC:1.15.1.1]	-	-	GO:0050896//response to stimulus	gi|449019006|dbj|BAM82408.1|/2.7395e-11/mitochondrial Mn superoxide dismutase [Cyanidioschyzon merolae strain 10D]
Unigene55388	-2.35736	-3.42931	-8.30378	-	-	-	-	-
Unigene73958	-1.02115	-8.32493	-0.370734	-	-	-	-	-
Unigene35549	-7.08053	-3.64409	-3.23777	-	-	-	GO:0016132//brassinosteroid biosynthetic process;GO:0006084//acetyl-CoA metabolic process;GO:0016126//sterol biosynthetic process	gi|225432598|ref|XP_002277898.1|/5.88078e-89/PREDICTED: uncharacterized protein LOC100254485 [Vitis vinifera]
Unigene74772	-8.24634	-0.498152	-8.24634	K04564|1|6e-13|70.5|aly:ARALYDRAFT_478433|superoxide dismutase, Fe-Mn family [EC:1.15.1.1]	GO:0005739//mitochondrion	GO:0004784//superoxide dismutase activity;GO:0005507//copper ion binding	GO:0051788//response to misfolded protein;GO:0009853//photorespiration;GO:0006094//gluconeogenesis;GO:0006833//water transport;GO:0009793//embryo development ending in seed dormancy;GO:0009651//response to salt stress;GO:0080129//proteasome core complex assembly;GO:0042742//defense response to bacterium;GO:0019430//removal of superoxide radicals;GO:0006972//hyperosmotic response;GO:0006511//ubiqu…	gi|301111870|ref|XP_002905014.1|/6.50157e-13/superoxide dismutase, mitochondrial precursor [Phytophthora infestans T30-4]
CL378.Contig5	-10.6564	-2.01377	-7.03193	K14325|1|9e-09|61.2|bdi:100845778|RNA-binding protein with serine-rich domain 1;K13171|2|1e-08|60.8|vvi:100262120|serine/arginine repetitive matrix protein 1;K09566|3|5e-07|55.5|vvi:100264514|peptidyl-prolyl isomerase G (cyclophilin G) [EC:5.2.1.8];K01115|5|8e-07|54.7|vcn:VOLCADRAFT_99471|phospholipase D [EC:3.1.4.4]	-	GO:0003677//DNA binding	-	gi|225439446|ref|XP_002266838.1|/0/PREDICTED: BEL1-like homeodomain protein 1 [Vitis vinifera]
CL5038.Contig2	-8.22239	-0.059162	0.105534	-	-	-	-	-
CL11007.Contig16	-3.66162	-0.221351	-10.3528	K09872|1|2e-140|499|ath:AT2G16850|aquaporin PIP	GO:0005773//vacuole;GO:0046658//anchored to plasma membrane;GO:0016021//integral to membrane;GO:0005634//nucleus	GO:0005515//protein binding;GO:0015250//water channel activity	GO:0006833//water transport;GO:0055085//transmembrane transport;GO:0009737//response to abscisic acid stimulus	gi|374341145|gb|AEZ35023.1|/1.5932e-145/plasma membrane 2;2 aquaporin [Vitis vinifera]
CL10615.Contig1	-2.08252	-8.85071	-3.09582	K06694|1|1e-15|84.0|pop:POPTR_659236|26S proteasome non-ATPase regulatory subunit 10	GO:0005768//endosome;GO:0005802//trans-Golgi network;GO:0016020//membrane;GO:0005794//Golgi apparatus	GO:0016417//S-acyltransferase activity;GO:0008270//zinc ion binding;GO:0000035//acyl binding	GO:0006623//protein targeting to vacuole;GO:0009932//cell tip growth;GO:0016558//protein import into peroxisome matrix;GO:0006944//cellular membrane fusion;GO:0006635//fatty acid beta-oxidation;GO:0048193//Golgi vesicle transport	gi|225446195|ref|XP_002262878.1|/0/PREDICTED: S-acyltransferase TIP1 [Vitis vinifera]
Unigene55133	-8.22882	-1.79141	-2.79141	-	-	-	-	-
CL148.Contig7	-8.91588	-0.936692	1.87257	K01087|1|1e-160|564|pop:POPTR_654797|trehalose 6-phosphate phosphatase [EC:3.1.3.12]	GO:0005737//cytoplasm;GO:0005634//nucleus	GO:0004805//trehalose-phosphatase activity	GO:0046686//response to cadmium ion;GO:0005992//trehalose biosynthetic process	gi|224096201|ref|XP_002310573.1|/1.66357e-159/predicted protein [Populus trichocarpa]
CL32.Contig4	-0.758532	-3.02106	-8.33092	K15264|1|8e-50|197|vvi:100261190|putative methyltransferase [EC:2.1.1.-]	GO:0005737//cytoplasm	-	-	gi|359476259|ref|XP_002279425.2|/1.09511e-48/PREDICTED: putative methyltransferase NSUN5-like [Vitis vinifera]
CL3539.Contig2	-8.82867	-1.51881	-0.739436	K01931|1|5e-20|96.7|pop:POPTR_879783|protein neuralized [EC:6.3.2.19]	GO:0005737//cytoplasm;GO:0005634//nucleus	GO:0008270//zinc ion binding	-	gi|462416725|gb|EMJ21462.1|/1.24619e-102/hypothetical protein PRUPE_ppa001269mg [Prunus persica]
CL6586.Contig1	-7.15963	-5.07423	-4.17733	-	-	-	-	gi|297739136|emb|CBI28787.3|/9.32956e-13/unnamed protein product [Vitis vinifera]
CL4458.Contig3	-1.58822	-0.270217	-8.79116	-	GO:0005576//extracellular region	GO:0004091//carboxylesterase activity	GO:0042546//cell wall biogenesis	gi|225450421|ref|XP_002279030.1|/0/PREDICTED: protein notum homolog isoform 1 [Vitis vinifera]
CL4894.Contig3	-0.519489	-0.559427	-8.12928	-	-	-	-	-
CL6773.Contig4	-8.23362	-1.73643	-0.165737	-	GO:0016023//cytoplasmic membrane-bounded vesicle;GO:0005829//cytosol;GO:0005773//vacuole	-	-	gi|81076617|gb|ABB55396.1|/1.0453e-29/unknown [Solanum tuberosum]
CL4000.Contig2	-2.96313	-8.14636	-1.03088	K00145|1|2e-174|450|vvi:100255475|N-acetyl-gamma-glutamyl-phosphate reductase [EC:1.2.1.38]	GO:0005730//nucleolus;GO:0009570//chloroplast stroma;GO:0016020//membrane	GO:0051287//NAD binding;GO:0005507//copper ion binding;GO:0003942//N-acetyl-gamma-glutamyl-phosphate reductase activity;GO:0046983//protein dimerization activity	GO:0055114//oxidation-reduction process;GO:0006526//arginine biosynthetic process;GO:0048481//ovule development;GO:0046686//response to cadmium ion	gi|225428691|ref|XP_002284953.1|/3.0653e-173/PREDICTED: probable N-acetyl-gamma-glutamyl-phosphate reductase, chloroplastic [Vitis vinifera]
CL532.Contig5	-1.8567	-5.78022	-8.71882	K15559|1|2e-06|51.6|vvi:100250806|regulator of Ty1 transposition protein 103	-	-	-	gi|462411390|gb|EMJ16439.1|/3.9645e-07/hypothetical protein PRUPE_ppa004391mg [Prunus persica]
CL6586.Contig2	-9.8371	-4.91427	-9.8371	-	-	-	-	gi|297824069|ref|XP_002879917.1|/4.28768e-18/hypothetical protein ARALYDRAFT_903435 [Arabidopsis lyrata subsp. lyrata]
CL3798.Contig1	-8.46625	-0.995927	-8.46625	K10999|1|0.0|755|vvi:100242715|cellulose synthase A [EC:2.4.1.12]	GO:0005886//plasma membrane;GO:0016021//integral to membrane	GO:0016760//cellulose synthase (UDP-forming) activity;GO:0008270//zinc ion binding	GO:0030244//cellulose biosynthetic process	gi|212960446|gb|ACJ38667.1|/0/cellulose synthase [Betula luminifera]
Unigene62056	-0.939145	-8.19967	-8.19967	-	-	-	-	-
Unigene52918	-1.23691	-1.01269	-8.05709	-	-	-	-	-
CL3033.Contig1	-1.36799	-9.39589	0.171431	K01850|1|5e-111|399|vvi:100266283|chorismate mutase [EC:5.4.99.5]	GO:0005829//cytosol;GO:0009507//chloroplast	GO:0004106//chorismate mutase activity;GO:0016688//L-ascorbate peroxidase activity	GO:0006007//glucose catabolic process;GO:0042742//defense response to bacterium;GO:0046417//chorismate metabolic process;GO:0000162//tryptophan biosynthetic process	gi|462419621|gb|EMJ23884.1|/1.52922e-112/hypothetical protein PRUPE_ppa008640mg [Prunus persica]
CL7169.Contig1	-3.38421	-1.99594	-8.47167	-	GO:0005737//cytoplasm;GO:0016020//membrane	GO:0016298//lipase activity	GO:0031408//oxylipin biosynthetic process;GO:0009626//plant-type hypersensitive response;GO:0051607//defense response to virus;GO:0046686//response to cadmium ion	gi|302142349|emb|CBI19552.3|/2.40197e-28/unnamed protein product [Vitis vinifera]
Unigene59020	-0.924232	-2	-8.08746	-	-	-	-	-
CL2750.Contig1	-8.31288	-1.99698	-3.54029	-	-	-	-	gi|296082861|emb|CBI22162.3|/4.71437e-78/unnamed protein product [Vitis vinifera]
Unigene30864	-8.44571	-8.44571	-8.44571	K00889|1|0.0|1110|vvi:100258261|1-phosphatidylinositol-4-phosphate 5-kinase [EC:2.7.1.68]	GO:0016023//cytoplasmic membrane-bounded vesicle;GO:0005634//nucleus;GO:0005886//plasma membrane	GO:0016308//1-phosphatidylinositol-4-phosphate 5-kinase activity;GO:0005524//ATP binding	GO:0044699;GO:0046854//phosphatidylinositol phosphorylation;GO:0032502//developmental process	gi|225447998|ref|XP_002270419.1|/0/PREDICTED: phosphatidylinositol-4-phosphate 5-kinase 8-like [Vitis vinifera]
Unigene74303	-0.691766	-1.58351	-8.37359	-	-	-	-	-
CL1727.Contig10	-2.62329	-8.0607	-1.74479	K03128|1|0.0|1102|vvi:100266355|transcription initiation factor TFIID subunit 2	GO:0009506//plasmodesma;GO:0005634//nucleus	GO:0004177//aminopeptidase activity;GO:0008270//zinc ion binding;GO:0008237//metallopeptidase activity	GO:0009630//gravitropism	gi|225455844|ref|XP_002273351.1|/0/PREDICTED: transcription initiation factor TFIID subunit 2-like isoform 1 [Vitis vinifera]
Unigene38291	-3.29278	-8.42206	-1.33107	-	-	-	-	-
Unigene71739	-3.39102	-9.11894	-9.11894	-	-	-	-	-
Unigene75467	-2.7829	0.006152	-8.2854	-	-	-	-	-
Unigene52983	-2.59531	-8.3502	-2.79561	-	-	-	-	-
Unigene72941	-8.14296	-8.14296	-8.14296	-	-	-	-	-
Unigene51115	-8.16323	-1.57327	-1.00336	-	-	-	-	-
CL1344.Contig6	-5.31717	-6.01051	-9.98014	K00164|1|7e-152|535|vvi:100254754|2-oxoglutarate dehydrogenase E1 component [EC:1.2.4.2]	GO:0005739//mitochondrion	GO:0004591//oxoglutarate dehydrogenase (succinyl-transferring) activity;GO:0050897//cobalt ion binding;GO:0030976//thiamine pyrophosphate binding;GO:0008270//zinc ion binding	GO:0046686//response to cadmium ion;GO:0006099//tricarboxylic acid cycle	gi|359486641|ref|XP_002279332.2|/9.80385e-151/PREDICTED: 2-oxoglutarate dehydrogenase, mitochondrial-like [Vitis vinifera]
Unigene53017	-3.54137	-2.55172	-8.08569	-	-	-	-	-
Unigene23977	-2.59551	-2.78945	-8.32343	-	-	-	-	-
Unigene68632	-2.4624	-1.48807	-9.51043	K01535|1|1e-09|59.3|mtr:MTR_3g108800|H+-transporting ATPase [EC:3.6.3.6]	-	-	-	gi|326508144|dbj|BAJ99339.1|/5.02003e-18/predicted protein [Hordeum vulgare subsp. vulgare]
CL2307.Contig3	-8.46625	-8.46625	-4.09701	K10736|1|8e-139|358|vvi:100250259|minichromosome maintenance protein 10	GO:0005634//nucleus	-	GO:0006270//DNA replication initiation	gi|225428019|ref|XP_002277777.1|/1.01539e-137/PREDICTED: uncharacterized protein LOC100250259 [Vitis vinifera]
Unigene54453	-1.89921	-1.99829	-8.13443	-	-	-	-	-
CL5823.Contig1	-1.51389	-2.51115	-8.97058	-	-	-	-	-
Unigene38005	-1.59968	-2.68659	-8.35902	-	-	-	-	-
CL6459.Contig4	-8.51439	-0.985606	-0.635823	-	GO:0009535//chloroplast thylakoid membrane	GO:0043621//protein self-association;GO:0003756//protein disulfide isomerase activity	GO:0006457//protein folding;GO:0009658//chloroplast organization	gi|359475374|ref|XP_003631671.1|/2.43827e-44/PREDICTED: uncharacterized protein LOC100854865 [Vitis vinifera]
CL11072.Contig11	-2.05226	-8.39803	-8.39803	-	-	-	-	-
Unigene69145	-8.10154	-1.80386	-8.10154	K13415|1|5e-09|57.4|sbi:SORBI_03g032990|protein brassinosteroid insensitive 1 [EC:2.7.10.1 2.7.11.1]	GO:0005739//mitochondrion;GO:0016023//cytoplasmic membrane-bounded vesicle;GO:0005886//plasma membrane	GO:0005524//ATP binding;GO:0004693//cyclin-dependent protein kinase activity;GO:0004675//transmembrane receptor protein serine/threonine kinase activity;GO:0030246//carbohydrate binding	GO:0006468//protein phosphorylation;GO:0007049//cell cycle;GO:0009751//response to salicylic acid stimulus;GO:0007178//transmembrane receptor protein serine/threonine kinase signaling pathway	gi|356567976|ref|XP_003552190.1|/1.33679e-18/PREDICTED: L-type lectin-domain containing receptor kinase S.4-like [Glycine max]
Unigene65065	-3.25759	-1.88736	-8.22721	-	-	-	-	-
Unigene75168	-0.651849	-1.79941	-8.23681	-	-	-	-	-
CL5576.Contig1	-2.07553	-8.13443	-2.13443	K04718|1|9e-20|94.0|vvi:100248229|sphingosine kinase [EC:2.7.1.91]	GO:0009705//plant-type vacuole membrane;GO:0009507//chloroplast;GO:0005794//Golgi apparatus;GO:0005634//nucleus	GO:0004143//diacylglycerol kinase activity;GO:0017050//D-erythro-sphingosine kinase activity;GO:0008481//sphinganine kinase activity;GO:0001729//ceramide kinase activity;GO:0070300//phosphatidic acid binding	GO:0009845//seed germination;GO:0009737//response to abscisic acid stimulus;GO:0007205//protein kinase C-activating G-protein coupled receptor signaling pathway;GO:0016310//phosphorylation	gi|462407858|gb|EMJ13192.1|/4.10364e-21/hypothetical protein PRUPE_ppa004781mg [Prunus persica]
CL9894.Contig1	1.56226	-8.04075	0.067778	K12135|1|3e-16|85.1|aly:ARALYDRAFT_488429|zinc finger protein CONSTANS;K12130|4|6e-08|57.4|zma:100285170|pseudo-response regulator 5	GO:0005622//intracellular	-	GO:0009805//coumarin biosynthetic process;GO:0006355//regulation of transcription, DNA-dependent;GO:0009611//response to wounding;GO:0009963//positive regulation of flavonoid biosynthetic process	gi|225436783|ref|XP_002268490.1|/1.65884e-121/PREDICTED: zinc finger protein CONSTANS-LIKE 13-like isoform 1 [Vitis vinifera]
Unigene55360	-2.31914	-1.93103	-9.01495	K04078|1|9e-24|106|aly:ARALYDRAFT_471686|chaperonin GroES	GO:0009941//chloroplast envelope;GO:0048046//apoplast;GO:0005829//cytosol;GO:0009570//chloroplast stroma;GO:0009535//chloroplast thylakoid membrane;GO:0005739//mitochondrion	GO:0051087//chaperone binding;GO:0005507//copper ion binding;GO:0005516//calmodulin binding	GO:0006094//gluconeogenesis;GO:1901671//positive regulation of superoxide dismutase activity;GO:0006457//protein folding;GO:0042542//response to hydrogen peroxide;GO:0019288//isopentenyl diphosphate biosynthetic process, mevalonate-independent pathway;GO:0009651//response to salt stress;GO:0006096//glycolysis;GO:0034976//response to endoplasmic reticulum stress;GO:0009644//response to high light …	gi|19908699|gb|AAM02972.1|AF421539_1/3.30931e-25/Hsp10 [Crypthecodinium cohnii]
CL128.Contig19	-8.131	-0.258581	0.246934	K07019|1|6e-94|343|vvi:100247959|	-	-	-	gi|297739535|emb|CBI29717.3|/4.33857e-99/unnamed protein product [Vitis vinifera]
Unigene69011	-8.23681	-8.23681	-8.23681	-	-	-	GO:0044763;GO:0016043//cellular component organization	gi|19310437|gb|AAL84955.1|/8.06332e-08/AT5g19580/T20D1_100 [Arabidopsis thaliana]
Unigene3888	-8.97823	-1.40838	-8.97823	-	-	-	-	-
Unigene48362	-8.66415	-2.36647	-2.3726	-	-	-	-	-
CL7045.Contig2	-0.838719	-8.12412	-8.12412	K12619|1|2e-43|177|vvi:100260845|5'-3' exoribonuclease 2 [EC:3.1.13.-];K13148|2|1e-42|172|vvi:100261060|integrator complex subunit 11 [EC:3.1.27.-];K13217|4|1e-39|165|vvi:100243465|pre-mRNA-processing factor 39;K14321|5|4e-11|70.5|vvi:100243153|nucleoporin-like protein 2	-	-	-	gi|3319372|gb|AAC28221.1|/1.15358e-105/similar to reverse transcriptases (PFam: rvt.hmm, score: 60.13) [Arabidopsis thaliana]
Unigene74518	-3.78621	-2.21917	-8.95613	-	-	-	-	-
CL11009.Contig2	-8.42066	-0.760072	-0.064577	K08286|1|7e-155|545|aly:ARALYDRAFT_494187|protein-serine/threonine kinase [EC:2.7.11.-];K08282|5|2e-48|191|ath:AT3G45780|non-specific serine/threonine protein kinase [EC:2.7.11.1]	GO:0005730//nucleolus;GO:0005737//cytoplasm	GO:0004674//protein serine/threonine kinase activity;GO:0005524//ATP binding;GO:0005515//protein binding	GO:0000911//cytokinesis by cell plate formation;GO:0006468//protein phosphorylation;GO:0000226//microtubule cytoskeleton organization	gi|462410661|gb|EMJ15995.1|/1.35245e-165/hypothetical protein PRUPE_ppa002965mg [Prunus persica]
Unigene45183	-1.80206	-3.45187	-8.30986	-	-	-	-	-
Unigene45041	-2.36864	-0.260914	-8.08746	-	-	-	-	-
Unigene58500	-2.04482	-2.49291	-8.14636	-	GO:0009507//chloroplast;GO:0005887//integral to plasma membrane	GO:0015211//purine nucleoside transmembrane transporter activity;GO:0005345//purine nucleobase transmembrane transporter activity	GO:0051174//regulation of phosphorus metabolic process;GO:0010184//cytokinin transport;GO:0015860//purine nucleoside transmembrane transport;GO:0006863//purine nucleobase transport;GO:0016036//cellular response to phosphate starvation	gi|224084594|ref|XP_002307351.1|/1.48789e-41/predicted protein [Populus trichocarpa]
CL873.Contig5	-5.37229	-3.11242	-8.03526	K12198|1|9e-70|155|vvi:100244534|charged multivesicular body protein 5	GO:0005737//cytoplasm;GO:0005634//nucleus	-	GO:0016192//vesicle-mediated transport;GO:0010363//regulation of plant-type hypersensitive response;GO:0035556//intracellular signal transduction;GO:0009867//jasmonic acid mediated signaling pathway;GO:0010200//response to chitin;GO:0006612//protein targeting to membrane;GO:0030968//endoplasmic reticulum unfolded protein response;GO:0009863//salicylic acid mediated signaling pathway;GO:0009738//a…	gi|462420783|gb|EMJ25046.1|/5.5868e-69/hypothetical protein PRUPE_ppa010749mg [Prunus persica]
Unigene8410	-8.19147	-0.833919	-1.68368	-	-	-	-	-
Unigene68456	-2.80192	-0.49782	-8.04985	K01803|1|6e-20|93.6|ppp:PHYPADRAFT_58449|triosephosphate isomerase (TIM) [EC:5.3.1.1]	GO:0005618//cell wall;GO:0005739//mitochondrion;GO:0009570//chloroplast stroma;GO:0005773//vacuole;GO:0005886//plasma membrane;GO:0048046//apoplast	GO:0005507//copper ion binding;GO:0004807//triose-phosphate isomerase activity	GO:0009651//response to salt stress;GO:0044262//cellular carbohydrate metabolic process;GO:0006096//glycolysis;GO:0010043//response to zinc ion;GO:0046686//response to cadmium ion	gi|168032548|ref|XP_001768780.1|/1.01451e-18/predicted protein [Physcomitrella patens subsp. patens]
Unigene61806	-8.23202	-8.23202	-0.490554	-	-	-	-	-
CL3801.Contig7	-1.16321	-3.52512	-8.85902	-	-	-	-	gi|462416205|gb|EMJ20942.1|/7.21547e-22/hypothetical protein PRUPE_ppa024128mg [Prunus persica]
Unigene52862	-1.59275	-1.33307	-8.75933	K09272|1|5e-22|100|rcu:RCOM_0855030|structure-specific recognition protein 1;K10802|3|1e-21|99.4|vcn:VOLCADRAFT_72419|high mobility group protein B1	GO:0005719//nuclear euchromatin;GO:0035101//FACT complex	GO:0016491//oxidoreductase activity;GO:0003677//DNA binding;GO:0003700//sequence-specific DNA binding transcription factor activity	GO:0000394//RNA splicing, via endonucleolytic cleavage and ligation;GO:0006346//methylation-dependent chromatin silencing;GO:0007267//cell-cell signaling;GO:0006366//transcription from RNA polymerase II promoter;GO:0010050//vegetative phase change;GO:0009855//determination of bilateral symmetry;GO:0010051//xylem and phloem pattern formation;GO:0006306//DNA methylation;GO:0010228//vegetative to re…	gi|312281655|dbj|BAJ33693.1|/4.87669e-21/unnamed protein product [Thellungiella halophila]
CL915.Contig11	-3.99763	-10.8347	-10.8347	K09060|1|3e-43|173|mtr:MTR_7g116890|plant G-box-binding factor	GO:0044424//intracellular part	-	-	gi|388501482|gb|AFK38807.1|/3.99289e-42/unknown [Medicago truncatula]
Unigene42676	-3.19886	-1.3988	-9.02329	K01648|1|2e-18|88.6|aly:ARALYDRAFT_477973|ATP citrate (pro-S)-lyase [EC:2.3.3.8]	GO:0005829//cytosol;GO:0009346//citrate lyase complex;GO:0005886//plasma membrane	GO:0003878//ATP citrate synthase activity;GO:0004775//succinate-CoA ligase (ADP-forming) activity;GO:0005524//ATP binding;GO:0048037//cofactor binding	GO:0016132//brassinosteroid biosynthetic process;GO:0006085//acetyl-CoA biosynthetic process;GO:0016926//protein desumoylation;GO:0010228//vegetative to reproductive phase transition of meristem;GO:0044262//cellular carbohydrate metabolic process;GO:0050665//hydrogen peroxide biosynthetic process;GO:0016126//sterol biosynthetic process	gi|323448894|gb|EGB04787.1|/6.75709e-31/hypothetical protein AURANDRAFT_72443 [Aureococcus anophagefferens]
CL728.Contig1	-9.64205	-0.858508	-9.64205	K15397|1|0.0|858|rcu:RCOM_1594430|3-ketoacyl-CoA synthase [EC:2.3.1.-]	GO:0016020//membrane;GO:0005634//nucleus;GO:0005783//endoplasmic reticulum	GO:0009922//fatty acid elongase activity	GO:0009409//response to cold;GO:0000038//very long-chain fatty acid metabolic process;GO:0042335//cuticle development;GO:0030497//fatty acid elongation;GO:0009416//response to light stimulus	gi|460385157|ref|XP_004238271.1|/0/PREDICTED: 3-ketoacyl-CoA synthase 4-like [Solanum lycopersicum]
Unigene7881	-9.07414	-9.07414	-3.98668	-	-	-	-	-
CL1854.Contig23	-8.34133	-8.34133	-8.34133	K09422|1|1e-117|423|vvi:100261713|myb proto-oncogene protein, plant	GO:0005886//plasma membrane;GO:0009507//chloroplast	-	-	gi|297735822|emb|CBI18542.3|/0/unnamed protein product [Vitis vinifera]
CL2709.Contig24	-8.69349	-3.83551	-8.69349	K14404|1|3e-14|80.9|cme:CMF161C|cleavage and polyadenylation specificity factor subunit 4;K15174|2|8e-08|59.3|gmx:100797526|RNA polymerase II-associated factor 1;K12826|3|2e-07|57.8|vvi:100245136|splicing factor 3A subunit 2	-	GO:0005488//binding	-	gi|302141758|emb|CBI18961.3|/0/unnamed protein product [Vitis vinifera]
Unigene65792	-2.97863	-8.06609	-2	-	-	-	-	-
CL42.Contig1	-2.72247	-8.85175	-0.412957	-	GO:0009507//chloroplast	-	-	gi|297742031|emb|CBI33818.3|/2.0239e-30/unnamed protein product [Vitis vinifera]
CL490.Contig5	-10.1812	-1.5005	-5.06567	K14491|1|1e-22|105|vvi:100250832|two-component response regulator ARR-B family	-	GO:0005488//binding	GO:0006355//regulation of transcription, DNA-dependent	gi|225440143|ref|XP_002283226.1|/2.45041e-117/PREDICTED: uncharacterized protein LOC100256764 isoform 1 [Vitis vinifera]
CL2529.Contig2	-1.133	-0.909119	-8.66178	K13124|1|7e-54|207|vvi:100254937|mitogen-activated protein kinase organizer 1	GO:0005737//cytoplasm;GO:0005834//heterotrimeric G-protein complex;GO:0080008//Cul4-RING ubiquitin ligase complex	GO:0016301//kinase activity;GO:0000166//nucleotide binding	GO:0016310//phosphorylation	gi|225442178|ref|XP_002274426.1|/7.02493e-53/PREDICTED: WD repeat domain-containing protein 83 [Vitis vinifera]
Unigene69772	-9.58934	-1.3351	-4.31632	K02998|1|2e-19|92.0|vcn:VOLCADRAFT_73024|small subunit ribosomal protein SAe	GO:0022627//cytosolic small ribosomal subunit;GO:0030686//90S preribosome;GO:0009507//chloroplast;GO:0005634//nucleus;GO:0005886//plasma membrane	GO:0003735//structural constituent of ribosome	GO:0006412//translation;GO:0000461//endonucleolytic cleavage to generate mature 3'-end of SSU-rRNA from (SSU-rRNA, 5.8S rRNA, LSU-rRNA);GO:0006407//rRNA export from nucleus;GO:0009651//response to salt stress;GO:0000028//ribosomal small subunit assembly;GO:0042256//mature ribosome assembly;GO:0000447//endonucleolytic cleavage in ITS1 to separate SSU-rRNA from 5.8S rRNA and LSU-rRNA from tricistro…	gi|326518444|dbj|BAJ88251.1|/7.52863e-22/predicted protein [Hordeum vulgare subsp. vulgare]
CL10642.Contig4	-0.772782	-8.28848	-6.55152	-	-	-	-	gi|460376618|ref|XP_004234094.1|/3.4176e-95/PREDICTED: uncharacterized protein LOC101253159 [Solanum lycopersicum]
Unigene68392	-1.51096	-1.57955	-8.05528	-	-	-	-	-
CL5163.Contig4	-8.61348	-2.69065	-8.61348	K10781|1|2e-179|627|rcu:RCOM_0925410|fatty acyl-ACP thioesterase B [EC:3.1.2.14 3.1.2.-]	-	GO:0016296//palmitoyl-[acyl-carrier-protein] hydrolase activity;GO:0004320//oleoyl-[acyl-carrier-protein] hydrolase activity;GO:0016295//myristoyl-[acyl-carrier-protein] hydrolase activity	GO:0006633//fatty acid biosynthetic process	gi|156900676|gb|ABU96744.1|/3.31583e-180/chloroplast acyl-ACP thioesterase [Jatropha curcas]
Unigene66863	-3.3566	-8.56605	-8.56605	-	-	-	-	-
CL1122.Contig8	-4.74467	-2.64514	-8.55203	K00276|1|1e-74|280|cme:CMS002C|primary-amine oxidase [EC:1.4.3.21]	GO:0005768//endosome;GO:0005773//vacuole;GO:0005794//Golgi apparatus;GO:0005576//extracellular region;GO:0005802//trans-Golgi network	GO:0008131//primary amine oxidase activity;GO:0005507//copper ion binding;GO:0048038//quinone binding	GO:0009308//amine metabolic process;GO:0055114//oxidation-reduction process	gi|255537059|ref|XP_002509596.1|/0/Amine oxidase [copper-containing] precursor, putative [Ricinus communis]
CL7503.Contig2	-2.37388	-3.88845	-8.69581	K13448|1|6e-23|103|vvi:100244152|calcium-binding protein CML	-	GO:0032440//2-alkenal reductase [NAD(P)] activity;GO:0005509//calcium ion binding	GO:0019722//calcium-mediated signaling;GO:0055114//oxidation-reduction process	gi|225432844|ref|XP_002283755.1|/1.00611e-21/PREDICTED: calmodulin-like protein 11 isoform 1 [Vitis vinifera]
CL1725.Contig13	-1.85007	-8.53657	-8.53657	K04733|1|7e-62|217|smo:SELMODRAFT_159261|interleukin-1 receptor-associated kinase 4 [EC:2.7.11.1]	-	GO:0005524//ATP binding;GO:0004709//MAP kinase kinase kinase activity	GO:0000186//activation of MAPKK activity	gi|147821544|emb|CAN72253.1|/2.95769e-136/hypothetical protein VITISV_034184 [Vitis vinifera]
Unigene31466	-9.50316	-4.29371	-3.31994	-	-	-	-	-
CL2221.Contig17	-8.13271	-1.20988	1.40321	K14766|1|7e-07|53.9|cre:CHLREDRAFT_142296|nucleolar protein 14;K14782|3|1e-06|53.1|ath:AT5G61330|protein AATF/BFR2;K11323|4|1e-06|53.1|vcn:VOLCADRAFT_121342|histone arginine demethylase JMJD6 [EC:1.14.11.-]	-	-	-	gi|147784629|emb|CAN74932.1|/5.24133e-100/hypothetical protein VITISV_044432 [Vitis vinifera]
CL4575.Contig6	-2.04316	-1.58638	-9.40656	-	-	-	-	gi|296090667|emb|CBI41067.3|/8.74022e-09/unnamed protein product [Vitis vinifera]
Unigene31677	-8.08392	-4.45943	-8.08392	-	GO:0005737//cytoplasm;GO:0015630//microtubule cytoskeleton	-	GO:0048364//root development;GO:0010090//trichome morphogenesis	gi|255551205|ref|XP_002516649.1|/7.14307e-63/Protein ABIL2, putative [Ricinus communis]
Unigene62503	-8.11548	-8.11548	-0.589304	-	-	-	-	-
CL8368.Contig1	-8.61594	-1.00368	-2.36801	-	GO:0005739//mitochondrion	GO:0003723//RNA binding	-	gi|359491644|ref|XP_002280903.2|/1.6257e-164/PREDICTED: APO protein 3, mitochondrial-like [Vitis vinifera]
CL8804.Contig3	-0.530515	-8.20294	-0.129691	-	-	-	-	-
Unigene58114	-1.35096	-8.70851	-0.687992	-	-	-	-	-
Unigene57439	-2.08278	-1.27543	-9.26601	K03257|1|1e-18|89.4|cme:CMK028C|translation initiation factor 4A;K13025|5|5e-18|87.4|rcu:RCOM_0807900|ATP-dependent RNA helicase [EC:3.6.4.13]	GO:0005829//cytosol;GO:0005730//nucleolus;GO:0009506//plasmodesma;GO:0009505//plant-type cell wall;GO:0005774//vacuolar membrane;GO:0005794//Golgi apparatus;GO:0048046//apoplast	GO:0003743//translation initiation factor activity;GO:0008026//ATP-dependent helicase activity;GO:0005524//ATP binding;GO:0005515//protein binding	GO:0006413//translational initiation;GO:0009749//response to glucose stimulus;GO:0009744//response to sucrose stimulus;GO:0009750//response to fructose stimulus;GO:0009651//response to salt stress;GO:0006096//glycolysis;GO:0006094//gluconeogenesis;GO:0046686//response to cadmium ion	gi|326511343|dbj|BAJ87685.1|/4.14829e-20/predicted protein [Hordeum vulgare subsp. vulgare]
CL2221.Contig28	-9.05166	-7.17719	-9.05166	K14766|1|1e-06|53.9|cre:CHLREDRAFT_142296|nucleolar protein 14;K11323|3|2e-06|53.1|vcn:VOLCADRAFT_121342|histone arginine demethylase JMJD6 [EC:1.14.11.-]	GO:0005634//nucleus	GO:0003677//DNA binding	-	gi|297739382|emb|CBI29398.3|/1.18386e-60/unnamed protein product [Vitis vinifera]
CL3514.Contig1	-1.63982	-9.87344	-1.88098	-	-	-	-	-
CL10035.Contig1	-1.94902	-3.00743	-8.34133	K10849|1|1e-152|538|vvi:100244316|DNA excision repair protein ERCC-1	GO:0005634//nucleus	GO:0017108//5'-flap endonuclease activity;GO:0003677//DNA binding	GO:0010332//response to gamma radiation;GO:0010213//non-photoreactive DNA repair;GO:0010224//response to UV-B;GO:0000724//double-strand break repair via homologous recombination;GO:0000956//nuclear-transcribed mRNA catabolic process;GO:0006294//nucleotide-excision repair, preincision complex assembly	gi|462400939|gb|EMJ06496.1|/5.91885e-150/hypothetical protein PRUPE_ppa006720mg [Prunus persica]
Unigene72845	-2.97745	-8.49052	-8.49052	-	-	-	-	-
CL11007.Contig19	-11.3449	-1.28146	-11.3449	K09872|1|3e-144|511|ath:AT2G16850|aquaporin PIP	GO:0005773//vacuole;GO:0046658//anchored to plasma membrane;GO:0016021//integral to membrane;GO:0005634//nucleus	GO:0005515//protein binding;GO:0015250//water channel activity	GO:0006833//water transport;GO:0055085//transmembrane transport;GO:0009737//response to abscisic acid stimulus	gi|374341145|gb|AEZ35023.1|/2.69155e-150/plasma membrane 2;2 aquaporin [Vitis vinifera]
Unigene58842	-0.816819	-1.74438	-8.75933	-	-	-	-	-
CL11072.Contig37	-8.70851	-8.70851	-8.70851	K04728|1|6e-16|57.4|rcu:RCOM_1510550|ataxia telangiectasia mutated family protein [EC:2.7.11.1]	GO:0009507//chloroplast;GO:0009506//plasmodesma;GO:0005634//nucleus	GO:0000285//1-phosphatidylinositol-3-phosphate 5-kinase activity;GO:0004674//protein serine/threonine kinase activity;GO:0005524//ATP binding	GO:0043247//telomere maintenance in response to DNA damage;GO:0010332//response to gamma radiation;GO:0007131//reciprocal meiotic recombination;GO:0032504//multicellular organism reproduction;GO:0010638//positive regulation of organelle organization;GO:0045132//meiotic chromosome segregation;GO:0000724//double-strand break repair via homologous recombination;GO:0090399//replicative senescence;GO:…	gi|449441017|ref|XP_004138280.1|/1.28651e-15/PREDICTED: LOW QUALITY PROTEIN: serine/threonine-protein kinase ATM-like [Cucumis sativus]
Unigene65541	-8.58496	-3.16993	-8.58496	-	-	-	-	gi|462412573|gb|EMJ17622.1|/4.63225e-11/hypothetical protein PRUPE_ppa022043mg [Prunus persica]
Unigene58046	-1.81342	-8.77149	-8.77149	-	-	-	-	-
Unigene40856	-1.80438	-1.59793	-8.91986	-	-	-	-	-
Unigene25777	-2.15319	-1.21356	-9.66888	K10571|1|2e-172|603|vvi:100264330|de-etiolated-1	GO:0005634//nucleus	GO:0005515//protein binding;GO:0003824//catalytic activity	GO:0009585//red, far-red light phototransduction;GO:0006281//DNA repair;GO:0010100//negative regulation of photomorphogenesis;GO:0048608//reproductive structure development	gi|28439620|gb|AAM18188.2|/2.13575e-172/deetiolated 1-like protein [Solanum tuberosum]
Unigene30896	-8.58621	-0.401339	0.305569	-	GO:0005622//intracellular	GO:0003723//RNA binding;GO:0000166//nucleotide binding	GO:0009220//pyrimidine ribonucleotide biosynthetic process;GO:0006913//nucleocytoplasmic transport;GO:0006499//N-terminal protein myristoylation	gi|460393556|ref|XP_004242375.1|/8.03847e-16/PREDICTED: putative G3BP-like protein-like [Solanum lycopersicum]
CL1590.Contig26	-8.07146	-2.88824	-8.07146	K15281|1|2e-117|419|vvi:100256151|solute carrier family 35	GO:0016021//integral to membrane;GO:0005886//plasma membrane	-	GO:0008643//carbohydrate transport	gi|225430308|ref|XP_002285174.1|/2.68419e-116/PREDICTED: UDP-sugar transporter UST74c [Vitis vinifera]
Unigene41707	-8.51833	-2.89383	-3.87447	-	-	-	-	-
CL1306.Contig9	-1.2317	-0.82795	-8.11027	-	GO:0005576//extracellular region	GO:0032440//2-alkenal reductase [NAD(P)] activity;GO:0008270//zinc ion binding;GO:0016740//transferase activity	GO:0055114//oxidation-reduction process	gi|225451106|ref|XP_002266567.1|/2.91541e-21/PREDICTED: probable S-acyltransferase At3g04970 [Vitis vinifera]
CL10333.Contig2	-8.33688	-1.42199	-2.32193	-	-	-	-	-
CL9185.Contig2	-8.50779	0.16109	1.22691	-	GO:0009536//plastid	-	GO:0010413//glucuronoxylan metabolic process;GO:0000956//nuclear-transcribed mRNA catabolic process;GO:0045492//xylan biosynthetic process	gi|297742352|emb|CBI34501.3|/3.13218e-53/unnamed protein product [Vitis vinifera]
Unigene3652	-2.55779	-8.03892	-2.5686	-	-	-	-	-
Unigene61752	-2.27166	-1.47316	-8.69233	K01648|1|6e-51|197|bdi:100829187|ATP citrate (pro-S)-lyase [EC:2.3.3.8]	GO:0009346//citrate lyase complex;GO:0005886//plasma membrane;GO:0005829//cytosol	GO:0003878//ATP citrate synthase activity;GO:0005524//ATP binding;GO:0004775//succinate-CoA ligase (ADP-forming) activity;GO:0048037//cofactor binding	GO:0044262//cellular carbohydrate metabolic process	gi|348669586|gb|EGZ09408.1|/3.99349e-57/hypothetical protein PHYSODRAFT_549026 [Phytophthora sojae]
Unigene27662	-8.54303	-8.54303	-8.54303	K00029|1|0.0|306|ath:AT2G19900|malate dehydrogenase (oxaloacetate-decarboxylating)(NADP+) [EC:1.1.1.40]	GO:0005774//vacuolar membrane;GO:0048046//apoplast;GO:0009507//chloroplast;GO:0005618//cell wall;GO:0005829//cytosol;GO:0009506//plasmodesma;GO:0005886//plasma membrane	GO:0008270//zinc ion binding;GO:0051287//NAD binding;GO:0050897//cobalt ion binding;GO:0016619//malate dehydrogenase (oxaloacetate-decarboxylating) activity;GO:0016652//oxidoreductase activity, acting on NAD(P)H, NAD(P) as acceptor;GO:0004473//malate dehydrogenase (oxaloacetate-decarboxylating) (NADP+) activity;GO:0042803//protein homodimerization activity	GO:0007010//cytoskeleton organization;GO:0006094//gluconeogenesis;GO:0051289//protein homotetramerization;GO:0009827//plant-type cell wall modification;GO:0010363//regulation of plant-type hypersensitive response;GO:0010498//proteasomal protein catabolic process;GO:0006612//protein targeting to membrane;GO:0048767//root hair elongation;GO:0006108//malate metabolic process;GO:0009051//pentose-phos…	gi|46850202|gb|AAT02534.1|/0/NADP-dependent malic enzyme 2 [Hydrilla verticillata]
CL915.Contig47	-12.0354	-5.76858	-4.06959	K09060|1|2e-113|227|vvi:100248302|plant G-box-binding factor	GO:0005829//cytosol;GO:0005634//nucleus	GO:0043565//sequence-specific DNA binding;GO:0003700//sequence-specific DNA binding transcription factor activity	GO:0006355//regulation of transcription, DNA-dependent;GO:0009637//response to blue light;GO:0009737//response to abscisic acid stimulus	gi|359489695|ref|XP_002279966.2|/2.42088e-115/PREDICTED: common plant regulatory factor 1-like [Vitis vinifera]
Unigene63480	-8.08392	-2.79852	-8.08392	-	-	-	-	-
CL8819.Contig1	-0.855916	-9.03251	0.419393	K14494|1|2e-63|242|vvi:100232937|DELLA protein	GO:0005634//nucleus	GO:0003677//DNA binding;GO:0003700//sequence-specific DNA binding transcription factor activity	GO:0009739//response to gibberellin stimulus;GO:0006355//regulation of transcription, DNA-dependent	gi|462407268|gb|EMJ12602.1|/0/hypothetical protein PRUPE_ppa005243mg [Prunus persica]
CL378.Contig8	-11.8413	-1.68648	-7.56828	K14325|1|9e-09|61.2|bdi:100845778|RNA-binding protein with serine-rich domain 1;K13171|2|1e-08|60.8|vvi:100262120|serine/arginine repetitive matrix protein 1;K09566|3|5e-07|55.5|vvi:100264514|peptidyl-prolyl isomerase G (cyclophilin G) [EC:5.2.1.8];K01115|5|8e-07|54.7|vcn:VOLCADRAFT_99471|phospholipase D [EC:3.1.4.4]	-	GO:0003677//DNA binding	-	gi|225439446|ref|XP_002266838.1|/0/PREDICTED: BEL1-like homeodomain protein 1 [Vitis vinifera]
Unigene49362	-8.13614	-0.365748	-0.591816	-	-	-	-	-
Unigene65982	-1.04683	-8.08392	-2.88753	-	-	-	-	-
Unigene12203	-8.53268	-3.08422	-8.53268	-	-	-	-	gi|242033817|ref|XP_002464303.1|/4.44587e-06/hypothetical protein SORBIDRAFT_01g015855 [Sorghum bicolor]
CL595.Contig25	-8.0625	-3.1556	1.09822	K08150|1|0.0|784|pop:POPTR_254734|MFS transporter, SP family, solute carrier family 2 (myo-inositol transporter), member 13	GO:0005886//plasma membrane;GO:0016021//integral to membrane	GO:0005351//sugar:hydrogen symporter activity;GO:0032440//2-alkenal reductase [NAD(P)] activity;GO:0005366//myo-inositol:hydrogen symporter activity	GO:0055085//transmembrane transport;GO:0008643//carbohydrate transport;GO:0055114//oxidation-reduction process	gi|224137276|ref|XP_002322517.1|/0/predicted protein [Populus trichocarpa]
CL10436.Contig4	-8.62205	-2.4723	-8.62205	K12598|1|0.0|984|bdi:100822667|ATP-dependent RNA helicase DOB1 [EC:3.6.4.13]	GO:0005634//nucleus	GO:0008026//ATP-dependent helicase activity;GO:0003676//nucleic acid binding;GO:0005524//ATP binding	GO:0000741//karyogamy;GO:0006406//mRNA export from nucleus;GO:0016579//protein deubiquitination;GO:0016571//histone methylation;GO:0000724//double-strand break repair via homologous recombination;GO:0048825//cotyledon development;GO:0051301//cell division;GO:0030422//production of siRNA involved in RNA interference;GO:0010388//cullin deneddylation;GO:0009640//photomorphogenesis;GO:0009560//embryo…	gi|460369131|ref|XP_004230417.1|/0/PREDICTED: superkiller viralicidic activity 2-like 2-like [Solanum lycopersicum]
CL128.Contig6	-0.970661	-6.60513	-2.80896	K07019|1|3e-31|135|aly:ARALYDRAFT_473587|	-	GO:0004091//carboxylesterase activity	-	gi|224129670|ref|XP_002328773.1|/6.6252e-31/predicted protein [Populus trichocarpa]
Unigene63239	-9.26522	-9.26522	-9.26522	-	-	-	-	-
Unigene72686	-8.15144	-8.15144	-8.15144	-	-	-	-	-
Unigene35494	-1.58636	-3.15045	-8.42347	-	-	-	-	-
CL10347.Contig2	-9.02144	-2.93398	-1.77351	-	-	-	-	-
Unigene48556	-2.04854	-2.11592	-8.5025	-	-	-	-	-
Unigene70949	-1.40825	-8.36632	-3.42772	-	-	-	-	-
Unigene67285	-8.76377	-3.42986	-8.76377	-	-	-	-	-
CL1923.Contig2	-2.76344	-8.51833	-8.51833	-	-	-	-	-
CL2200.Contig52	-8.25109	-8.25109	-8.25109	K00924|1|3e-76|285|ath:AT1G30270|[EC:2.7.1.-];K07198|5|2e-46|185|smo:SELMODRAFT_450118|5'-AMP-activated protein kinase, catalytic alpha subunit [EC:2.7.11.11]	GO:0005634//nucleus	GO:0005524//ATP binding;GO:0004683//calmodulin-dependent protein kinase activity	GO:0006468//protein phosphorylation;GO:0009628//response to abiotic stimulus;GO:1901700;GO:0007165//signal transduction;GO:0006950//response to stress;GO:0010033//response to organic substance	gi|229609829|gb|ACQ83530.1|/5.67074e-146/CBL-interacting protein kinase 14 [Vitis vinifera]
Unigene2061	-7.21809	-8.80306	-2.49927	K12890|1|2e-112|405|rcu:RCOM_1178020|splicing factor, arginine/serine-rich 1/9	-	GO:0003676//nucleic acid binding;GO:0000166//nucleotide binding	-	gi|147853033|emb|CAN81258.1|/5.96774e-115/hypothetical protein VITISV_000965 [Vitis vinifera]
CL10748.Contig1	-2.74231	-8.60856	-1.79692	K14494|1|8e-66|249|rcu:RCOM_0629510|DELLA protein	-	-	GO:0006355//regulation of transcription, DNA-dependent	gi|296081294|emb|CBI17738.3|/0/unnamed protein product [Vitis vinifera]
CL2267.Contig4	-9.3837	-1.37061	-1.90797	-	-	-	-	gi|462418969|gb|EMJ23232.1|/1.75295e-59/hypothetical protein PRUPE_ppa003036mg [Prunus persica]
Unigene76422	-3.97837	-2.4049	-9.37069	-	-	-	-	-
Unigene51538	-8.06788	-8.06788	0.991011	-	-	-	-	-
Unigene66697	-1.12146	-4.40018	-8.74595	-	-	-	-	-
Unigene43425	-0.257873	-0.582379	-8.12412	-	-	-	-	-
Unigene38658	-2.47068	-2.10175	-8.12412	-	-	-	-	-
Unigene1088	6.20804	4.40619	3.37529	-	-	-	-	-
CL7169.Contig4	-8.91488	-2.81334	-8.91488	-	-	GO:0016787//hydrolase activity	GO:0006629//lipid metabolic process	gi|224063539|ref|XP_002301194.1|/1.45064e-20/predicted protein [Populus trichocarpa]
Unigene62075	-8.24634	-2.57392	0.657537	-	-	-	-	-
Unigene70118	-3.13883	-2.15347	-8.18322	-	-	-	-	-
CL5449.Contig3	-8.81057	-4.9361	-8.81057	K00599|1|4e-48|133|osa:4331587|[EC:2.1.1.-]	GO:0005634//nucleus	-	-	gi|297743050|emb|CBI35917.3|/2.78245e-79/unnamed protein product [Vitis vinifera]
Unigene39541	-1.02409	-2.16534	-8.03159	-	-	-	-	gi|147779622|emb|CAN74354.1|/7.26574e-09/hypothetical protein VITISV_012842 [Vitis vinifera]
CL803.Contig43	-8.3159	-8.3159	-8.3159	K15541|1|3e-67|256|mtr:MTR_5g098230|protein MPE1;K10949|2|1e-62|240|vvi:100259001|ER lumen protein retaining receptor	-	-	-	gi|147782883|emb|CAN67863.1|/2.25713e-142/hypothetical protein VITISV_020704 [Vitis vinifera]
CL54.Contig27	-8.44984	-1.37659	-0.616946	K04733|1|3e-54|198|smo:SELMODRAFT_159261|interleukin-1 receptor-associated kinase 4 [EC:2.7.11.1];K13430|5|1e-48|191|zma:100283091|serine/threonine-protein kinase PBS1 [EC:2.7.11.1]	-	GO:0016301//kinase activity	-	gi|359474848|ref|XP_002277797.2|/2.27466e-151/PREDICTED: wall-associated receptor kinase 5-like [Vitis vinifera]
Unigene23399	-1.46173	-8.87958	-2.04669	-	GO:0005829//cytosol	-	-	gi|296088294|emb|CBI36739.3|/2.71731e-49/unnamed protein product [Vitis vinifera]
Unigene52153	-1.21459	-3.18763	-8.67948	-	-	-	-	-
Unigene3595	-0.944936	-1.64113	-8.85383	-	-	-	-	-
CL11007.Contig22	-11.1863	-0.893616	-11.1863	K09872|1|2e-140|499|ath:AT2G16850|aquaporin PIP	GO:0005773//vacuole;GO:0046658//anchored to plasma membrane;GO:0016021//integral to membrane;GO:0005634//nucleus	GO:0005515//protein binding;GO:0015250//water channel activity	GO:0006833//water transport;GO:0055085//transmembrane transport;GO:0009737//response to abscisic acid stimulus	gi|374341145|gb|AEZ35023.1|/1.54733e-145/plasma membrane 2;2 aquaporin [Vitis vinifera]
Unigene46785	-1.44503	-1.3361	-8.33985	-	-	-	-	gi|242075706|ref|XP_002447789.1|/6.8365e-07/hypothetical protein SORBIDRAFT_06g015650 [Sorghum bicolor]
Unigene45884	-1.05047	-8.76929	-1.71039	-	-	-	-	-
CL608.Contig2	-4.85949	-1.33783	-8.31892	-	GO:0005634//nucleus	-	GO:0006486//protein glycosylation	gi|297739996|emb|CBI30178.3|/0/unnamed protein product [Vitis vinifera]
CL6589.Contig2	-3.29345	-1.72302	-8.76377	-	-	-	-	-
Unigene60772	-8.18487	-1.01829	-8.18487	-	-	-	-	-
Unigene29036	-5.14975	-9.08835	-9.08835	-	-	-	-	-
CL2690.Contig46	-10.0103	-2.38824	-3.17319	K14491|1|1e-15|84.0|smo:SELMODRAFT_418787|two-component response regulator ARR-B family	GO:0005634//nucleus	GO:0005515//protein binding	GO:0007165//signal transduction	gi|225427316|ref|XP_002279150.1|/0/PREDICTED: two-component response regulator-like APRR2 [Vitis vinifera]
Unigene33076	-3.69298	-5.40667	-9.46557	-	-	-	-	-
CL5095.Contig12	-10.2931	-10.2931	-10.2931	-	-	-	-	gi|298205116|emb|CBI40637.3|/1.00609e-91/unnamed protein product [Vitis vinifera]
CL2505.Contig2	-8.30226	-3.34806	-7.07987	K00924|1|1e-180|632|ath:AT1G28440|[EC:2.7.1.-];K08286|3|2e-174|612|ath:AT4G28490|protein-serine/threonine kinase [EC:2.7.11.-]	GO:0016023//cytoplasmic membrane-bounded vesicle;GO:0016021//integral to membrane;GO:0005886//plasma membrane	GO:0032440//2-alkenal reductase [NAD(P)] activity;GO:0004709//MAP kinase kinase kinase activity;GO:0005524//ATP binding	GO:0010103//stomatal complex morphogenesis;GO:0000186//activation of MAPKK activity;GO:0010363//regulation of plant-type hypersensitive response;GO:0006612//protein targeting to membrane;GO:0010051//xylem and phloem pattern formation;GO:0055114//oxidation-reduction process;GO:0009963//positive regulation of flavonoid biosynthetic process;GO:0002237//response to molecule of bacterial origin;GO:004…	gi|359492518|ref|XP_002283600.2|/0/PREDICTED: receptor-like protein kinase HSL1-like [Vitis vinifera]
CL1648.Contig12	-2.30012	-8.35902	-0.189092	K09265|1|1e-19|96.7|ppp:PHYPADRAFT_209690|MADS-box transcription factor, other eukaryote;K09264|2|2e-13|75.9|ppp:PHYPADRAFT_235327|MADS-box transcription factor, plant	GO:0005634//nucleus	GO:0003677//DNA binding;GO:0046983//protein dimerization activity;GO:0003700//sequence-specific DNA binding transcription factor activity;GO:0032440//2-alkenal reductase [NAD(P)] activity	GO:0055114//oxidation-reduction process;GO:0006355//regulation of transcription, DNA-dependent;GO:0009555//pollen development	gi|343160577|emb|CAY39417.1|/6.93346e-59/MADS1 protein [Aristolochia fimbriata]
CL3669.Contig2	-8.2062	-8.2062	-8.2062	K01922|1|4e-47|187|pop:POPTR_710235|phosphopantothenate-cysteine ligase [EC:6.3.2.5]	GO:0009507//chloroplast	GO:0004632//phosphopantothenate--cysteine ligase activity	GO:0015937//coenzyme A biosynthetic process	gi|470146234|ref|XP_004308732.1|/1.40005e-47/PREDICTED: phosphopantothenate--cysteine ligase 1-like [Fragaria vesca subsp. vesca]
Unigene72721	-8.27612	-2.78427	-1.8058	-	-	-	-	-
Unigene34266	-9.32718	-1.68332	0.369789	-	-	-	-	-
CL5199.Contig2	-1.31127	-0.918529	-8.07503	-	-	-	-	-
CL2945.Contig4	-8.38945	-3.95205	-3.97442	-	-	-	-	gi|147810394|emb|CAN59965.1|/5.20008e-07/hypothetical protein VITISV_022758 [Vitis vinifera]
Unigene41970	-3.54014	-3.54014	-8.25896	-	-	-	-	-
Unigene73001	-3.15319	-8.29615	-8.29615	-	-	-	-	-
Unigene69387	-2.13421	-0.750137	-8.56605	-	-	-	-	-
CL10098.Contig12	-5.03526	-4.29829	-8.03526	K11423|1|4e-53|208|vcn:VOLCADRAFT_65215|histone-lysine N-methyltransferase SETD2 [EC:2.1.1.43];K11422|4|3e-26|119|smo:SELMODRAFT_438147|histone-lysine N-methyltransferase SETD1 [EC:2.1.1.43]	GO:0005634//nucleus	GO:0018024//histone-lysine N-methyltransferase activity	GO:0034968//histone lysine methylation;GO:0006281//DNA repair;GO:0010224//response to UV-B;GO:0010228//vegetative to reproductive phase transition of meristem	gi|224082490|ref|XP_002306713.1|/0/SET domain protein [Populus trichocarpa]
Unigene70962	-8.16155	-8.16155	-8.16155	-	-	-	-	-
CL9138.Contig2	-8.65344	-8.65344	-3.35576	-	-	-	-	-
CL1564.Contig3	-8.16825	-8.16825	-8.16825	K10143|1|9e-80|184|mtr:MTR_2g085210|E3 ubiquitin-protein ligase RFWD2 [EC:6.3.2.19]	GO:0080008//Cul4-RING ubiquitin ligase complex;GO:0005834//heterotrimeric G-protein complex;GO:0005634//nucleus	GO:0004672//protein kinase activity;GO:0004871//signal transducer activity;GO:0016874//ligase activity;GO:0042802//identical protein binding;GO:0005524//ATP binding;GO:0032440//2-alkenal reductase [NAD(P)] activity	GO:0006468//protein phosphorylation;GO:0055114//oxidation-reduction process;GO:0006281//DNA repair;GO:0010100//negative regulation of photomorphogenesis;GO:0048608//reproductive structure development	gi|460397354|ref|XP_004244232.1|/1.04285e-80/PREDICTED: protein SPA1-RELATED 3-like [Solanum lycopersicum]
CL915.Contig20	-5.90969	-11.0112	-11.0112	K09060|1|2e-120|431|vvi:100248302|plant G-box-binding factor	GO:0044424//intracellular part	-	-	gi|359489695|ref|XP_002279966.2|/2.02925e-122/PREDICTED: common plant regulatory factor 1-like [Vitis vinifera]
CL5282.Contig4	-8.37649	-1.62606	-8.37649	-	-	-	-	gi|147778581|emb|CAN60307.1|/5.58446e-80/hypothetical protein VITISV_005069 [Vitis vinifera]
Unigene9188	-2.31752	-1.58232	-9.09011	K02933|1|1e-08|55.8|rcu:RCOM_0174250|large subunit ribosomal protein L6	-	-	-	gi|460373196|ref|XP_004232407.1|/1.04605e-07/PREDICTED: 60S ribosomal protein L6, mitochondrial-like [Solanum lycopersicum]
CL1571.Contig21	-0.462825	-1.03662	-8.05528	K10405|1|5e-11|68.2|gmx:100784221|kinesin family member C1	GO:0005739//mitochondrion	-	-	gi|147774373|emb|CAN72398.1|/2.94238e-19/hypothetical protein VITISV_041202 [Vitis vinifera]
CL10622.Contig12	-2.3506	-4.24012	-10.5255	K14497|1|1e-32|140|vvi:100251367|protein phosphatase 2C [EC:3.1.3.16]	-	GO:0004721//phosphoprotein phosphatase activity	GO:0008152//metabolic process	gi|225426354|ref|XP_002266149.1|/1.31768e-31/PREDICTED: probable protein phosphatase 2C 8 [Vitis vinifera]
Unigene69271	-2.62049	-1.81476	-9.02422	-	-	-	-	-
CL2811.Contig13	-9.37866	-9.37866	-4.40903	K01931|1|1e-153|542|pop:POPTR_879783|protein neuralized [EC:6.3.2.19]	-	-	-	gi|225448888|ref|XP_002263930.1|/2.40284e-161/PREDICTED: uncharacterized protein LOC100241098 [Vitis vinifera]
Unigene33373	-9.27922	-1.70684	-9.27922	-	GO:0005829//cytosol;GO:0009941//chloroplast envelope;GO:0009534//chloroplast thylakoid;GO:0005576//extracellular region	GO:0004729//oxygen-dependent protoporphyrinogen oxidase activity;GO:0004733//pyridoxamine-phosphate oxidase activity;GO:0010181//FMN binding	GO:0055114//oxidation-reduction process;GO:0042823//pyridoxal phosphate biosynthetic process;GO:0006779//porphyrin-containing compound biosynthetic process;GO:0008615//pyridoxine biosynthetic process;GO:0019761//glucosinolate biosynthetic process;GO:0042817//pyridoxal metabolic process	gi|359492914|ref|XP_002283933.2|/0/PREDICTED: uncharacterized protein LOC100267813 [Vitis vinifera]
CL3410.Contig5	-8.3837	-0.470815	-1.7641	K04424|1|6e-47|187|aly:ARALYDRAFT_909157|sterile alpha motif and leucine zipper containing kinase AZK [EC:2.7.11.25];K14510|3|3e-42|172|vvi:100240856|serine/threonine-protein kinase CTR1 [EC:2.7.11.1]	GO:0005829//cytosol;GO:0005886//plasma membrane	GO:0004674//protein serine/threonine kinase activity;GO:0004712//protein serine/threonine/tyrosine kinase activity;GO:0005524//ATP binding	GO:0006468//protein phosphorylation;GO:0000165//MAPK cascade	gi|255536799|ref|XP_002509466.1|/0/protein-tyrosine kinase, putative [Ricinus communis]
CL5139.Contig1	-9.24238	-9.24238	-9.24238	-	-	-	-	-
Unigene67570	-7.98299	-7.98299	-7.98299	-	-	-	-	-
Unigene44182	-2.27684	-1.14946	-8.29921	-	GO:0043231//intracellular membrane-bounded organelle	-	GO:0040008//regulation of growth;GO:0050896//response to stimulus;GO:0048364//root development;GO:0009932//cell tip growth;GO:0051704;GO:0048588//developmental cell growth;GO:0009791//post-embryonic development;GO:0050794//regulation of cellular process;GO:0000904//cell morphogenesis involved in differentiation	gi|115187479|gb|ABI84255.1|/3.47674e-14/translationally controlled tumor-like protein [Arachis hypogaea]
Unigene24945	-8.131	-8.131	-8.131	-	-	-	-	-
Unigene17457	-1.15099	-2.77683	-8.04985	-	-	-	-	-
CL1682.Contig15	-8.41222	-1.88344	-8.41222	-	GO:0005886//plasma membrane	GO:0015198//oligopeptide transporter activity;GO:0051980//iron-nicotianamine transmembrane transporter activity	GO:0006857//oligopeptide transport;GO:0055085//transmembrane transport;GO:0010039//response to iron ion;GO:0048316//seed development	gi|225426607|ref|XP_002280483.1|/0/PREDICTED: metal-nicotianamine transporter YSL1 [Vitis vinifera]
CL7798.Contig2	-8.05347	-2.87025	-8.05347	-	-	-	-	gi|225449126|ref|XP_002277282.1|/1.97128e-88/PREDICTED: protein IQ-DOMAIN 1-like [Vitis vinifera]
CL8164.Contig1	-2.76873	-2.52856	-9.23362	K13217|1|3e-26|103|vvi:100243465|pre-mRNA-processing factor 39;K13148|3|7e-26|101|vvi:100261060|integrator complex subunit 11 [EC:3.1.27.-];K12619|5|7e-22|105|vvi:100260845|5'-3' exoribonuclease 2 [EC:3.1.13.-]	-	-	-	gi|21952510|gb|AAM82604.1|AF525305_2/1.54365e-85/putative AP endonuclease/reverse transcriptase [Brassica napus]
Unigene47612	-1.95349	-2.41063	-8.99058	-	-	-	-	-
Unigene27460	-2.25432	-4.04439	-8.04439	-	-	-	-	-
Unigene17447	-3.16176	-1.36807	-9.19885	-	-	-	-	-
Unigene4661	-8.31892	-1.68956	-8.31892	-	-	-	-	-
CL326.Contig25	-8.94544	-2.15972	-3.51918	K14638|1|2e-141|501|smo:SELMODRAFT_97812|solute carrier family 15 (peptide/histidine transporter), member 3/4	GO:0016020//membrane	GO:0005215//transporter activity	GO:0006810//transport	gi|462403321|gb|EMJ08878.1|/0/hypothetical protein PRUPE_ppa023462mg [Prunus persica]
CL2350.Contig36	-11.1519	-0.764204	-5.4149	-	-	GO:0042578//phosphoric ester hydrolase activity	-	gi|359482963|ref|XP_003632867.1|/0/PREDICTED: polyphosphoinositide phosphatase-like isoform 1 [Vitis vinifera]
Unigene5546	-8.23362	-3.16037	-0.85858	-	-	-	-	-
Unigene59853	-1.98729	-3.16483	-8.55715	K00162|1|2e-09|58.9|ota:Ot06g02870|pyruvate dehydrogenase E1 component subunit beta [EC:1.2.4.1]	-	GO:0003824//catalytic activity	GO:0008152//metabolic process	gi|303280415|ref|XP_003059500.1|/2.71568e-11/predicted protein [Micromonas pusilla CCMP1545]
CL128.Contig49	-8.43463	-8.43463	-8.43463	K07019|1|8e-81|300|vvi:100247959|	-	GO:0004091//carboxylesterase activity	-	gi|224129670|ref|XP_002328773.1|/3.37016e-84/predicted protein [Populus trichocarpa]
Unigene53865	-1.57984	-3.54946	-8.13443	-	-	-	-	-
Unigene57758	-1.36045	-1.84502	-8.18487	-	-	-	-	-
Unigene69803	-1.80988	-0.228845	-8.16155	-	-	-	-	-
Unigene73032	-2.8028	-2.00762	-8.3053	K10249|1|2e-06|48.9|ota:Ot09g02550|elongation of very long chain fatty acids protein 4	-	-	-	gi|449017376|dbj|BAM80778.1|/1.47707e-09/probable long chain fatty acid elongation enzyme Elo1p [Cyanidioschyzon merolae strain 10D]
Unigene64433	-1.37098	-1.88194	-8.42627	K12742|1|5e-17|84.0|pop:POPTR_1111628|isoprene synthase [EC:4.2.3.27];K12467|2|3e-15|78.2|ath:AT3G25810|myrcene/ocimene synthase [EC:4.2.3.15];K07385|3|6e-15|77.0|ath:AT3G25830|1,8-cineole synthase [EC:4.2.3.-]	-	GO:0010334//sesquiterpene synthase activity;GO:0000287//magnesium ion binding	GO:0050896//response to stimulus;GO:0033383;GO:0016114//terpenoid biosynthetic process	gi|408407653|sp|F6M8I0.1|MTPS2_SANAL/2.96557e-34/RecName: Full=Monoterpene synthase; Short=SaMonoTPS1
CL2147.Contig6	-1.33953	-1.98876	-8.73471	-	-	-	-	-
CL1800.Contig2	-1.05973	-1.91401	-8.16825	-	-	-	-	gi|225452642|ref|XP_002281888.1|/4.03297e-13/PREDICTED: uncharacterized protein LOC100254161 [Vitis vinifera]
Unigene62714	-8.43602	-0.690063	-2.01536	-	-	-	-	-
CL4889.Contig3	-1.28876	-1.52419	-8.16323	-	-	-	-	-
CL9734.Contig2	-8.36486	-8.36486	-8.36486	K00860|1|2e-105|380|vvi:100265880|adenylylsulfate kinase [EC:2.7.1.25]	GO:0009536//plastid	GO:0005524//ATP binding;GO:0032440//2-alkenal reductase [NAD(P)] activity;GO:0004020//adenylylsulfate kinase activity	GO:0070814//hydrogen sulfide biosynthetic process;GO:0016310//phosphorylation;GO:0048232//male gamete generation;GO:0000103//sulfate assimilation;GO:0055114//oxidation-reduction process	gi|225441611|ref|XP_002276818.1|/2.28546e-104/PREDICTED: adenylyl-sulfate kinase 1, chloroplastic [Vitis vinifera]
Unigene76045	-1.58496	-8.93958	-8.93958	-	-	-	-	-
Unigene69107	-2.97143	-1.59401	-8.05889	K11596|1|1e-11|65.9|ppp:PHYPADRAFT_205541|argonaute;K11593|2|1e-11|65.9|ppp:PHYPADRAFT_158832|eukaryotic translation initiation factor 2C	-	-	-	gi|255565533|ref|XP_002523757.1|/5.94375e-11/eukaryotic translation initiation factor 2c, putative [Ricinus communis]
CL49.Contig11	-7.42738	-1.52692	-9.74931	K00924|1|2e-98|357|osa:4342410|[EC:2.7.1.-];K07198|3|1e-56|218|rcu:RCOM_0538120|5'-AMP-activated protein kinase, catalytic alpha subunit [EC:2.7.11.11]	-	GO:0004683//calmodulin-dependent protein kinase activity;GO:0005524//ATP binding	GO:0006468//protein phosphorylation;GO:0007165//signal transduction	gi|229609837|gb|ACQ83534.1|/4.15051e-112/CBL-interacting protein kinase 18 [Vitis vinifera]
Unigene71743	-8.16992	-8.16992	-8.16992	-	-	-	-	-
CL1742.Contig18	-2.18707	-0.65638	-8.90589	K00592|1|1e-11|54.7|ath:AT1G14030|[ribulose-bisphosphate carboxylase]-lysine N-methyltransferase [EC:2.1.1.127];K05302|5|3e-07|55.1|cre:CHLREDRAFT_169142|SET domain-containing protein 6	GO:0009507//chloroplast	GO:0008168//methyltransferase activity	-	gi|225448769|ref|XP_002275729.1|/1.4442e-150/PREDICTED: ribulose-1,5 bisphosphate carboxylase/oxygenase large subunit N-methyltransferase, chloroplastic-like [Vitis vinifera]
Unigene61534	-1.27113	-0.429651	-8.21755	K01810|1|2e-21|98.6|cme:CMT497C|glucose-6-phosphate isomerase [EC:5.3.1.9]	-	GO:0003824//catalytic activity	-	gi|111609767|gb|ABH11436.1|/1.14921e-25/cytosolic glucose-6-phosphate isomerase [Pavlova lutheri]
Unigene59426	-1.71145	-2.78818	-8.09803	-	-	-	-	-
CL11007.Contig6	-6.51602	-2.19361	-12.1599	K09872|1|3e-144|511|ath:AT2G16850|aquaporin PIP	GO:0005773//vacuole;GO:0046658//anchored to plasma membrane;GO:0016021//integral to membrane;GO:0005634//nucleus	GO:0005515//protein binding;GO:0015250//water channel activity	GO:0006833//water transport;GO:0055085//transmembrane transport;GO:0009737//response to abscisic acid stimulus	gi|374341145|gb|AEZ35023.1|/2.64483e-150/plasma membrane 2;2 aquaporin [Vitis vinifera]
CL2824.Contig2	-0.19789	-8.17326	-8.17326	-	-	-	-	-
Unigene70075	-1.99385	-8.2854	-8.2854	-	-	-	-	-
Unigene33007	-2.14834	-4.12853	-8.32493	K08065|1|2e-44|177|smo:SELMODRAFT_450037|nuclear transcription Y subunit beta;K02326|4|6e-08|57.0|smo:SELMODRAFT_115079|DNA polymerase epsilon subunit 3 [EC:2.7.7.7]	GO:0005634//nucleus	GO:0043565//sequence-specific DNA binding;GO:0046982//protein heterodimerization activity	GO:0006355//regulation of transcription, DNA-dependent	gi|356505184|ref|XP_003521372.1|/1.43514e-55/PREDICTED: nuclear transcription factor Y subunit B-8-like [Glycine max]
Unigene60359	-1.75815	-8.45396	-1.50754	-	-	-	-	-
CL4478.Contig8	-8.60979	-2.90014	-8.60979	-	-	-	GO:0050794//regulation of cellular process	gi|462414944|gb|EMJ19681.1|/1.4455e-49/hypothetical protein PRUPE_ppa012050mg [Prunus persica]
Unigene75247	-3.43457	-8.90489	-2.45642	-	-	-	-	-
Unigene1703	-8.16992	-2.442	-3.43296	-	-	-	-	-
Unigene58431	-8.86522	-0.509133	-3.31063	-	-	-	-	-
Unigene62788	-1.09322	-1.80894	-8.24634	-	-	-	-	-
Unigene63124	-8.31741	-1.98949	-8.31741	-	-	-	-	-
Unigene23277	-2.78823	-1.22734	-8.34281	-	-	-	-	-
CL8443.Contig2	-5.51315	-3.12549	-6.14217	-	-	-	-	gi|359477539|ref|XP_002282896.2|/6.27151e-37/PREDICTED: non-specific lipid-transfer protein-like protein At2g13820-like [Vitis vinifera]
Unigene688	-8.58246	-0.736966	-2.03814	-	-	-	-	-
Unigene71836	-8.44708	-8.44708	-8.44708	-	-	-	-	-
Unigene57807	-3.14832	-0.846851	-8.7131	-	-	-	-	-
CL8956.Contig2	-8.01123	-8.01123	0.307692	-	-	-	-	-
CL1903.Contig10	-8.29002	-0.236545	-1.23836	-	-	-	-	gi|225436532|ref|XP_002277230.1|/1.18178e-07/PREDICTED: SNF1-related protein kinase regulatory subunit beta-3 isoform 2 [Vitis vinifera]
CL697.Contig33	-3.06413	-7.84549	-8.26053	K14775|1|5e-97|353|sbi:SORBI_09g028130|ribosome biogenesis protein UTP30	GO:0015934//large ribosomal subunit	GO:0008374//O-acyltransferase activity;GO:0003735//structural constituent of ribosome;GO:0003723//RNA binding	GO:0006629//lipid metabolic process;GO:0006412//translation	gi|255546375|ref|XP_002514247.1|/1.50938e-126/conserved hypothetical protein [Ricinus communis]
Unigene28312	-3.11189	-4.42223	-8.48113	-	-	-	-	-
Unigene45753	-8.9571	-8.9571	-8.9571	-	-	-	-	-
Unigene40141	-2.39635	-2.52962	-8.22078	-	GO:0044424//intracellular part	-	GO:0044763;GO:0048856//anatomical structure development;GO:0040007//growth;GO:0044767;GO:0065007//biological regulation;GO:0007275//multicellular organismal development	gi|413935195|gb|AFW69746.1|/1.77241e-11/hypothetical protein ZEAMMB73_806023 [Zea mays]
CL5615.Contig2	-8.77259	-3.23861	-8.77259	-	GO:0005634//nucleus;GO:0005829//cytosol	GO:0005515//protein binding	-	gi|359476157|ref|XP_002282976.2|/2.91085e-24/PREDICTED: aberrant root formation protein 4-like [Vitis vinifera]
Unigene26748	-1.43248	-8.63542	-8.63542	-	GO:0016021//integral to membrane;GO:0005768//endosome;GO:0005774//vacuolar membrane;GO:0005802//trans-Golgi network;GO:0005576//extracellular region;GO:0005794//Golgi apparatus;GO:0005634//nucleus;GO:0005886//plasma membrane	-	GO:0009086//methionine biosynthetic process;GO:0006882//cellular zinc ion homeostasis;GO:0000394//RNA splicing, via endonucleolytic cleavage and ligation;GO:0007020//microtubule nucleation;GO:0006878//cellular copper ion homeostasis	gi|255572953|ref|XP_002527407.1|/2.6036e-95/Endosomal P24A protein precursor, putative [Ricinus communis]
Unigene62765	-5.71174	-3.73238	-10.5862	-	-	-	-	-
CL1424.Contig4	-9.43463	-9.43463	-9.43463	K13667|1|7e-104|376|gmx:100797600|protein glucosyltransferase [EC:2.4.1.-]	-	-	-	gi|255569363|ref|XP_002525649.1|/0/conserved hypothetical protein [Ricinus communis]
Unigene5353	-8.13271	-3.13271	-1.58839	-	-	-	-	-
Unigene44987	-3.66482	-1.18316	-8.43741	-	-	-	-	-
Unigene64370	-8.15313	-2.79558	-1.8252	K01735|1|3e-10|61.6|cme:CMP183C|3-dehydroquinate synthase [EC:4.2.3.4]	-	-	-	gi|449018411|dbj|BAM81813.1|/4.3103e-09/probable 2-epi-valiolone synthase [Cyanidioschyzon merolae strain 10D]
CL1479.Contig3	-8.07503	-0.304645	0.308671	-	GO:0009506//plasmodesma;GO:0005576//extracellular region;GO:0005886//plasma membrane	GO:0004674//protein serine/threonine kinase activity;GO:0000166//nucleotide binding	GO:0046777//protein autophosphorylation;GO:0010193//response to ozone;GO:0034976//response to endoplasmic reticulum stress;GO:0006457//protein folding;GO:0006857//oligopeptide transport;GO:0009408//response to heat;GO:0009644//response to high light intensity;GO:0042542//response to hydrogen peroxide	gi|224144143|ref|XP_002336113.1|/5.35843e-87/predicted protein [Populus trichocarpa]
Unigene5339	-1.05231	-8.81164	-1.59247	-	-	-	-	-
Unigene74419	-3.15004	-0.579086	-8.6736	-	-	-	-	-
CL8329.Contig1	-3.20559	-1.06234	-9.12842	K10717|1|4e-15|61.6|osa:9269428|cytokinin trans-hydroxylase;K15638|3|3e-14|61.6|ath:AT1G17060|cytochrome P450, family 72, subfamily C, polypeptide 1	-	GO:0016491//oxidoreductase activity;GO:0005488//binding	-	gi|359489221|ref|XP_002269870.2|/1.64317e-26/PREDICTED: cytochrome P450 734A1-like [Vitis vinifera]
CL1863.Contig15	-7.35259	-1.86475	-1.76575	K11498|1|0.0|758|vvi:100252135|centromeric protein E	GO:0005875//microtubule associated complex;GO:0005874//microtubule;GO:0005634//nucleus	GO:0003777//microtubule motor activity;GO:0005524//ATP binding	GO:0045132//meiotic chromosome segregation;GO:0007018//microtubule-based movement;GO:0007062//sister chromatid cohesion;GO:0031048//chromatin silencing by small RNA	gi|297739928|emb|CBI30110.3|/0/unnamed protein product [Vitis vinifera]
Unigene36019	-2.96379	-0.372625	-8.23681	-	-	-	-	gi|357503891|ref|XP_003622234.1|/2.37842e-31/Senescence-associated protein [Medicago truncatula]
CL11044.Contig14	-8.39946	-8.39946	-3.73649	K14442|1|8e-148|524|ota:Ot11g02100|ATP-dependent RNA helicase DHX36 [EC:3.6.4.13];K13026|3|8e-145|514|ppp:PHYPADRAFT_175128|ATP-dependent RNA helicase DHX57 [EC:3.6.4.13]	GO:0005737//cytoplasm	GO:0008026//ATP-dependent helicase activity;GO:0003676//nucleic acid binding;GO:0005524//ATP binding	-	gi|225448150|ref|XP_002263889.1|/0/PREDICTED: ATP-dependent RNA helicase DHX29 [Vitis vinifera]
CL1946.Contig4	-9.57365	-9.57365	-9.57365	-	-	-	-	gi|462415050|gb|EMJ19787.1|/1.48621e-21/hypothetical protein PRUPE_ppa013273mg [Prunus persica]
Unigene72967	-2.37037	-0.888717	-8.72792	K03236|1|5e-22|100|olu:OSTLU_13193|translation initiation factor 1A	GO:0033009	GO:0003743//translation initiation factor activity	GO:0006413//translational initiation	gi|157092841|gb|ABV22075.1|/2.1905e-21/eIF-1A [Amphidinium carterae]
CL8736.Contig1	-1.01838	-0.956824	-8.04075	-	-	-	-	gi|225435076|ref|XP_002284421.1|/1.38529e-84/PREDICTED: uncharacterized protein LOC100244942 [Vitis vinifera]
CL10022.Contig2	-0.18534	-0.754773	-8.03709	-	-	-	-	-
CL9286.Contig2	-4.96655	-0.663991	-8.28848	-	GO:0009507//chloroplast	GO:0005507//copper ion binding;GO:0048038//quinone binding	GO:0009308//amine metabolic process	gi|225438712|ref|XP_002282478.1|/9.18652e-26/PREDICTED: protein DCL, chloroplastic [Vitis vinifera]
CL9898.Contig5	-2.93034	-3.9352	-9.5597	K14638|1|6e-50|196|ppp:PHYPADRAFT_134814|solute carrier family 15 (peptide/histidine transporter), member 3/4	GO:0016021//integral to membrane;GO:0005886//plasma membrane	GO:0005215//transporter activity	GO:0006857//oligopeptide transport;GO:0009624//response to nematode	gi|224120010|ref|XP_002331115.1|/1.01705e-112/predicted protein [Populus trichocarpa]
CL2340.Contig32	-9.54303	-9.54303	-9.54303	K08287|1|1e-18|92.0|aly:ARALYDRAFT_914113|dual-specificity kinase [EC:2.7.12.1]	GO:0009507//chloroplast;GO:0005634//nucleus	GO:0005515//protein binding;GO:0004325//ferrochelatase activity;GO:0004712//protein serine/threonine/tyrosine kinase activity;GO:0004674//protein serine/threonine kinase activity;GO:0005524//ATP binding	GO:0006098//pentose-phosphate shunt;GO:0019760//glucosinolate metabolic process;GO:0016117//carotenoid biosynthetic process;GO:0043085//positive regulation of catalytic activity;GO:0019252//starch biosynthetic process;GO:0006397//mRNA processing;GO:0006783//heme biosynthetic process;GO:0019288//isopentenyl diphosphate biosynthetic process, mevalonate-independent pathway;GO:0000023//maltose metabo…	gi|363807284|ref|NP_001242619.1|/1.96604e-20/uncharacterized protein LOC100804022 [Glycine max]
Unigene58950	-2.22656	-3.30456	-8.58996	-	-	-	-	-
Unigene10100	-0.653078	-1.1708	-8.10154	K01872|1|9e-06|46.6|gmx:100817906|alanyl-tRNA synthetase [EC:6.1.1.7]	-	-	-	-
CL1148.Contig58	-8.65344	-8.65344	-8.65344	K14442|1|3e-51|201|smo:SELMODRAFT_426836|ATP-dependent RNA helicase DHX36 [EC:3.6.4.13];K13026|2|1e-50|199|ppp:PHYPADRAFT_175128|ATP-dependent RNA helicase DHX57 [EC:3.6.4.13]	GO:0009507//chloroplast	GO:0008270//zinc ion binding;GO:0003676//nucleic acid binding;GO:0008026//ATP-dependent helicase activity;GO:0005524//ATP binding	GO:0019243//methylglyoxal catabolic process to D-lactate;GO:0006139//nucleobase-containing compound metabolic process	gi|462395724|gb|EMJ01523.1|/0/hypothetical protein PRUPE_ppa000721mg [Prunus persica]
Unigene62692	-0.223333	-7.99812	-7.99812	-	-	-	-	-
CL6514.Contig4	-0.747234	-4.26181	-8.29155	K02151|1|6e-60|228|vvi:100267411|V-type H+-transporting ATPase subunit F [EC:3.6.3.14]	GO:0005773//vacuole;GO:0005886//plasma membrane;GO:0033180//proton-transporting V-type ATPase, V1 domain	GO:0046961//proton-transporting ATPase activity, rotational mechanism	GO:0015991//ATP hydrolysis coupled proton transport	gi|462403130|gb|EMJ08687.1|/3.41149e-59/hypothetical protein PRUPE_ppa013294mg [Prunus persica]
Unigene24862	-2.79234	-1.21437	-8.3159	-	-	-	-	-
Unigene46003	-8.78354	-3.84495	-4.81392	-	-	-	-	-
CL9598.Contig2	-9.40939	-9.40939	-3.68147	-	-	-	-	-
Unigene69783	-3.87676	-9.30302	-9.30302	-	-	-	-	-
CL8166.Contig1	-8.77149	0.672145	-8.77149	K11498|1|2e-08|58.9|aly:ARALYDRAFT_478343|centromeric protein E;K06669|2|4e-08|57.8|ath:AT2G27170|structural maintenance of chromosome 3 (chondroitin sulfate proteoglycan 6);K10400|3|6e-08|57.0|smo:SELMODRAFT_428755|kinesin family member 15;K09291|5|6e-08|57.0|vvi:100251875|nucleoprotein TPR	GO:0005777//peroxisome;GO:0031966//mitochondrial membrane	-	GO:0006996//organelle organization	gi|225446863|ref|XP_002283816.1|/5.19303e-41/PREDICTED: uncharacterized protein LOC100247157 [Vitis vinifera]
Unigene8431	-9.11114	-1.55144	-2.03076	-	-	-	-	-
Unigene42555	-0.842148	-3.35614	-8.73697	-	-	-	-	gi|332322090|emb|CCA65981.1|/7.36279e-12/hypothetical protein [Beta vulgaris subsp. vulgaris]
CL6100.Contig1	-8.40939	-0.708951	-1.96093	-	GO:0009507//chloroplast	-	-	gi|359486635|ref|XP_002279201.2|/0/PREDICTED: uncharacterized protein LOC100263302 [Vitis vinifera]
CL7951.Contig4	-2.71638	-2.3624	-8.67831	-	GO:0005622//intracellular	GO:0016740//transferase activity	GO:0006396//RNA processing	gi|462419054|gb|EMJ23317.1|/1.9764e-26/hypothetical protein PRUPE_ppa004629mg [Prunus persica]
CL350.Contig1	-0.982053	-3.76193	-8.90489	K01490|1|1e-16|54.7|smo:SELMODRAFT_179097|AMP deaminase [EC:3.5.4.6]	GO:0005829//cytosol;GO:0005634//nucleus;GO:0031307//integral to mitochondrial outer membrane	GO:0043424//protein histidine kinase binding;GO:0003876//AMP deaminase activity	GO:0009880//embryonic pattern specification;GO:0050826//response to freezing;GO:0048825//cotyledon development;GO:0006188//IMP biosynthetic process;GO:0051301//cell division;GO:0009640//photomorphogenesis;GO:0010564//regulation of cell cycle process;GO:0019915//lipid storage;GO:0010182//sugar mediated signaling pathway;GO:0016567//protein ubiquitination;GO:0009845//seed germination;GO:0010228//ve…	gi|302768285|ref|XP_002967562.1|/1.85318e-15/hypothetical protein SELMODRAFT_88152 [Selaginella moellendorffii]
Unigene45776	-1.22683	-0.816995	-8.34577	-	-	-	-	-
CL1991.Contig19	-2.34427	-5.56432	-8.43879	K11426|1|3e-11|68.2|rcu:RCOM_1032380|SET and MYND domain-containing protein	-	-	GO:0009086//methionine biosynthetic process;GO:0035196//production of miRNAs involved in gene silencing by miRNA;GO:0009616//virus induced gene silencing;GO:0010050//vegetative phase change;GO:0010267//production of ta-siRNAs involved in RNA interference;GO:0000394//RNA splicing, via endonucleolytic cleavage and ligation	gi|359486519|ref|XP_002270770.2|/9.23474e-107/PREDICTED: uncharacterized protein LOC100263830 [Vitis vinifera]
CL140.Contig65	-2	-9.13271	-3.25825	K04733|1|2e-67|256|smo:SELMODRAFT_159261|interleukin-1 receptor-associated kinase 4 [EC:2.7.11.1];K13416|3|2e-65|249|ath:AT4G33430|brassinosteroid insensitive 1-associated receptor kinase 1 [EC:2.7.10.1 2.7.11.1]	-	GO:0004674//protein serine/threonine kinase activity;GO:0016491//oxidoreductase activity	GO:0006468//protein phosphorylation;GO:0000165//MAPK cascade	gi|297740563|emb|CBI30745.3|/0/unnamed protein product [Vitis vinifera]
Unigene66807	-2.9752	-8.43463	-2.98617	-	-	-	-	-
CL2200.Contig33	-4.78978	-9.08746	-9.08746	K00924|1|4e-103|374|ath:AT1G30270|[EC:2.7.1.-];K07198|3|1e-69|263|pop:POPTR_818055|5'-AMP-activated protein kinase, catalytic alpha subunit [EC:2.7.11.11]	GO:0005829//cytosol;GO:0005634//nucleus;GO:0005886//plasma membrane	GO:0005524//ATP binding;GO:0004683//calmodulin-dependent protein kinase activity	GO:0006468//protein phosphorylation;GO:0007165//signal transduction	gi|229609829|gb|ACQ83530.1|/0/CBL-interacting protein kinase 14 [Vitis vinifera]
Unigene66757	-3.55234	-2.57004	-8.32493	-	-	-	-	-
CL1875.Contig7	-8.25109	-5.92916	-3.6266	-	-	-	-	gi|224088242|ref|XP_002308386.1|/1.04106e-107/predicted protein [Populus trichocarpa]
Unigene64570	-0.756784	-1.79781	-8.23522	-	-	-	-	-
CL9718.Contig2	-3.53386	-0.959066	-9.9768	K13162|1|6e-132|469|rcu:RCOM_1608840|poly(rC)-binding protein 2/3/4	-	GO:0003723//RNA binding	-	gi|359489188|ref|XP_002272998.2|/1.71468e-133/PREDICTED: KH domain-containing protein At4g18375-like [Vitis vinifera]
CL3353.Contig1	-2.86497	-2.72132	-9.39375	-	-	-	-	-
CL349.Contig6	-4.66421	-1.69055	-9.32718	K00924|1|0.0|647|ath:AT4G28880|[EC:2.7.1.-];K02218|3|6e-146|516|rcu:RCOM_0802030|casein kinase 1 [EC:2.7.11.1]	GO:0005737//cytoplasm;GO:0005634//nucleus	GO:0005524//ATP binding;GO:0004674//protein serine/threonine kinase activity	GO:0046777//protein autophosphorylation	gi|359484562|ref|XP_002284044.2|/0/PREDICTED: casein kinase I isoform delta-like [Vitis vinifera]
Unigene62509	-2.80141	-0.01046	-8.33539	-	-	-	-	-
CL949.Contig62	-8.3159	-4.4746	-5.04289	K07752|1|2e-58|226|gmx:100779927|carboxypeptidase D [EC:3.4.17.22]	GO:0005576//extracellular region;GO:0005634//nucleus	GO:0004181//metallocarboxypeptidase activity;GO:0008270//zinc ion binding;GO:0003700//sequence-specific DNA binding transcription factor activity	GO:0010103//stomatal complex morphogenesis;GO:0006508//proteolysis;GO:0042127//regulation of cell proliferation;GO:0001708//cell fate specification;GO:0010082//regulation of root meristem growth	gi|225470822|ref|XP_002265112.1|/1.04445e-64/PREDICTED: carboxypeptidase D [Vitis vinifera]
Unigene33281	-9.3015	-0.4087	-2.22825	-	GO:0043231//intracellular membrane-bounded organelle;GO:0005737//cytoplasm	-	-	gi|296082317|emb|CBI21322.3|/0/unnamed protein product [Vitis vinifera]
Unigene33984	-1.22125	-8.13614	-8.13614	-	-	-	-	-
Unigene57708	-1.40654	-3.14997	-8.04075	-	-	-	-	-
Unigene63016	-0.974577	-1.47839	-8.22882	-	-	-	-	-
CL1932.Contig3	-8.35462	-4.69165	-1.33967	-	GO:0005634//nucleus	-	-	gi|297745234|emb|CBI40314.3|/0/unnamed protein product [Vitis vinifera]
Unigene67165	-3.13551	-8.17991	-2.16496	-	-	-	-	-
Unigene44415	-1.98772	-1.41915	-8.2854	-	-	-	-	-
CL10447.Contig1	-8.2127	-8.2127	-1.13233	-	GO:0030529//ribonucleoprotein complex;GO:0005634//nucleus	GO:0003676//nucleic acid binding	-	gi|225429803|ref|XP_002282858.1|/2.40555e-41/PREDICTED: uncharacterized protein LOC100262900 [Vitis vinifera]
CL5063.Contig4	-8.91389	-0.254485	-1.04147	K06173|1|2e-59|225|vvi:100254503|tRNA pseudouridine38-40 synthase [EC:5.4.99.12]	GO:0009507//chloroplast	GO:0009982//pseudouridine synthase activity;GO:0003723//RNA binding	GO:0001522//pseudouridine synthesis;GO:0006730//one-carbon metabolic process;GO:0008033//tRNA processing	gi|297736816|emb|CBI26017.3|/1.73929e-58/unnamed protein product [Vitis vinifera]
Unigene76067	-1.21873	-8.25582	-8.25582	-	-	-	-	-
CL390.Contig4	-10.2078	-10.2078	-10.2078	K02552|1|7e-177|266|gmx:100799025|menaquinone-specific isochorismate synthase [EC:5.4.4.2]	GO:0009507//chloroplast	GO:0030570//pectate lyase activity;GO:0008909//isochorismate synthase activity	GO:0031348//negative regulation of defense response;GO:0019684//photosynthesis, light reaction;GO:0009595//detection of biotic stimulus;GO:0009867//jasmonic acid mediated signaling pathway;GO:0009697//salicylic acid biosynthetic process;GO:0009862//systemic acquired resistance, salicylic acid mediated signaling pathway;GO:0006944//cellular membrane fusion;GO:0010363//regulation of plant-type hype…	gi|462404819|gb|EMJ10283.1|/0/hypothetical protein PRUPE_ppa003652mg [Prunus persica]
Unigene16316	-0.459273	-8.56605	-0.217326	-	-	-	-	-
CL6256.Contig1	-0.870321	-1.79152	-8.44018	-	-	-	-	gi|343160545|emb|CAX16992.1|/1.03524e-08/AGL66 protein [Eschscholzia californica]
CL3088.Contig1	-2.71109	-8.20294	-1.24101	-	-	-	-	-
Unigene26210	-2.78258	-2.78258	-8.79008	K01648|1|2e-11|67.8|rcu:RCOM_1436330|ATP citrate (pro-S)-lyase [EC:2.3.3.8]	-	-	-	gi|255543008|ref|XP_002512567.1|/2.226e-10/ATP-citrate synthase, putative [Ricinus communis]
Unigene46557	-2.22611	-3.30347	-8.60115	-	-	-	-	-
Unigene75255	-2.79536	-8.31892	-2.00301	-	-	-	-	-
CL4218.Contig3	-2.56006	-1.28383	-9.01402	K11835|1|0.0|596|vvi:100259769|ubiquitin carboxyl-terminal hydrolase 4/11/15 [EC:3.1.2.15]	GO:0005634//nucleus	GO:0004221//ubiquitin thiolesterase activity;GO:0004197//cysteine-type endopeptidase activity	GO:0006511//ubiquitin-dependent protein catabolic process	gi|359473972|ref|XP_002279130.2|/0/PREDICTED: ubiquitin carboxyl-terminal hydrolase 9-like [Vitis vinifera]
Unigene58310	-0.689738	-1.73939	-8.63421	-	-	-	-	gi|359474308|ref|XP_003631431.1|/1.94702e-09/PREDICTED: uncharacterized protein LOC100244958 [Vitis vinifera]
CL3700.Contig5	-2.76172	-9.78409	-9.78409	-	GO:0005634//nucleus	-	GO:0006623//protein targeting to vacuole;GO:0006486//protein glycosylation;GO:0016192//vesicle-mediated transport	gi|296082437|emb|CBI21442.3|/0/unnamed protein product [Vitis vinifera]
Unigene32320	-2.7323	-0.989533	-8.10154	K13420|1|1e-12|72.0|vvi:100253808|LRR receptor-like serine/threonine-protein kinase FLS2 [EC:2.7.11.1];K00924|4|4e-12|70.5|aly:ARALYDRAFT_473063|[EC:2.7.1.-]	-	-	-	gi|225464642|ref|XP_002274689.1|/3.90631e-39/PREDICTED: receptor-like protein 12-like [Vitis vinifera]
Unigene47202	-2.11548	-3.49795	-8.3053	-	-	-	-	-
Unigene69261	-1.93807	-8.24793	-3.5661	-	-	-	-	-
Unigene29966	-8.94349	-8.94349	-8.94349	-	GO:0005634//nucleus	-	-	gi|356576604|ref|XP_003556420.1|/6.53879e-52/PREDICTED: uncharacterized protein LOC100781733 [Glycine max]
Unigene74852	-0.485956	-1.16662	-8.50647	-	-	-	-	-
CL5884.Contig3	-9.29844	-0.848608	-2.17605	-	-	-	-	-
CL531.Contig4	-2.02221	-8.53528	-0.832525	-	GO:0005737//cytoplasm;GO:0005886//plasma membrane;GO:0005634//nucleus	GO:0050307//sucrose-phosphate phosphatase activity;GO:0000287//magnesium ion binding	GO:0005986//sucrose biosynthetic process;GO:0016311//dephosphorylation;GO:0046686//response to cadmium ion	gi|225439336|ref|XP_002269810.1|/2.79706e-156/PREDICTED: sucrose-phosphatase 1 [Vitis vinifera]
CL186.Contig4	-9.22802	-0.441203	-1.24502	K02154|1|9e-60|228|vvi:100258865|V-type H+-transporting ATPase subunit I [EC:3.6.3.14]	GO:0005774//vacuolar membrane	-	GO:0044763	gi|225427716|ref|XP_002265086.1|/1.14619e-58/PREDICTED: vacuolar proton translocating ATPase 100 kDa subunit [Vitis vinifera]
Unigene60926	-2.80374	-2.27322	-8.63663	-	-	-	-	-
CL1570.Contig31	-3.31615	-0.420843	-9.37504	K03327|1|0.0|692|vvi:100267226|multidrug resistance protein, MATE family	GO:0005886//plasma membrane	GO:0015238//drug transmembrane transporter activity;GO:0015297//antiporter activity	GO:0009835//fruit ripening;GO:0006855//drug transmembrane transport	gi|359492469|ref|XP_002285728.2|/0/PREDICTED: protein TRANSPARENT TESTA 12-like [Vitis vinifera]
Unigene72903	-8.12584	-1.80392	-8.12584	-	-	-	-	-
Unigene53103	-1.58948	-1.01474	-8.73584	-	-	-	-	-
Unigene5172	-3.07584	-9.27224	-9.27224	-	-	-	-	-
CL1251.Contig37	4.04501	6.23071	1.51559	K07025|1|1e-66|252|vvi:100263185|putative hydrolase of the HAD superfamily	-	GO:0003824//catalytic activity	-	gi|147800883|emb|CAN62374.1|/6.01468e-66/hypothetical protein VITISV_036478 [Vitis vinifera]
Unigene47910	-1.47596	-8.04075	-0.265959	-	-	-	-	-
Unigene68555	-0.576426	-3.29507	-8.3966	-	-	-	-	-
Unigene68518	-2.79346	-8.56605	-1.4197	-	-	-	-	-
Unigene4823	-3.29956	-1.72811	-8.87447	K03013|1|7e-06|47.0|vvi:100258335|DNA-directed RNA polymerases I, II, and III subunit RPABC1	-	-	-	gi|462416506|gb|EMJ21243.1|/8.29623e-08/hypothetical protein PRUPE_ppa026844mg [Prunus persica]
CL419.Contig1	-0.442152	-1.41938	-8.53138	-	-	-	-	-
CL5491.Contig2	-1.31652	-8.47303	-8.47303	K02866|1|2e-11|66.2|bdi:100823401|large subunit ribosomal protein L10e	GO:0005730//nucleolus;GO:0009941//chloroplast envelope;GO:0005773//vacuole;GO:0022625//cytosolic large ribosomal subunit;GO:0005886//plasma membrane	GO:0003735//structural constituent of ribosome	GO:0006412//translation;GO:0071493//cellular response to UV-B;GO:0032502//developmental process	gi|449510704|ref|XP_004163738.1|/4.77015e-11/PREDICTED: 60S ribosomal protein L10-like [Cucumis sativus]
CL9560.Contig10	-8.23681	-1.16714	-1.58815	-	-	-	-	-
CL4040.Contig4	-8.31137	-1.51263	-3.48694	-	-	-	-	-
CL1841.Contig14	-1.44153	-8.49319	-8.49319	-	GO:0016021//integral to membrane	GO:0015562//efflux transmembrane transporter activity;GO:0008324//cation transmembrane transporter activity	GO:0006812//cation transport;GO:0055085//transmembrane transport	gi|359479745|ref|XP_002269478.2|/1.47878e-143/PREDICTED: metal tolerance protein C1 [Vitis vinifera]
CL9228.Contig2	-1.59837	-3.90594	-8.97919	-	-	-	-	-
CL262.Contig21	-8.30226	-1.30226	-8.30226	-	-	-	-	gi|296081385|emb|CBI16818.3|/0/unnamed protein product [Vitis vinifera]
Unigene68145	-2.10309	-3.67356	-8.73245	-	-	-	-	-
Unigene46833	-1.06937	-1.67582	-8.73471	K02133|1|5e-12|67.4|olu:OSTLU_119590|F-type H+-transporting ATPase subunit beta [EC:3.6.3.14]	GO:0009507//chloroplast;GO:0045261//proton-transporting ATP synthase complex, catalytic core F(1);GO:0009579//thylakoid	GO:0046933//hydrogen ion transporting ATP synthase activity, rotational mechanism;GO:0005524//ATP binding	GO:0015991//ATP hydrolysis coupled proton transport;GO:0015986//ATP synthesis coupled proton transport	gi|326499079|dbj|BAK06030.1|/1.29902e-13/predicted protein [Hordeum vulgare subsp. vulgare]
Unigene58330	-1.40288	-9.71425	-2.38931	-	-	-	-	-
CL3869.Contig1	-8.58246	-8.58246	-8.58246	-	GO:0009705//plant-type vacuole membrane	-	GO:0010413//glucuronoxylan metabolic process;GO:0016926//protein desumoylation;GO:0006623//protein targeting to vacuole;GO:0010228//vegetative to reproductive phase transition of meristem;GO:0045492//xylan biosynthetic process;GO:0007030//Golgi organization;GO:0007033//vacuole organization;GO:0050665//hydrogen peroxide biosynthetic process;GO:0006487//protein N-linked glycosylation	gi|312281737|dbj|BAJ33734.1|/0/unnamed protein product [Thellungiella halophila]
Unigene38704	-9.14805	-1.90013	-3.88753	-	-	-	-	-
Unigene14542	-2.65535	-1.16625	-8.19967	-	-	-	-	-
CL1980.Contig18	-0.982211	-8.06967	-5.74775	K10999|1|3e-56|199|aly:ARALYDRAFT_909737|cellulose synthase A [EC:2.4.1.12]	-	GO:0016740//transferase activity	-	gi|359485623|ref|XP_003633298.1|/1.79824e-122/PREDICTED: cellulose synthase-like protein H1-like [Vitis vinifera]
Unigene52314	-2.79297	-1.22143	-8.37793	-	-	-	-	-
CL80.Contig45	-8.03526	-8.03526	-8.03526	K15634|1|8e-107|385|vvi:100255054|probable phosphoglycerate mutase [EC:5.4.2.1]	GO:0009507//chloroplast	GO:0016853//isomerase activity	-	gi|359479415|ref|XP_002270787.2|/3.62253e-106/PREDICTED: uncharacterized protein LOC100255054 [Vitis vinifera]
Unigene54107	-1.45532	-8.95517	-1.87835	-	-	-	-	-
Unigene36468	-8.48382	-2.20459	-4.48382	-	-	-	-	-
Unigene76329	-1.92335	-9.08658	-3.57351	-	-	-	-	-
Unigene55646	-3.36411	-8.28694	-8.28694	-	-	-	-	-
CL420.Contig11	-9.2566	-3.24165	-3.00867	K14209|1|4e-09|62.0|rcu:RCOM_0423020|solute carrier family 36 (proton-coupled amino acid transporter)	GO:0016021//integral to membrane	GO:0005275//amine transmembrane transporter activity	GO:0006865//amino acid transport	gi|359494348|ref|XP_002268981.2|/1.61351e-155/PREDICTED: probable amino acid permease 7-like [Vitis vinifera]
CL5916.Contig2	-8.33836	0.556453	0.740231	K00573|1|1e-106|384|pop:POPTR_733451|protein-L-isoaspartate(D-aspartate) O-methyltransferase [EC:2.1.1.77]	GO:0005737//cytoplasm	GO:0004719//protein-L-isoaspartate (D-aspartate) O-methyltransferase activity	GO:0006464//cellular protein modification process;GO:0007568//aging;GO:0009737//response to abscisic acid stimulus;GO:0032259//methylation;GO:0009845//seed germination;GO:0009651//response to salt stress	gi|224121858|ref|XP_002318690.1|/6.81609e-115/predicted protein [Populus trichocarpa]
Unigene70615	-8.40939	-2.16146	-2.16146	-	-	-	-	-
Unigene43158	-1.26478	-0.934476	-8.36632	-	-	-	-	-
CL4136.Contig2	-1.5668	-0.605534	-8.80521	K08832|1|3e-147|520|zma:100381954|serine/threonine-protein kinase SRPK3 [EC:2.7.11.1]	GO:0005634//nucleus	GO:0004713//protein tyrosine kinase activity;GO:0004712//protein serine/threonine/tyrosine kinase activity;GO:0005524//ATP binding;GO:0004674//protein serine/threonine kinase activity	GO:0006468//protein phosphorylation	gi|225438452|ref|XP_002277212.1|/0/PREDICTED: serine/threonine-protein kinase SRPK2 [Vitis vinifera]
CL5031.Contig2	-8.40372	-8.40372	-0.803809	K02731|1|6e-25|114|vvi:100262480|20S proteasome subunit alpha 4 [EC:3.4.25.1]	GO:0005737//cytoplasm;GO:0019773//proteasome core complex, alpha-subunit complex;GO:0005634//nucleus	GO:0004298//threonine-type endopeptidase activity	GO:0006511//ubiquitin-dependent protein catabolic process	gi|225431090|ref|XP_002264052.1|/8.11772e-24/PREDICTED: proteasome subunit alpha type-7 [Vitis vinifera]
Unigene50028	-2.97716	-1.37717	-8.96963	K10256|1|8e-27|117|cre:CHLREDRAFT_135825|omega-6 fatty acid desaturase (delta-12 desaturase) [EC:1.14.19.-]	-	-	-	gi|159466966|ref|XP_001691669.1|/8.63527e-26/fatty acid desaturase, delta-12 [Chlamydomonas reinhardtii]
CL536.Contig58	-8.56986	-8.56986	-0.823901	K01087|1|3e-167|448|vvi:100251837|trehalose 6-phosphate phosphatase [EC:3.1.3.12]	-	GO:0003824//catalytic activity	GO:0005992//trehalose biosynthetic process	gi|147771549|emb|CAN71555.1|/3.96084e-166/hypothetical protein VITISV_039552 [Vitis vinifera]
Unigene63605	-2.50921	-2.69981	-8.58246	-	-	-	-	-
Unigene8064	-8.04622	-2.30925	-8.04622	-	-	-	-	-
Unigene74394	-4.39323	-10.0467	-10.0467	-	-	-	-	-
Unigene57900	-4.27486	-2.71989	-9.02975	-	-	-	-	-
CL254.Contig16	-12.8464	-12.8464	-12.8464	K00051|1|0.0|728|gmx:100782567|malate dehydrogenase (NADP+) [EC:1.1.1.82]	GO:0009506//plasmodesma;GO:0005886//plasma membrane;GO:0044444//cytoplasmic part;GO:0005634//nucleus	GO:0015075//ion transmembrane transporter activity;GO:0042626//ATPase activity, coupled to transmembrane movement of substances;GO:0005524//ATP binding	GO:0071366//cellular response to indolebutyric acid stimulus;GO:0048364//root development;GO:0051707//response to other organism;GO:0006855//drug transmembrane transport;GO:0010359//regulation of anion channel activity;GO:0009926//auxin polar transport;GO:0000041//transition metal ion transport;GO:0006200//ATP catabolic process;GO:0006952//defense response	gi|359477643|ref|XP_002266393.2|/0/PREDICTED: pleiotropic drug resistance protein 3-like [Vitis vinifera]
Unigene30661	-2.37746	-8.09628	-8.09628	-	-	-	-	-
CL1875.Contig5	-9.2738	-6.2149	-5.2149	-	GO:0005737//cytoplasm	GO:0016787//hydrolase activity	-	gi|224088242|ref|XP_002308386.1|/4.5344e-103/predicted protein [Populus trichocarpa]
Unigene24773	-10.7305	-3.94911	-1.95678	-	-	-	-	-
Unigene52087	-8.14805	-2.77882	-2.7905	-	-	-	-	gi|255572658|ref|XP_002527262.1|/7.63077e-06/multicopper oxidase, putative [Ricinus communis]
Unigene66956	-1.5736	-7.98299	-7.98299	-	-	-	-	-
Unigene75404	-1.21705	-8.36341	-8.36341	-	-	-	-	-
Unigene40718	-8.07682	-8.07682	-1.23133	-	-	-	-	-
CL2789.Contig10	-8.05166	-0.27249	-2.57054	K00565|1|1e-24|109|gmx:100779811|mRNA (guanine-N7-)-methyltransferase [EC:2.1.1.56]	GO:0005634//nucleus	GO:0004482//mRNA (guanine-N7-)-methyltransferase activity;GO:0003723//RNA binding	GO:0006370//7-methylguanosine mRNA capping;GO:0036265//RNA (guanine-N7)-methylation;GO:0015824//proline transport	gi|356526183|ref|XP_003531699.1|/1.82375e-23/PREDICTED: mRNA cap guanine-N7 methyltransferase 1-like [Glycine max]
CL6943.Contig1	-1.29736	-8.77039	-1.00441	-	-	-	-	gi|297743305|emb|CBI36172.3|/2.1882e-47/unnamed protein product [Vitis vinifera]
Unigene55914	-1.8169	-8.90789	-8.90789	-	-	-	-	-
Unigene75776	-1.40543	-0.451874	-9.01029	-	-	-	-	-
Unigene67343	-8.54818	-3.15586	-1.58625	-	-	-	-	-
Unigene76146	-8.12928	-8.12928	-8.12928	-	-	-	-	-
Unigene55797	-9.11894	-9.11894	-9.11894	-	-	-	-	-
Unigene33941	-0.832243	-7.03953	-0.622614	K13728|1|2e-85|314|vvi:100244099|mitotic spindle assembly checkpoint protein MAD2B	GO:0005634//nucleus	GO:0003677//DNA binding	GO:0007094//mitotic spindle assembly checkpoint;GO:0010224//response to UV-B;GO:0006974//response to DNA damage stimulus	gi|225462166|ref|XP_002266198.1|/2.73449e-84/PREDICTED: mitotic spindle assembly checkpoint protein MAD2B [Vitis vinifera]
CL1854.Contig35	-4.14864	-10.93	-10.93	K09422|1|1e-117|423|vvi:100261713|myb proto-oncogene protein, plant	GO:0005886//plasma membrane;GO:0009507//chloroplast	-	-	gi|297735822|emb|CBI18542.3|/0/unnamed protein product [Vitis vinifera]
Unigene65059	-1.80023	-0.483286	-8.07325	-	-	-	-	-
CL10302.Contig1	-1.21524	-8.80521	-1.38735	-	-	-	-	-
Unigene73813	-9.34947	-3.79488	-9.34947	K04077|1|6e-08|53.9|ppp:PHYPADRAFT_233067|chaperonin GroEL	GO:0043231//intracellular membrane-bounded organelle;GO:0044444//cytoplasmic part	GO:0043167//ion binding;GO:0000166//nucleotide binding	GO:0006457//protein folding	gi|300124050|emb|CBK25321.2|/2.85137e-08/Cpn60 [Blastocystis hominis]
Unigene56255	-0.520293	-1.17406	-8.44708	-	-	-	-	-
Unigene49518	-8.33985	-1.74989	-0.504852	K13418|1|9e-14|73.2|ath:AT1G71830|somatic embryogenesis receptor kinase 1 [EC:2.7.10.1 2.7.11.1];K13415|3|2e-13|72.0|sbi:SORBI_03g032990|protein brassinosteroid insensitive 1 [EC:2.7.10.1 2.7.11.1]	GO:0009505//plant-type cell wall;GO:0005886//plasma membrane;GO:0016021//integral to membrane	GO:0004672//protein kinase activity;GO:0005524//ATP binding;GO:0032440//2-alkenal reductase [NAD(P)] activity	GO:0006468//protein phosphorylation;GO:0055114//oxidation-reduction process	gi|462401873|gb|EMJ07430.1|/1.2809e-37/hypothetical protein PRUPE_ppa015441mg, partial [Prunus persica]
CL1187.Contig17	-3.86771	-9.02422	-2.78263	K11414|1|3e-43|175|aly:ARALYDRAFT_350148|NAD-dependent deacetylase sirtuin 4 [EC:3.5.1.-]	GO:0005677//chromatin silencing complex;GO:0005737//cytoplasm	GO:0008270//zinc ion binding;GO:0070403//NAD+ binding;GO:0003677//DNA binding	GO:0006476//protein deacetylation;GO:0031348//negative regulation of defense response;GO:0042742//defense response to bacterium;GO:0006342//chromatin silencing	gi|297806957|ref|XP_002871362.1|/3.32178e-42/hypothetical protein ARALYDRAFT_350148 [Arabidopsis lyrata subsp. lyrata]
CL1570.Contig44	-9.14211	-9.14211	-9.14211	K03327|1|0.0|707|vvi:100267226|multidrug resistance protein, MATE family	GO:0005886//plasma membrane	GO:0015238//drug transmembrane transporter activity;GO:0015297//antiporter activity	GO:0009835//fruit ripening;GO:0006855//drug transmembrane transport	gi|359492469|ref|XP_002285728.2|/0/PREDICTED: protein TRANSPARENT TESTA 12-like [Vitis vinifera]
CL65.Contig9	-9.87447	-5.2115	-5.73151	K05907|1|0.0|653|vvi:100233045|adenylyl-sulfate reductase (glutathione) [EC:1.8.4.9]	-	GO:0033741;GO:0004604//phosphoadenylyl-sulfate reductase (thioredoxin) activity	GO:0045454//cell redox homeostasis;GO:0019344//cysteine biosynthetic process;GO:0019419//sulfate reduction	gi|449479487|ref|XP_004155612.1|/0/PREDICTED: 5'-adenylylsulfate reductase 3, chloroplastic-like [Cucumis sativus]
CL6586.Contig4	-10.8392	-5.01478	-5.32613	-	-	-	-	gi|297824069|ref|XP_002879917.1|/1.26727e-16/hypothetical protein ARALYDRAFT_903435 [Arabidopsis lyrata subsp. lyrata]
Unigene68704	-1.90476	-9.98869	-3	-	-	-	-	-
Unigene37598	-2.15955	-8.52878	-8.52878	-	-	-	-	-
Unigene59695	-8.82231	-8.82231	-1.47063	-	-	-	-	-
CL999.Contig1	-4.2187	-4.37939	-11.1651	K03885|1|0.0|768|pop:POPTR_203252|NADH dehydrogenase [EC:1.6.99.3]	GO:0005777//peroxisome;GO:0031304//intrinsic to mitochondrial inner membrane	GO:0050660//flavin adenine dinucleotide binding;GO:0003954//NADH dehydrogenase activity	GO:0071482//cellular response to light stimulus;GO:0055114//oxidation-reduction process;GO:0010264//myo-inositol hexakisphosphate biosynthetic process	gi|470119329|ref|XP_004295767.1|/0/PREDICTED: alternative NAD(P)H dehydrogenase 2, mitochondrial-like [Fragaria vesca subsp. vesca]
CL10786.Contig2	-1.87298	-9.07592	-0.907671	K01754|1|1e-18|91.3|gmx:100802802|threonine dehydratase [EC:4.3.1.19]	GO:0009507//chloroplast	GO:0004794//L-threonine ammonia-lyase activity;GO:0030170//pyridoxal phosphate binding	GO:0010498//proteasomal protein catabolic process;GO:0007010//cytoskeleton organization;GO:0006566//threonine metabolic process;GO:0009097//isoleucine biosynthetic process;GO:0006094//gluconeogenesis	gi|470134431|ref|XP_004303056.1|/4.20078e-18/PREDICTED: threonine dehydratase biosynthetic, chloroplastic-like [Fragaria vesca subsp. vesca]
CL1485.Contig19	-1.6791	-2.98461	-8.12756	-	GO:0009570//chloroplast stroma	GO:0016787//hydrolase activity	GO:0046777//protein autophosphorylation;GO:0071482//cellular response to light stimulus;GO:0006364//rRNA processing;GO:0035970//peptidyl-threonine dephosphorylation;GO:0010027//thylakoid membrane organization;GO:0010155//regulation of proton transport;GO:0010207//photosystem II assembly	gi|255550609|ref|XP_002516354.1|/4.1057e-114/protein phosphatase 2c, putative [Ricinus communis]
CL4600.Contig3	-1.11572	-2.04548	-8.37938	-	-	-	-	gi|297744122|emb|CBI37092.3|/0/unnamed protein product [Vitis vinifera]
CL1989.Contig2	-4.44489	-3.08952	-10.0398	K11323|1|3e-08|59.3|vcn:VOLCADRAFT_121342|histone arginine demethylase JMJD6 [EC:1.14.11.-]	-	GO:0003677//DNA binding	GO:0009407//toxin catabolic process	gi|225437154|ref|XP_002280618.1|/8.06791e-122/PREDICTED: heat stress transcription factor A-6b [Vitis vinifera]
Unigene32691	-8.12928	-0.212408	-2.25481	K01968|1|3e-58|224|vvi:100853875|3-methylcrotonyl-CoA carboxylase alpha subunit [EC:6.4.1.4]	GO:0005739//mitochondrion;GO:0022626//cytosolic ribosome	GO:0050897//cobalt ion binding;GO:0004485//methylcrotonoyl-CoA carboxylase activity	GO:0009744//response to sucrose stimulus;GO:0009750//response to fructose stimulus;GO:0006552//leucine catabolic process	gi|359479709|ref|XP_003632341.1|/3.34986e-57/PREDICTED: methylcrotonoyl-CoA carboxylase subunit alpha, mitochondrial-like [Vitis vinifera]
CL1841.Contig15	-0.552696	-8.68883	-8.68883	-	GO:0016021//integral to membrane	GO:0015562//efflux transmembrane transporter activity;GO:0008324//cation transmembrane transporter activity	GO:0006812//cation transport;GO:0055085//transmembrane transport	gi|359479745|ref|XP_002269478.2|/1.04931e-129/PREDICTED: metal tolerance protein C1 [Vitis vinifera]
CL11007.Contig18	-11.9781	-0.872643	-11.9781	K09872|1|4e-144|511|ath:AT2G16850|aquaporin PIP	GO:0005773//vacuole;GO:0046658//anchored to plasma membrane;GO:0016021//integral to membrane;GO:0005634//nucleus	GO:0005515//protein binding;GO:0015250//water channel activity	GO:0006833//water transport;GO:0055085//transmembrane transport;GO:0009737//response to abscisic acid stimulus	gi|374341145|gb|AEZ35023.1|/3.16592e-150/plasma membrane 2;2 aquaporin [Vitis vinifera]
CL4275.Contig9	-2.61751	-10.4713	-1.56044	-	GO:0009507//chloroplast	GO:0046872//metal ion binding;GO:0051266//sirohydrochlorin ferrochelatase activity	GO:0019354//siroheme biosynthetic process;GO:0006979//response to oxidative stress;GO:0009236//cobalamin biosynthetic process	gi|255567363|ref|XP_002524661.1|/1.00375e-24/sirohydrochlorin ferrochelatase, putative [Ricinus communis]
Unigene65322	-2.21602	-8.89785	-3.3029	-	-	-	-	-
CL10627.Contig20	-2.8592	-9.79387	-1.81469	-	-	-	-	gi|359487984|ref|XP_002263069.2|/1.01929e-27/PREDICTED: uncharacterized protein LOC100245172 [Vitis vinifera]
CL2179.Contig16	-9.44432	-9.44432	-0.719811	K06685|1|6e-13|75.1|pop:POPTR_554110|maintenance of ploidy protein MOB1 (MPS1 binder 1)	-	-	-	gi|224121242|ref|XP_002318534.1|/1.37158e-61/tir-nbs-lrr resistance protein [Populus trichocarpa]
Unigene63941	-9.86573	-9.86573	-9.86573	-	-	-	-	-
Unigene44072	-0.818299	-1.74338	-8.10678	-	-	-	-	-
Unigene47223	-1.01344	-0.585799	-9.16825	-	-	-	-	-
CL6354.Contig1	-1.82799	-1.46542	-8.13785	-	-	-	-	-
Unigene44454	-1.1707	-1.3096	-8.27922	-	-	-	-	-
Unigene4990	-1.60704	-1.92976	-8.84862	K01648|1|1e-14|76.6|gmx:100818180|ATP citrate (pro-S)-lyase [EC:2.3.3.8]	GO:0005829//cytosol;GO:0009346//citrate lyase complex	GO:0003878//ATP citrate synthase activity;GO:0005488//binding	GO:0016117//carotenoid biosynthetic process;GO:0019252//starch biosynthetic process;GO:0009911//positive regulation of flower development;GO:0007568//aging;GO:0043481//anthocyanin accumulation in tissues in response to UV light;GO:0015995//chlorophyll biosynthetic process;GO:0045793//positive regulation of cell size;GO:0045995//regulation of embryonic development;GO:0048366//leaf development;GO:0…	gi|298707507|emb|CBJ30109.1|/3.12252e-28/atp-citrate synthase [Ectocarpus siliculosus]
Unigene68967	-0.668708	-0.811555	-8.16323	-	-	-	-	-
CL1633.Contig8	-3.52748	-2.36905	-7.0129	K14293|1|3e-33|143|vvi:100265913|importin subunit beta-1;K12863|4|2e-32|140|pop:POPTR_550238|protein CWC15	GO:0005681//spliceosomal complex;GO:0005737//cytoplasm	-	GO:0044763;GO:0000398//mRNA splicing, via spliceosome	gi|302142657|emb|CBI19860.3|/2.48992e-82/unnamed protein product [Vitis vinifera]
CL291.Contig7	-8.31439	-2.81189	-7.89936	K14431|1|1e-146|518|vvi:100249156|transcription factor TGA	GO:0005634//nucleus	GO:0005516//calmodulin binding;GO:0043565//sequence-specific DNA binding;GO:0003700//sequence-specific DNA binding transcription factor activity	GO:0009862//systemic acquired resistance, salicylic acid mediated signaling pathway;GO:0015706//nitrate transport;GO:0042742//defense response to bacterium;GO:0009409//response to cold;GO:0006355//regulation of transcription, DNA-dependent;GO:0006857//oligopeptide transport;GO:0009410//response to xenobiotic stimulus;GO:0030968//endoplasmic reticulum unfolded protein response;GO:0010167//response…	gi|225438607|ref|XP_002280782.1|/1.30921e-145/PREDICTED: transcription factor TGA1 [Vitis vinifera]
Unigene56682	-8.85902	-3.29423	-8.85902	-	-	-	-	-
Unigene69670	-1.40358	-1.01039	-8.1224	K07374|1|4e-19|90.9|ppp:PHYPADRAFT_136749|tubulin alpha	-	-	-	gi|57903365|gb|AAW58094.1|/1.04161e-18/alpha-tubulin, partial [Pavlova lutheri]
CL13.Contig32	-8.11721	-1.13612	-0.822589	K03260|1|9e-118|422|gmx:100796636|translation initiation factor 4G	-	GO:0003676//nucleic acid binding	GO:0050896//response to stimulus;GO:0044763	gi|470143183|ref|XP_004307261.1|/1.23685e-118/PREDICTED: eukaryotic translation initiation factor 4G-like [Fragaria vesca subsp. vesca]
Unigene5100	-8.10852	-1.30547	-1	-	-	-	-	-
CL1198.Contig1	-8.15819	-0.385599	0	-	-	-	-	-
Unigene62841	-2.32305	-1.32868	-8.74371	-	-	-	-	-
CL6574.Contig2	-1.97326	-12.0204	-13.2428	-	GO:0016020//membrane;GO:0005739//mitochondrion;GO:0009507//chloroplast	-	-	gi|225438936|ref|XP_002284127.1|/3.67495e-74/PREDICTED: uncharacterized protein ycf36 [Vitis vinifera]
CL128.Contig48	-10.3007	-10.3007	-1.60029	K07019|1|5e-147|520|vvi:100247959|	-	GO:0003824//catalytic activity	-	gi|297739535|emb|CBI29717.3|/3.74967e-152/unnamed protein product [Vitis vinifera]
CL918.Contig45	-2.1994	-0.509969	-8.59743	-	GO:0005739//mitochondrion;GO:0016020//membrane;GO:0005783//endoplasmic reticulum	GO:0004722//protein serine/threonine phosphatase activity	GO:0019375//galactolipid biosynthetic process;GO:0045892//negative regulation of transcription, DNA-dependent;GO:0016036//cellular response to phosphate starvation	gi|359492622|ref|XP_002282350.2|/0/PREDICTED: uncharacterized protein LOC100267859 [Vitis vinifera]
Unigene64325	-1.72525	-1.15212	-8.81271	-	-	-	-	-
Unigene23967	-1.99476	-0.775361	-8.10329	-	-	-	-	-
CL3185.Contig7	-2.01176	-1.13498	-9.05979	K00485|1|5e-119|243|ath:AT1G12200|dimethylaniline monooxygenase (N-oxide forming) [EC:1.14.13.8]	GO:0005773//vacuole;GO:0005634//nucleus	GO:0080106//7-methylthiopropyl glucosinolate S-oxygenase activity;GO:0080104//5-methylthiopropyl glucosinolate S-oxygenase activity;GO:0080107//8-methylthiopropyl glucosinolate S-oxygenase activity;GO:0080102//3-methylthiopropyl glucosinolate S-oxygenase activity;GO:0080105//6-methylthiopropyl glucosinolate S-oxygenase activity;GO:0050660//flavin adenine dinucleotide binding;GO:0050661//NADP bind…	GO:0055114//oxidation-reduction process;GO:0033506//glucosinolate biosynthetic process from homomethionine	gi|462404863|gb|EMJ10327.1|/2.13646e-138/hypothetical protein PRUPE_ppa005546mg [Prunus persica]
Unigene76545	-2.3757	-8.09452	-8.09452	-	-	-	-	-
CL2480.Contig2	-8.95904	-2.21757	-2.77581	K00924|1|1e-149|530|aly:ARALYDRAFT_476729|[EC:2.7.1.-]	GO:0016021//integral to membrane;GO:0005886//plasma membrane	GO:0004674//protein serine/threonine kinase activity;GO:0004713//protein tyrosine kinase activity;GO:0005524//ATP binding;GO:0032440//2-alkenal reductase [NAD(P)] activity	GO:0006468//protein phosphorylation;GO:0055114//oxidation-reduction process;GO:0007169//transmembrane receptor protein tyrosine kinase signaling pathway;GO:2000604//negative regulation of secondary growth	gi|359484751|ref|XP_002264530.2|/0/PREDICTED: leucine-rich repeat receptor-like protein kinase TDR-like [Vitis vinifera]
CL6639.Contig1	-8.55587	-1.79653	-2.44734	-	GO:0009941//chloroplast envelope;GO:0009534//chloroplast thylakoid	-	GO:0016556//mRNA modification	gi|225426574|ref|XP_002279815.1|/9.15122e-60/PREDICTED: uncharacterized protein LOC100256431 [Vitis vinifera]
CL1382.Contig1	-10.1708	-0.923623	-4.03462	-	GO:0005634//nucleus	-	-	gi|449439525|ref|XP_004137536.1|/2.05081e-71/PREDICTED: uncharacterized protein LOC101207897 [Cucumis sativus]
CL2381.Contig1	-3.74015	-1.74723	-8.82761	-	-	-	-	-
Unigene67905	-3.49661	-1.12968	-8.56986	K00033|1|6e-28|120|zma:100274495|6-phosphogluconate dehydrogenase [EC:1.1.1.44]	-	-	-	gi|226532205|ref|NP_001142325.1|/1.00916e-26/uncharacterized protein LOC100274495 [Zea mays]
CL11007.Contig9	-3.63277	-0.197076	-11.0337	K09872|1|4e-144|511|ath:AT2G16850|aquaporin PIP	GO:0005773//vacuole;GO:0046658//anchored to plasma membrane;GO:0016021//integral to membrane;GO:0005634//nucleus	GO:0005515//protein binding;GO:0015250//water channel activity	GO:0006833//water transport;GO:0055085//transmembrane transport;GO:0009737//response to abscisic acid stimulus	gi|374341145|gb|AEZ35023.1|/3.25526e-150/plasma membrane 2;2 aquaporin [Vitis vinifera]
CL11027.Contig7	-8.16323	-1.4908	-1.43985	-	-	-	-	gi|224102689|ref|XP_002312778.1|/1.21004e-09/predicted protein [Populus trichocarpa]
Unigene69762	-3.30103	-0.998998	-8.90589	-	-	-	-	-
CL1098.Contig10	-8.18818	-0.53952	0.470035	K05302|1|5e-08|50.4|cre:CHLREDRAFT_174261|SET domain-containing protein 6;K00592|3|6e-08|45.1|aly:ARALYDRAFT_471564|[ribulose-bisphosphate carboxylase]-lysine N-methyltransferase [EC:2.1.1.127]	GO:0005739//mitochondrion;GO:0009507//chloroplast	GO:0030785//[ribulose-bisphosphate carboxylase]-lysine N-methyltransferase activity	GO:0009902//chloroplast relocation;GO:0019288//isopentenyl diphosphate biosynthetic process, mevalonate-independent pathway;GO:0032259//methylation;GO:0010027//thylakoid membrane organization;GO:0000023//maltose metabolic process;GO:0019252//starch biosynthetic process;GO:0034660//ncRNA metabolic process	gi|225447500|ref|XP_002267469.1|/0/PREDICTED: ribulose-1,5 bisphosphate carboxylase/oxygenase large subunit N-methyltransferase, chloroplastic [Vitis vinifera]
CL6586.Contig3	-9.47235	-9.47235	-5.84786	-	-	-	-	gi|297824069|ref|XP_002879917.1|/1.02003e-16/hypothetical protein ARALYDRAFT_903435 [Arabidopsis lyrata subsp. lyrata]
Unigene59926	-1.87032	-1.87032	-8.44018	-	-	-	-	-
CL2509.Contig10	-8.80843	-5.4865	-5.74953	-	-	GO:0005515//protein binding	GO:0006355//regulation of transcription, DNA-dependent	gi|302144000|emb|CBI23105.3|/2.33262e-105/unnamed protein product [Vitis vinifera]
CL2154.Contig7	-9.27768	-4.10775	-3.55886	-	-	-	-	gi|224112821|ref|XP_002332699.1|/2.75969e-58/predicted protein [Populus trichocarpa]
Unigene46113	-0.59778	-2.96588	-8.32343	-	-	-	-	-
Unigene72863	-2.97728	0.004899	-8.19967	-	-	-	-	-
Unigene33662	-0.591379	-4.03165	-8.40088	-	-	-	-	-
CL11052.Contig13	-0.559337	-1.18552	-8.12412	K02201|1|3e-36|123|rcu:RCOM_0535810|pantetheine-phosphate adenylyltransferase [EC:2.7.7.3]	GO:0016020//membrane;GO:0005829//cytosol;GO:0005634//nucleus	GO:0004595//pantetheine-phosphate adenylyltransferase activity;GO:0004140//dephospho-CoA kinase activity;GO:0005524//ATP binding	GO:0040007//growth;GO:0080020//regulation of coenzyme A biosynthetic process;GO:0009651//response to salt stress;GO:0019915//lipid storage;GO:0016192//vesicle-mediated transport;GO:0006629//lipid metabolic process;GO:0019344//cysteine biosynthetic process	gi|359476888|ref|XP_002265408.2|/1.75683e-35/PREDICTED: syntaxin-112 [Vitis vinifera]
Unigene44830	-0.484863	-0.99859	-8.41363	-	-	-	-	-
Unigene38668	-9.16491	-3.40114	-9.16491	-	-	-	-	-
Unigene54163	-2.78061	-8.32493	-0.811861	-	-	-	-	-
Unigene2479	-0.883934	-1.84769	-8.29615	-	-	-	-	-
CL128.Contig32	-8.84235	-8.84235	-2.23749	K07019|1|3e-38|157|vvi:100247959|	-	GO:0016787//hydrolase activity	-	gi|225448142|ref|XP_002263770.1|/2.21098e-39/PREDICTED: embryogenesis-associated protein EMB8 [Vitis vinifera]
CL920.Contig3	-2.05709	-9.64205	-9.64205	K13210|1|3e-07|54.3|sbi:SORBI_04g007950|far upstream element-binding protein	-	GO:0008270//zinc ion binding;GO:0003723//RNA binding	-	gi|225435608|ref|XP_002285629.1|/6.61566e-113/PREDICTED: zinc finger CCCH domain-containing protein 14-like [Vitis vinifera]
Unigene62039	-1.2578	-8.71996	-8.71996	-	-	-	-	-
Unigene45720	-1.93533	-3.07146	-9.07146	-	-	-	-	-
CL9425.Contig1	-1.52541	-8.02791	-2.81845	-	-	-	-	-
CL2542.Contig1	-2.23971	-3.18873	-8.77369	-	GO:0009507//chloroplast	-	GO:0010103//stomatal complex morphogenesis;GO:0019288//isopentenyl diphosphate biosynthetic process, mevalonate-independent pathway;GO:0000023//maltose metabolic process;GO:0019252//starch biosynthetic process;GO:0045893//positive regulation of transcription, DNA-dependent	gi|224108914|ref|XP_002315013.1|/1.10231e-32/predicted protein [Populus trichocarpa]
CL353.Contig20	-1.1546	-4.82231	-8.82231	K14492|1|3e-58|224|vvi:100258759|two-component response regulator ARR-A family	GO:0005737//cytoplasm;GO:0005634//nucleus	GO:0016301//kinase activity;GO:0005515//protein binding;GO:0000156//phosphorelay response regulator activity	GO:0010363//regulation of plant-type hypersensitive response;GO:0010114//response to red light;GO:0006355//regulation of transcription, DNA-dependent;GO:0006612//protein targeting to membrane;GO:0016310//phosphorylation;GO:0000160//two-component signal transduction system (phosphorelay);GO:0009736//cytokinin mediated signaling pathway;GO:0009963//positive regulation of flavonoid biosynthetic proc…	gi|33330864|gb|AAQ10675.1|/1.7147e-59/type-A response regulator [Catharanthus roseus]
Unigene47316	-1.5618	-1.26872	-8.17159	-	-	-	-	-
Unigene29047	-4.46532	-2.61183	-6.58651	-	-	-	-	-
Unigene33404	-8.02606	-8.02606	-0.358359	-	-	-	-	-
CL3427.Contig2	-8.14975	-1.66754	-0.762591	K09539|1|8e-43|173|zma:100280573|DnaJ homolog subfamily C member 19	-	GO:0031072//heat shock protein binding	GO:0006457//protein folding;GO:0015824//proline transport;GO:0006950//response to stress	gi|296088027|emb|CBI35310.3|/7.15459e-48/unnamed protein product [Vitis vinifera]
Unigene9369	10.7296	9.64746	8.40514	-	-	-	-	-
Unigene47578	-8.13955	-1.22467	0.348289	K11863|1|1e-15|79.7|mtr:MTR_4g014710|Ataxin-3 [EC:3.4.22.-]	GO:0005634//nucleus	GO:0008242//omega peptidase activity	GO:0010200//response to chitin;GO:0042732//D-xylose metabolic process	gi|462401150|gb|EMJ06707.1|/1.53399e-14/hypothetical protein PRUPE_ppa008320mg [Prunus persica]
Unigene57657	-1.76695	-4.01824	-9.25345	-	-	-	-	gi|332322157|emb|CCA66153.1|/6.7686e-10/hypothetical protein [Beta vulgaris subsp. vulgaris]
CL7157.Contig1	-8.65105	-2.74416	-4.21365	K10640|1|1e-30|130|vvi:100253028|E3 ubiquitin-protein ligase RNF25 [EC:6.3.2.19]	-	-	-	gi|297734619|emb|CBI16670.3|/2.64533e-30/unnamed protein product [Vitis vinifera]
Unigene16081	-5.80206	-3.09999	-6.59363	K12742|1|2e-124|444|pop:POPTR_1111628|isoprene synthase [EC:4.2.3.27];K12467|2|7e-108|389|ath:AT3G25810|myrcene/ocimene synthase [EC:4.2.3.15];K07385|4|2e-106|385|ath:AT3G25830|1,8-cineole synthase [EC:4.2.3.-]	-	GO:0000287//magnesium ion binding;GO:0010333//terpene synthase activity	GO:0033383	gi|310814392|gb|ADP30866.1|/0/santalene bergamotene synthase 1 [Santalum album]
CL2426.Contig5	-1.6996	-0.450324	-9.74034	K02021|1|5e-19|93.6|osa:4335787|putative ABC transport system ATP-binding protein;K05658|2|1e-18|92.4|bdi:100833702|ATP-binding cassette, subfamily B (MDR/TAP), member 1	GO:0009941//chloroplast envelope	GO:0015408;GO:0005524//ATP binding	GO:0009793//embryo development ending in seed dormancy;GO:0006200//ATP catabolic process	gi|225431461|ref|XP_002280615.1|/3.25092e-101/PREDICTED: ABC transporter I family member 10, chloroplastic [Vitis vinifera]
CL420.Contig4	-7.53787	-0.556774	-1.14269	K02690|1|8e-13|74.7|vvi:4025090|photosystem I P700 chlorophyll a apoprotein A2	GO:0016021//integral to membrane	-	-	gi|359494348|ref|XP_002268981.2|/3.97073e-155/PREDICTED: probable amino acid permease 7-like [Vitis vinifera]
Unigene12106	-1.61117	-2.70044	-8.67007	K06980|1|1e-21|99.4|rcu:RCOM_1680510|	GO:0005737//cytoplasm	GO:0004047//aminomethyltransferase activity	GO:0006546//glycine catabolic process;GO:0032259//methylation	gi|462406924|gb|EMJ12388.1|/6.85263e-23/hypothetical protein PRUPE_ppa006632mg [Prunus persica]
CL2004.Contig1	-1.53851	-2.89795	-8.99247	-	GO:0005576//extracellular region;GO:0016020//membrane;GO:0009536//plastid	GO:0004180//carboxypeptidase activity	-	gi|470109931|ref|XP_004291241.1|/5.26992e-48/PREDICTED: carboxypeptidase A6-like isoform 1 [Fragaria vesca subsp. vesca]
CL2967.Contig1	-4.62414	-6.97207	0.791297	-	GO:0009531//secondary cell wall;GO:0005774//vacuolar membrane;GO:0031225//anchored to membrane;GO:0005886//plasma membrane	-	GO:0010413//glucuronoxylan metabolic process;GO:0009834//secondary cell wall biogenesis;GO:0009808//lignin metabolic process;GO:0010089//xylem development;GO:0045492//xylan biosynthetic process;GO:0009830//cell wall modification involved in abscission	gi|449476540|ref|XP_004154765.1|/0/PREDICTED: COBRA-like protein 4-like [Cucumis sativus]
Unigene71877	-2.78711	-8.14466	-1.99491	-	-	-	-	-
CL2511.Contig3	-8.17159	-1.80819	-8.17159	-	-	-	-	gi|462421932|gb|EMJ26195.1|/4.91584e-18/hypothetical protein PRUPE_ppa020380mg [Prunus persica]
Unigene39443	-3.78374	-9.24317	-0.816909	-	-	-	-	-
Unigene67223	-2.16251	-8.18487	-0.373233	-	-	-	-	-
CL1136.Contig25	-9.37069	-4.28322	-3.31179	-	-	-	-	-
Unigene68567	-0.634141	-8.26835	-8.26835	K08057|1|6e-15|77.0|vvi:100264203|calreticulin	GO:0005739//mitochondrion;GO:0009507//chloroplast;GO:0005773//vacuole;GO:0005783//endoplasmic reticulum;GO:0005794//Golgi apparatus;GO:0005886//plasma membrane;GO:0048046//apoplast	GO:0005509//calcium ion binding;GO:0051082//unfolded protein binding	GO:0034976//response to endoplasmic reticulum stress;GO:0006457//protein folding;GO:0009651//response to salt stress;GO:0009408//response to heat;GO:0009627//systemic acquired resistance;GO:0055074//calcium ion homeostasis;GO:0046686//response to cadmium ion;GO:0009644//response to high light intensity;GO:0042542//response to hydrogen peroxide	gi|11131631|sp|O81919.1|CALR_BETVU/9.88468e-14/RecName: Full=Calreticulin; Flags: Precursor
Unigene72381	-1.38101	-1.56902	-8.07682	-	-	-	-	-
Unigene31736	-2.92115	-5.15381	-8.47573	K03130|1|5e-26|118|gmx:100781563|transcription initiation factor TFIID subunit 5;K12862|4|5e-26|118|zma:100282926|pleiotropic regulator 1	-	GO:0016740//transferase activity	GO:0044763	gi|356549389|ref|XP_003543076.1|/0/PREDICTED: katanin p80 WD40 repeat-containing subunit B1 homolog 1-like [Glycine max]
Unigene58730	-9.09715	-3.22268	-2.82414	-	GO:0016020//membrane;GO:0009507//chloroplast	GO:0016298//lipase activity;GO:0045735//nutrient reservoir activity	GO:0031348//negative regulation of defense response;GO:0009595//detection of biotic stimulus;GO:0009867//jasmonic acid mediated signaling pathway;GO:0009697//salicylic acid biosynthetic process;GO:0009862//systemic acquired resistance, salicylic acid mediated signaling pathway;GO:0006944//cellular membrane fusion;GO:0010363//regulation of plant-type hypersensitive response;GO:0010310//regulation …	gi|224065102|ref|XP_002301671.1|/3.8608e-42/predicted protein [Populus trichocarpa]
Unigene67475	-3.28725	-8.02422	-8.02422	-	-	-	-	-
Unigene39542	-3.55428	-2.57631	-8.59867	-	-	-	-	-
Unigene58812	-0.36321	-0.703991	-8.33092	-	-	-	-	-
Unigene75324	-1.80455	-2.00422	-8.41926	-	-	-	-	-
CL65.Contig13	-8.51175	-1.13093	-4.67045	K05907|1|0.0|647|vvi:100233045|adenylyl-sulfate reductase (glutathione) [EC:1.8.4.9]	-	GO:0033741;GO:0004604//phosphoadenylyl-sulfate reductase (thioredoxin) activity	GO:0045454//cell redox homeostasis;GO:0019344//cysteine biosynthetic process;GO:0019419//sulfate reduction	gi|449479487|ref|XP_004155612.1|/0/PREDICTED: 5'-adenylylsulfate reductase 3, chloroplastic-like [Cucumis sativus]
CL7527.Contig2	1.09758	-8.2062	0.759584	K01192|1|3e-07|56.6|vcn:VOLCADRAFT_118894|beta-mannosidase [EC:3.2.1.25]	GO:0005773//vacuole	GO:0033947	GO:0005975//carbohydrate metabolic process	gi|225450926|ref|XP_002284576.1|/0/PREDICTED: mannosylglycoprotein endo-beta-mannosidase-like [Vitis vinifera]
CL1636.Contig6	-8.09628	-1.62054	-4.68124	K10526|1|3e-64|244|osa:4331515|OPC-8:0 CoA ligase 1 [EC:6.2.1.-]	-	GO:0016491//oxidoreductase activity	GO:0044710	gi|218189548|gb|EEC71975.1|/2.24405e-146/hypothetical protein OsI_04813 [Oryza sativa Indica Group]
CL117.Contig24	-8.81592	-2.89309	-3.51824	K00128|1|5e-132|469|vvi:100247106|aldehyde dehydrogenase (NAD+) [EC:1.2.1.3]	GO:0016020//membrane;GO:0005783//endoplasmic reticulum	GO:0004028//3-chloroallyl aldehyde dehydrogenase activity;GO:0004030//aldehyde dehydrogenase [NAD(P)+] activity;GO:0004029//aldehyde dehydrogenase (NAD) activity	GO:0019722//calcium-mediated signaling;GO:0009612//response to mechanical stimulus;GO:0042631//cellular response to water deprivation;GO:0006081//cellular aldehyde metabolic process;GO:0055114//oxidation-reduction process	gi|297735060|emb|CBI17422.3|/1.04247e-131/unnamed protein product [Vitis vinifera]
Unigene72314	-1.80202	-8.29921	-2.98935	-	-	-	-	-
Unigene67476	-2.96636	-8.52095	-1.59021	-	-	-	-	-
Unigene51887	-3.15274	-8.49852	-1.59163	-	-	-	-	-
Unigene65027	-8.1224	-8.1224	-3.29797	-	-	-	-	-
Unigene70164	-8.97537	-4.22048	-2.24745	-	-	-	-	-
Unigene27499	-4.76724	-9.98963	-9.98963	K09060|1|4e-38|120|mtr:MTR_7g116890|plant G-box-binding factor	GO:0044424//intracellular part	-	-	gi|388501482|gb|AFK38807.1|/5.30843e-37/unknown [Medicago truncatula]
Unigene62882	-8.3966	-8.3966	-8.3966	-	-	-	-	-
Unigene71746	-8.59867	-8.59867	-8.59867	-	-	-	-	-
Unigene45501	-4.74846	-3.79241	-8.80735	-	-	-	-	-
CL6745.Contig3	-0.735758	-9.05166	-0.655057	K12599|1|3e-74|279|cme:CMA059C|antiviral helicase SKI2 [EC:3.6.4.-]	GO:0010494//cytoplasmic stress granule;GO:0009570//chloroplast stroma	GO:0003676//nucleic acid binding;GO:0008026//ATP-dependent helicase activity;GO:0005524//ATP binding;GO:0003724//RNA helicase activity	GO:0010497//plasmodesmata-mediated intercellular transport;GO:0016556//mRNA modification;GO:0016441//posttranscriptional gene silencing;GO:0009793//embryo development ending in seed dormancy	gi|225424807|ref|XP_002267766.1|/0/PREDICTED: DEAD-box ATP-dependent RNA helicase ISE2, chloroplastic-like [Vitis vinifera]
CL2915.Contig2	-1.93654	-1.25257	-9.28232	K14325|1|7e-09|61.6|ath:AT1G16610|RNA-binding protein with serine-rich domain 1;K13171|3|3e-08|59.3|gmx:100790051|serine/arginine repetitive matrix protein 1	GO:0005576//extracellular region	-	GO:0051707//response to other organism	gi|356544810|ref|XP_003540840.1|/1.57999e-116/PREDICTED: thaumatin-like protein 1-like [Glycine max]
Unigene46321	-1.60435	-1.32456	-8.10154	-	-	-	-	-
CL378.Contig7	-11.7921	-4.58917	-9.56972	K14325|1|8e-09|61.2|bdi:100845778|RNA-binding protein with serine-rich domain 1;K13171|2|1e-08|60.8|vvi:100262120|serine/arginine repetitive matrix protein 1;K09566|3|4e-07|55.5|vvi:100264514|peptidyl-prolyl isomerase G (cyclophilin G) [EC:5.2.1.8];K01115|5|8e-07|54.7|vcn:VOLCADRAFT_99471|phospholipase D [EC:3.1.4.4]	-	GO:0003677//DNA binding	-	gi|225439446|ref|XP_002266838.1|/0/PREDICTED: BEL1-like homeodomain protein 1 [Vitis vinifera]
Unigene42316	-2.73487	-4.42836	-8.8434	-	-	-	-	-
Unigene75441	-8.52225	-8.52225	-1.42072	-	-	-	-	-
Unigene46822	-1.28773	-2.89628	-8.81912	-	-	-	-	-
Unigene68506	-2.97102	-8.43045	-1.99861	-	-	-	-	-
CL884.Contig13	-2.79678	-4.94517	-7.58903	-	GO:0009507//chloroplast;GO:0016020//membrane	-	GO:0016556//mRNA modification;GO:0009902//chloroplast relocation;GO:0010103//stomatal complex morphogenesis;GO:0006098//pentose-phosphate shunt;GO:0000023//maltose metabolic process;GO:0019252//starch biosynthetic process;GO:0043085//positive regulation of catalytic activity	gi|297733757|emb|CBI15004.3|/0/unnamed protein product [Vitis vinifera]
Unigene58260	-1.80418	-0.815321	-8.24159	-	-	-	-	-
Unigene60804	-4.04439	-8.10329	-1.51333	-	-	-	-	-
CL4410.Contig5	-9.44294	-9.44294	-1.69475	K03327|1|0.0|678|vvi:100252079|multidrug resistance protein, MATE family	GO:0005886//plasma membrane;GO:0005774//vacuolar membrane	GO:0015238//drug transmembrane transporter activity;GO:0015297//antiporter activity	GO:0006855//drug transmembrane transport;GO:0009610//response to symbiotic fungus;GO:0015824//proline transport;GO:0080167//response to karrikin	gi|470118292|ref|XP_004295265.1|/0/PREDICTED: protein TRANSPARENT TESTA 12-like [Fragaria vesca subsp. vesca]
CL117.Contig26	-11.2296	-6.0464	-6.56665	K00128|1|6e-132|469|vvi:100247106|aldehyde dehydrogenase (NAD+) [EC:1.2.1.3]	GO:0016020//membrane;GO:0005783//endoplasmic reticulum	GO:0004028//3-chloroallyl aldehyde dehydrogenase activity;GO:0004030//aldehyde dehydrogenase [NAD(P)+] activity;GO:0004029//aldehyde dehydrogenase (NAD) activity	GO:0019722//calcium-mediated signaling;GO:0009612//response to mechanical stimulus;GO:0042631//cellular response to water deprivation;GO:0006081//cellular aldehyde metabolic process;GO:0055114//oxidation-reduction process	gi|297735060|emb|CBI17422.3|/1.31415e-131/unnamed protein product [Vitis vinifera]
Unigene63677	-2.78901	-2.2139	-8.40372	-	-	-	-	-
Unigene25189	-1.66163	-2.49372	-8.70966	K09523|1|3e-08|58.5|ppp:PHYPADRAFT_31787|DnaJ homolog subfamily C member 3;K03128|2|6e-08|57.4|smo:SELMODRAFT_402861|transcription initiation factor TFIID subunit 2;K03686|3|2e-07|55.5|mtr:MTR_3g087030|molecular chaperone DnaJ;K09527|4|2e-07|55.5|gmx:100804685|DnaJ homolog subfamily C member 7;K09510|5|5e-07|54.3|gmx:100797487|DnaJ homolog subfamily B member 4	GO:0005737//cytoplasm	GO:0031072//heat shock protein binding	GO:0006457//protein folding;GO:0009644//response to high light intensity;GO:0042542//response to hydrogen peroxide	gi|225458924|ref|XP_002285499.1|/8.3692e-75/PREDICTED: uncharacterized protein LOC100248937 [Vitis vinifera]
Unigene55991	-8.06788	-2.56538	-2.57603	-	-	-	-	-
Unigene43804	-3.06479	-8.85487	-8.85487	-	-	-	-	-
CL7854.Contig2	-3.86192	-1.95656	-8.25424	K13545|1|4e-71|266|vvi:100252439|red chlorophyll catabolite reductase [EC:1.3.1.80]	GO:0044434	-	GO:0045087//innate immune response;GO:0043067//regulation of programmed cell death	gi|357495123|ref|XP_003617850.1|/6.62598e-71/Red chlorophyll catabolite reductase [Medicago truncatula]
Unigene66363	-0.996798	-2.98089	-8.22882	-	-	-	-	gi|147771990|emb|CAN69053.1|/2.67598e-11/hypothetical protein VITISV_022963 [Vitis vinifera]
Unigene44664	-1.07981	-2.17445	-8.05709	-	-	-	-	-
Unigene59905	-2.31884	-1.31884	-8.86831	-	-	-	-	-
Unigene66268	-1.11609	-8.03892	-3.14815	-	-	-	-	-
Unigene695	-7.23721	-0.360693	-1.52296	-	-	-	-	-
CL7890.Contig4	-1.078	-2.03127	-8.41785	K09264|1|2e-65|248|vvi:100233029|MADS-box transcription factor, plant	GO:0005634//nucleus;GO:0005739//mitochondrion	GO:0003700//sequence-specific DNA binding transcription factor activity;GO:0003677//DNA binding;GO:0046983//protein dimerization activity	GO:0006355//regulation of transcription, DNA-dependent	gi|430763371|gb|AGA61764.1|/3.266e-65/apetala 3 [Cornus florida]
Unigene57929	-8.07325	-2.42939	-3.42939	-	-	-	-	-
Unigene60834	-9.12153	-9.12153	-9.12153	-	-	-	-	-
CL1871.Contig2	1.44456	-8.02237	1.7823	-	GO:0016021//integral to membrane	-	GO:0045185//maintenance of protein location	gi|225438813|ref|XP_002283333.1|/8.92222e-83/PREDICTED: protein RER1A [Vitis vinifera]
[truncated: 440 more rows]

## Sheet: Cluster 6
Table S3 List of DEGs in Cluster 6
Gene ID	log2Ratio(12 h/0 h)	log2Ratio(24 h/0 h)	log2Ratio(48 h/0 h)	KEGG Orthology	GO Component	GO Function	GO Process	Blast nr
[truncated: 1,166 more rows]

## Sheet: Cluster 7
Table S3 List of DEGs in Cluster 7
Gene ID	log2Ratio(12 h/0 h)	log2Ratio(24 h/0 h)	log2Ratio(48 h/0 h)	KEGG Orthology	GO Component	GO Function	GO Process	Blast nr
[truncated: 53 more rows]

## Sheet: Cluster 8
Table S3 List of DEGs in Cluster 8
[truncated: 202 more rows]
