# Supplementary material for: Physiological and transcriptomic analyses reveal a response mechanism to cold stress in Santalum album L. leaves
Source: Sci Rep. 2017 Feb 7;7:42165. doi: 10.1038/srep42165 (PMC5294638; doi:10.1038/srep42165)
Supplement: Supplementary Tables S5-8,10 [file srep42165-s3.xls]

## Sheet: Table S5
Table S5 Transporter genes involved in cold stress at 12 h/0 h, 24 h/0 h, 48 h/0 h
GeneID	geneLength	FPKM_0 h (Means)	FPKM_12/24/48 h (Means)	log2Ratio(12 h/0 h)	Up-Down-Regulation(12 h/0 h)	Probability	Blast nr
0 h vs 12 h
CL11007.Contig2	4922	0.01	5.42333	9.08304	Up	0.923345	gi|374341145|gb|AEZ35023.1|/1.67211e-145/plasma membrane 2;2 aquaporin [Vitis vinifera]
CL11007.Contig7	5333	0.01	8.78667	9.77917	Up	0.963419	gi|374341145|gb|AEZ35023.1|/1.82473e-145/plasma membrane 2;2 aquaporin [Vitis vinifera]
CL11007.Contig5	4445	0.01	10.02	9.96867	Up	0.970309	gi|374341145|gb|AEZ35023.1|/3.45598e-150/plasma membrane 2;2 aquaporin [Vitis vinifera]
CL11007.Contig12	5668	0.01	14.6233	10.5141	Up	0.983655	gi|374341145|gb|AEZ35023.1|/1.93995e-145/plasma membrane 2;2 aquaporin [Vitis vinifera]
CL11007.Contig4	4856	0.01	16.14	10.6564	Up	0.985899	gi|374341145|gb|AEZ35023.1|/3.78955e-150/plasma membrane 2;2 aquaporin [Vitis vinifera]
CL11007.Contig14	6079	0.01	23.4867	11.1976	Up	0.991941	gi|374341145|gb|AEZ35023.1|/2.09191e-145/plasma membrane 2;2 aquaporin [Vitis vinifera]
CL11007.Contig15	5191	0.01	25.9167	11.3397	Up	0.993033	gi|374341145|gb|AEZ35023.1|/4.07652e-150/plasma membrane 2;2 aquaporin [Vitis vinifera]
CL11007.Contig11	5602	0.01	42.4167	12.0504	Up	0.996533	gi|374341145|gb|AEZ35023.1|/4.40583e-150/plasma membrane 2;2 aquaporin [Vitis vinifera]
CL11007.Contig18	4089	40.3433	0.01	-11.9781	Down	0.996291	gi|374341145|gb|AEZ35023.1|/3.16592e-150/plasma membrane 2;2 aquaporin [Vitis vinifera]
CL11007.Contig23	3998	14.8367	0.01	-10.535	Down	0.984013	gi|374341145|gb|AEZ35023.1|/1.34275e-145/plasma membrane 2;2 aquaporin [Vitis vinifera]
CL11007.Contig19	3521	26.01	0.01	-11.3449	Down	0.993066	gi|374341145|gb|AEZ35023.1|/2.69155e-150/plasma membrane 2;2 aquaporin [Vitis vinifera]
CL11007.Contig22	4566	23.3033	0.01	-11.1863	Down	0.991838	gi|374341145|gb|AEZ35023.1|/1.54733e-145/plasma membrane 2;2 aquaporin [Vitis vinifera]
CL11007.Contig1	3943	23.8	0.293333	-6.34228	Down	0.835315	gi|374341145|gb|AEZ35023.1|/1.32253e-145/plasma membrane 2;2 aquaporin [Vitis vinifera]
CL11007.Contig6	3466	45.76	0.5	-6.51602	Down	0.853086	gi|374341145|gb|AEZ35023.1|/2.64483e-150/plasma membrane 2;2 aquaporin [Vitis vinifera]
CL723.Contig1	2173	0.01	12.2967	10.2641	Up	0.978434	gi|224140415|ref|XP_002323578.1|/5.91491e-158/Ca2+ antiporter/cation exchanger [Populus trichocarpa]
CL2362.Contig7	2049	0.01	5.80333	9.18074	Up	0.930826	gi|224112617|ref|XP_002316242.1|/1.36213e-140/proline transporter [Populus trichocarpa]
CL332.Contig8	2912	0.01	26.8033	11.3882	Up	0.993373	gi|255558594|ref|XP_002520322.1|/0/amino acid transporter, putative [Ricinus communis]
CL332.Contig13	3123	0.116667	33.65	8.17207	Up	0.964386	gi|255558594|ref|XP_002520322.1|/0/amino acid transporter, putative [Ricinus communis]
CL332.Contig3	3015	0.826667	58.3033	6.14013	Up	0.828405	gi|255558594|ref|XP_002520322.1|/0/amino acid transporter, putative [Ricinus communis]
Unigene28711	1115	0.0233333	3.67667	7.29986	Up	0.812783	gi|255586130|ref|XP_002533727.1|/3.25465e-73/amino acid transporter, putative [Ricinus communis]
CL332.Contig6	2695	0.01	42.17	12.042	Up	0.996512	gi|359492379|ref|XP_003634405.1|/0/PREDICTED: amino acid permease 2 [Vitis vinifera]
CL332.Contig12	3014	0.186667	18.32	6.61681	Up	0.852047	gi|359492379|ref|XP_003634405.1|/0/PREDICTED: amino acid permease 2 [Vitis vinifera]
CL332.Contig7	2803	0.01	15.0067	10.5514	Up	0.984278	gi|359492379|ref|XP_003634405.1|/0/PREDICTED: amino acid permease 2 [Vitis vinifera]
CL332.Contig5	2804	0.01	52.3433	12.3538	Up	0.997432	gi|470109234|ref|XP_004290905.1|/0/PREDICTED: amino acid permease 2-like [Fragaria vesca subsp. vesca]
CL285.Contig36	5106	0.01	3.42667	8.42066	Up	0.854741	gi|356550204|ref|XP_003543478.1|/6.83256e-153/PREDICTED: probable nitrate excretion transporter 2-like [Glycine max]
CL285.Contig19	6049	0.01	3.35333	8.38945	Up	0.850262	gi|356550204|ref|XP_003543478.1|/8.16136e-153/PREDICTED: probable nitrate excretion transporter 2-like [Glycine max]
CL2362.Contig6	2495	0.136667	11.7067	6.42053	Up	0.825496	gi|356568794|ref|XP_003552593.1|/5.87854e-48/PREDICTED: lysine histidine transporter 2-like [Glycine max]
CL1408.Contig31	1064	0.01	3.10333	8.27767	Up	0.835355	gi|460382016|ref|XP_004236736.1|/3.68245e-09/PREDICTED: lysine histidine transporter 1-like [Solanum lycopersicum]
CL1408.Contig37	1740	0.01	3.35	8.38802	Up	0.850262	gi|357454949|ref|XP_003597755.1|/5.24646e-160/Lysine/histidine transporter [Medicago truncatula]
CL326.Contig9	2762	0.01	9.22667	9.84967	Up	0.966172	gi|357502285|ref|XP_003621431.1|/0/Peptide transporter PTR1 [Medicago truncatula]
CL3020.Contig2	2261	0.01	3.87333	8.59743	Up	0.875982	gi|359484696|ref|XP_002267328.2|/2.62027e-124/PREDICTED: putative glycerol-3-phosphate transporter 5-like [Vitis vinifera]
CL5088.Contig4	3012	0.01	2.76333	8.11027	Up	0.810258	gi|373501951|gb|AEY75248.1|/0/ammonium transporter [Malus hupehensis]
CL714.Contig1	1350	0.01	2.95333	8.2062	Up	0.825566	gi|255549840|ref|XP_002515971.1|/1.30931e-15/ATP-binding cassette transporter, putative [Ricinus communis]
CL876.Contig3	4221	0.01	3.28667	8.36048	Up	0.846953	gi|449437414|ref|XP_004136487.1|/0/PREDICTED: ABC transporter B family member 13-like [Cucumis sativus]
Unigene30925	193	0.01	5.90667	9.2062	Up	0.932743	gi|357443747|ref|XP_003592151.1|/1.85038e-07/Multidrug resistance protein ABC transporter family [Medicago truncatula]
Unigene16055	389	0.01	3.96333	8.63057	Up	0.880029	gi|470123879|ref|XP_004297947.1|/8.2472e-21/PREDICTED: probable folate-biopterin transporter 9, chloroplastic-like [Fragaria vesca subsp. vesca]
CL3542.Contig6	4534	0.163333	14.4267	6.46477	Up	0.835263	gi|5734440|emb|CAB52689.1|/0/hexose transporter [Solanum lycopersicum]
CL1045.Contig16	420	0.01	10.36	10.0168	Up	0.971803	gi|255577304|ref|XP_002529533.1|/8.98876e-55/Potassium channel AKT2/3, putative [Ricinus communis]
CL668.Contig18	2217	5.2	0.03	-7.43741	Down	0.860429	gi|224138238|ref|XP_002322764.1|/0/white-brown-complex ABC transporter family [Populus trichocarpa]
CL1682.Contig15	2996	3.40667	0.01	-8.41222	Down	0.853652	gi|225426607|ref|XP_002280483.1|/0/PREDICTED: metal-nicotianamine transporter YSL1 [Vitis vinifera]
CL1682.Contig35	2867	16.3433	0.01	-10.6745	Down	0.986176	gi|225426607|ref|XP_002280483.1|/0/PREDICTED: metal-nicotianamine transporter YSL1 [Vitis vinifera]
CL1590.Contig26	851	2.69	0.01	-8.07146	Down	0.804014	gi|225430308|ref|XP_002285174.1|/2.68419e-116/PREDICTED: UDP-sugar transporter UST74c [Vitis vinifera]
Unigene13745	248	10.0433	0.01	-9.97202	Down	0.970407	gi|321531552|gb|ADW94616.1|/8.97937e-15/sucrose transporter 3 [Populus tremula x Populus alba]
CL8421.Contig2	1986	10.48	0.01	-10.0334	Down	0.972336	gi|359482948|ref|XP_003632863.1|/0/PREDICTED: probable sulfate transporter 3.4-like isoform 2 [Vitis vinifera]
CL2265.Contig10	2168	6.03333	0.0566667	-6.73431	Down	0.814213	gi|470131626|ref|XP_004301694.1|/0/PREDICTED: aluminum-activated malate transporter 12-like [Fragaria vesca subsp. vesca]
CL178.Contig8	4568	0.01	8.89333	9.79658	Up	0.964079	gi|255558304|ref|XP_002520179.1|/0/Phospholipid-transporting ATPase, putative [Ricinus communis]
CL5001.Contig1	2004	0.01	2.87	8.16491	Up	0.81981	gi|225435482|ref|XP_002282923.1|/0/PREDICTED: putative copper-transporting ATPase 3-like [Vitis vinifera]
CL5113.Contig1	3568	0.01	5.86	9.19476	Up	0.931885	gi|359472765|ref|XP_002276004.2|/0/PREDICTED: copper-transporting ATPase RAN1-like [Vitis vinifera]
CL5113.Contig6	3627	0.01	3.93667	8.62083	Up	0.879173	gi|359472765|ref|XP_002276004.2|/0/PREDICTED: copper-transporting ATPase RAN1-like [Vitis vinifera]
0 h vs 24 h
CL11007.Contig2	4922	0.01	3.52333	8.4608	Up	0.867632	gi|374341145|gb|AEZ35023.1|/1.67211e-145/plasma membrane 2;2 aquaporin [Vitis vinifera]
CL11007.Contig13	5100	0.01	3.22667	8.3339	Up	0.852624	gi|374341145|gb|AEZ35023.1|/1.73784e-145/plasma membrane 2;2 aquaporin [Vitis vinifera]
CL11007.Contig21	4977	0.01	3.38333	8.4023	Up	0.860787	gi|374341145|gb|AEZ35023.1|/1.69216e-145/plasma membrane 2;2 aquaporin [Vitis vinifera]
CL11007.Contig11	5602	0.01	2.81	8.13443	Up	0.826696	gi|374341145|gb|AEZ35023.1|/4.40583e-150/plasma membrane 2;2 aquaporin [Vitis vinifera]
CL11007.Contig10	4623	0.01	4.25	8.73132	Up	0.897704	gi|374341145|gb|AEZ35023.1|/3.60781e-150/plasma membrane 2;2 aquaporin [Vitis vinifera]
CL11007.Contig12	5668	0.01	5.91667	9.20864	Up	0.935506	gi|374341145|gb|AEZ35023.1|/1.93995e-145/plasma membrane 2;2 aquaporin [Vitis vinifera]
CL11007.Contig17	4500	0.01	4.69	8.87344	Up	0.910353	gi|374341145|gb|AEZ35023.1|/3.5023e-150/plasma membrane 2;2 aquaporin [Vitis vinifera]
CL11007.Contig5	4445	0.01	4.57667	8.83815	Up	0.907436	gi|374341145|gb|AEZ35023.1|/3.45598e-150/plasma membrane 2;2 aquaporin [Vitis vinifera]
CL11007.Contig15	5191	0.01	8.16	9.67243	Up	0.9596	gi|374341145|gb|AEZ35023.1|/4.07652e-150/plasma membrane 2;2 aquaporin [Vitis vinifera]
CL723.Contig1	2173	0.01	46.01	12.1677	Up	0.996615	gi|224140415|ref|XP_002323578.1|/5.91491e-158/Ca2+ antiporter/cation exchanger [Populus trichocarpa]
CL2362.Contig7	2049	0.01	19.1867	10.9059	Up	0.988552	gi|224112617|ref|XP_002316242.1|/1.36213e-140/proline transporter [Populus trichocarpa]
Unigene29086	1571	0.01	4.29	8.74483	Up	0.899069	gi|225453883|ref|XP_002273090.1|/1.11291e-75/PREDICTED: adenosine 3'-phospho 5'-phosphosulfate transporter 2 [Vitis vinifera]
CL332.Contig8	2912	0.01	15.0633	10.5568	Up	0.983802	gi|255558594|ref|XP_002520322.1|/0/amino acid transporter, putative [Ricinus communis]
CL332.Contig3	3015	0.826667	46.5167	5.8143	Up	0.807441	gi|255558594|ref|XP_002520322.1|/0/amino acid transporter, putative [Ricinus communis]
CL332.Contig13	3123	0.116667	17.2667	7.20945	Up	0.910929	gi|255558594|ref|XP_002520322.1|/0/amino acid transporter, putative [Ricinus communis]
Unigene28711	1115	0.0233333	4.17	7.48151	Up	0.845126	gi|255586130|ref|XP_002533727.1|/3.25465e-73/amino acid transporter, putative [Ricinus communis]
CL332.Contig12	3014	0.186667	16.1467	6.43463	Up	0.833857	gi|359492379|ref|XP_003634405.1|/0/PREDICTED: amino acid permease 2 [Vitis vinifera]
CL332.Contig6	2695	0.01	46.49	12.1827	Up	0.996672	gi|359492379|ref|XP_003634405.1|/0/PREDICTED: amino acid permease 2 [Vitis vinifera]
CL332.Contig7	2803	0.01	14.1333	10.4649	Up	0.982306	gi|359492379|ref|XP_003634405.1|/0/PREDICTED: amino acid permease 2 [Vitis vinifera]
CL332.Contig5	2804	0.01	44.72	12.1267	Up	0.996487	gi|470109234|ref|XP_004290905.1|/0/PREDICTED: amino acid permease 2-like [Fragaria vesca subsp. vesca]
CL1408.Contig3	1819	0.01	3.13667	8.29309	Up	0.847779	gi|356558769|ref|XP_003547675.1|/0/PREDICTED: lysine histidine transporter 1-like [Glycine max]
CL1408.Contig31	1064	0.01	8.69667	9.76432	Up	0.963247	gi|460382016|ref|XP_004236736.1|/3.68245e-09/PREDICTED: lysine histidine transporter 1-like [Solanum lycopersicum]
CL288.Contig10	3042	0.01	3.88333	8.60115	Up	0.883484	gi|255559173|ref|XP_002520608.1|/0/sugar transporter, putative [Ricinus communis]
CL2743.Contig6	1288	0.01	2.75333	8.10504	Up	0.82167	gi|464895880|gb|AGH25532.1|/1.21879e-123/UDP-galactose transporter [Prunus persica]
CL3542.Contig6	4534	0.163333	14.3	6.45205	Up	0.832478	gi|5734440|emb|CAB52689.1|/0/hexose transporter [Solanum lycopersicum]
CL285.Contig36	5106	0.01	2.93667	8.19804	Up	0.836089	gi|356550204|ref|XP_003543478.1|/6.83256e-153/PREDICTED: probable nitrate excretion transporter 2-like [Glycine max]
CL5088.Contig4	3012	0.01	2.75	8.10329	Up	0.82167	gi|373501951|gb|AEY75248.1|/0/ammonium transporter [Malus hupehensis]
CL5088.Contig3	3503	0.01	3.43	8.42206	Up	0.863264	gi|373501951|gb|AEY75248.1|/0/ammonium transporter [Malus hupehensis]
CL3020.Contig2	2261	0.01	3.35	8.38802	Up	0.859276	gi|359484696|ref|XP_002267328.2|/2.62027e-124/PREDICTED: putative glycerol-3-phosphate transporter 5-like [Vitis vinifera]
CL1045.Contig16	420	0.01	6.02	9.23362	Up	0.937029	gi|255577304|ref|XP_002529533.1|/8.98876e-55/Potassium channel AKT2/3, putative [Ricinus communis]
CL6182.Contig1	807	0.01	4.98	8.96	Up	0.917425	gi|449435410|ref|XP_004135488.1|/1.05085e-18/PREDICTED: ABC transporter B family member 26, chloroplastic-like [Cucumis sativus]
CL1269.Contig18	2070	2.83667	0.01	-8.14805	Down	0.829082	gi|225470565|ref|XP_002272060.1|/2.5295e-161/PREDICTED: ABC transporter B family member 26, chloroplastic-like [Vitis vinifera]
CL926.Contig2	997	0.01	3	8.22882	Up	0.839712	gi|255563949|ref|XP_002522974.1|/4.19348e-13/transporter, putative [Ricinus communis]
CL178.Contig8	4568	0.01	8.41667	9.71711	Up	0.961469	gi|255558304|ref|XP_002520179.1|/0/Phospholipid-transporting ATPase, putative [Ricinus communis]
CL178.Contig27	3935	9.12667	0.0633333	-7.17098	Down	0.889709	gi|255558304|ref|XP_002520179.1|/0/Phospholipid-transporting ATPase, putative [Ricinus communis]
Unigene54159	172	0.01	3.61333	8.49719	Up	0.871765	gi|356526244|ref|XP_003531728.1|/6.41108e-21/PREDICTED: plasma membrane ATPase-like [Glycine max]
CL5113.Contig6	3627	0.01	5.96667	9.22078	Up	0.936224	gi|359472765|ref|XP_002276004.2|/0/PREDICTED: copper-transporting ATPase RAN1-like [Vitis vinifera]
0 h vs 48 h
CL11007.Contig11	5602	0.01	69.62	12.7653	Up	0.997255	gi|374341145|gb|AEZ35023.1|/4.40583e-150/plasma membrane 2;2 aquaporin [Vitis vinifera]
CL11007.Contig12	5668	0.01	14.4333	10.4952	Up	0.978796	gi|374341145|gb|AEZ35023.1|/1.93995e-145/plasma membrane 2;2 aquaporin [Vitis vinifera]
CL11007.Contig4	4856	0.01	5.15	9.00843	Up	0.912431	gi|374341145|gb|AEZ35023.1|/3.78955e-150/plasma membrane 2;2 aquaporin [Vitis vinifera]
CL11007.Contig15	5191	0.01	27.8333	11.4426	Up	0.991147	gi|374341145|gb|AEZ35023.1|/4.07652e-150/plasma membrane 2;2 aquaporin [Vitis vinifera]
CL11007.Contig14	6079	0.01	36.7967	11.8454	Up	0.993845	gi|374341145|gb|AEZ35023.1|/2.09191e-145/plasma membrane 2;2 aquaporin [Vitis vinifera]
CL11007.Contig7	5333	0.01	3.72667	8.54174	Up	0.867392	gi|374341145|gb|AEZ35023.1|/1.82473e-145/plasma membrane 2;2 aquaporin [Vitis vinifera]
CL11007.Contig16	4689	13.0767	0.01	-10.3528	Down	0.975705	gi|374341145|gb|AEZ35023.1|/1.5932e-145/plasma membrane 2;2 aquaporin [Vitis vinifera]
CL11007.Contig9	4212	20.9633	0.01	-11.0337	Down	0.987034	gi|374341145|gb|AEZ35023.1|/3.25526e-150/plasma membrane 2;2 aquaporin [Vitis vinifera]
CL11007.Contig18	4089	40.3433	0.01	-11.9781	Down	0.99452	gi|374341145|gb|AEZ35023.1|/3.16592e-150/plasma membrane 2;2 aquaporin [Vitis vinifera]
CL11007.Contig23	3998	14.8367	0.01	-10.535	Down	0.97958	gi|374341145|gb|AEZ35023.1|/1.34275e-145/plasma membrane 2;2 aquaporin [Vitis vinifera]
CL11007.Contig19	3521	26.01	0.01	-11.3449	Down	0.990322	gi|374341145|gb|AEZ35023.1|/2.69155e-150/plasma membrane 2;2 aquaporin [Vitis vinifera]
CL11007.Contig6	3466	45.76	0.01	-12.1599	Down	0.995307	gi|374341145|gb|AEZ35023.1|/2.64483e-150/plasma membrane 2;2 aquaporin [Vitis vinifera]
CL11007.Contig22	4566	23.3033	0.01	-11.1863	Down	0.988786	gi|374341145|gb|AEZ35023.1|/1.54733e-145/plasma membrane 2;2 aquaporin [Vitis vinifera]
CL11007.Contig1	3943	23.8	0.01	-11.2167	Down	0.989098	gi|374341145|gb|AEZ35023.1|/1.32253e-145/plasma membrane 2;2 aquaporin [Vitis vinifera]
CL443.Contig6	2574	0.01	2.84	8.14975	Up	0.819571	gi|255579669|ref|XP_002530674.1|/1.22085e-169/endomembrane protein emp70, putative [Ricinus communis]
CL443.Contig5	2419	0.01	5.36	9.06609	Up	0.916996	gi|255579669|ref|XP_002530674.1|/0/endomembrane protein emp70, putative [Ricinus communis]
CL723.Contig1	2173	0.01	122.847	13.5846	Up	0.998725	gi|224140415|ref|XP_002323578.1|/5.91491e-158/Ca2+ antiporter/cation exchanger [Populus trichocarpa]
CL2362.Contig7	2049	0.01	56.6833	12.4687	Up	0.996463	gi|224112617|ref|XP_002316242.1|/1.36213e-140/proline transporter [Populus trichocarpa]
CL332.Contig5	2804	0.01	11.25	10.1357	Up	0.970053	gi|470109234|ref|XP_004290905.1|/0/PREDICTED: amino acid permease 2-like [Fragaria vesca subsp. vesca]
CL332.Contig6	2695	0.01	35.29	11.785	Up	0.99351	gi|359492379|ref|XP_003634405.1|/0/PREDICTED: amino acid permease 2 [Vitis vinifera]
CL2742.Contig1	1769	0.01	3.84333	8.58621	Up	0.871924	gi|225432432|ref|XP_002278197.1|/0/PREDICTED: sugar transporter ERD6-like 16-like [Vitis vinifera]
CL2742.Contig2	1728	0.01	6.37333	9.3159	Up	0.934091	gi|225432432|ref|XP_002278197.1|/0/PREDICTED: sugar transporter ERD6-like 16-like [Vitis vinifera]
CL1540.Contig2	878	0.01	3.78667	8.56478	Up	0.869768	gi|225462464|ref|XP_002269484.1|/3.99018e-54/PREDICTED: bidirectional sugar transporter SWEET2a [Vitis vinifera]
CL3542.Contig6	4534	0.163333	40.2833	7.94622	Up	0.953654	gi|5734440|emb|CAB52689.1|/0/hexose transporter [Solanum lycopersicum]
CL7789.Contig2	1976	0.01	2.66667	8.05889	Up	0.805264	gi|359478080|ref|XP_003632066.1|/3.32525e-152/PREDICTED: probable UDP-sugar transporter protein SLC35A5-like [Vitis vinifera]
CL1590.Contig26	851	2.69	0.01	-8.07146	Down	0.807003	gi|225430308|ref|XP_002285174.1|/2.68419e-116/PREDICTED: UDP-sugar transporter UST74c [Vitis vinifera]
CL2184.Contig16	2397	0.0433333	5.83	7.07187	Up	0.841256	gi|224071337|ref|XP_002303411.1|/3.38429e-163/oligopeptide transporter OPT family [Populus trichocarpa]
CL1408.Contig25	1637	0.01	4.73333	8.88671	Up	0.902264	gi|357454949|ref|XP_003597755.1|/6.01406e-172/Lysine/histidine transporter [Medicago truncatula]
CL1408.Contig31	1064	0.01	4.23333	8.72565	Up	0.887287	gi|460382016|ref|XP_004236736.1|/3.68245e-09/PREDICTED: lysine histidine transporter 1-like [Solanum lycopersicum]
Unigene31476	577	0.01	2.68	8.06609	Up	0.8061	gi|224090097|ref|XP_002308937.1|/1.47787e-35/ABC transporter family, cholesterol/phospholipid flippase [Populus trichocarpa]
CL3022.Contig1	4647	0.01	4.05667	8.66415	Up	0.880766	gi|225437787|ref|XP_002273987.1|/0/PREDICTED: ABC transporter B family member 11 [Vitis vinifera]
CL9440.Contig1	4183	0.01	4.43	8.79116	Up	0.893902	gi|225437959|ref|XP_002269589.1|/0/PREDICTED: ABC transporter C family member 5-like [Vitis vinifera] plasma membrane
CL2121.Contig7	3597	0.01	6.58	9.36194	Up	0.936944	gi|225441860|ref|XP_002284204.1|/0/PREDICTED: ABC transporter A family member 1-like [Vitis vinifera]
CL2426.Contig5	1020	8.55333	0.01	-9.74034	Down	0.956251	gi|225431461|ref|XP_002280615.1|/3.25092e-101/PREDICTED: ABC transporter I family member 10, chloroplastic [Vitis vinifera]
CL2121.Contig4	4067	9.95	0.01	-9.95855	Down	0.964512	gi|225441860|ref|XP_002284204.1|/0/PREDICTED: ABC transporter A family member 1-like [Vitis vinifera]
Unigene29086	1571	0.01	5.91667	9.20864	Up	0.927253	gi|225453883|ref|XP_002273090.1|/1.11291e-75/PREDICTED: adenosine 3'-phospho 5'-phosphosulfate transporter 2 [Vitis vinifera]
CL931.Contig3	2481	0.01	3.67333	8.52095	Up	0.864728	gi|255553045|ref|XP_002517565.1|/0/Boron transporter, putative [Ricinus communis]
CL931.Contig5	2400	0.01	3.05667	8.25582	Up	0.833488	gi|460379943|ref|XP_004235718.1|/0/PREDICTED: boron transporter 4-like [Solanum lycopersicum]
CL620.Contig11	1220	0.01	4.66333	8.86522	Up	0.900415	gi|356562936|ref|XP_003549724.1|/1.46841e-20/PREDICTED: probable anion transporter 6, chloroplastic-like [Glycine max]
CL5088.Contig4	3012	0.01	2.81333	8.13614	Up	0.817237	gi|373501951|gb|AEY75248.1|/0/ammonium transporter [Malus hupehensis]
Unigene11878	1001	0.01	3.09667	8.27457	Up	0.835638	gi|404351587|dbj|BAM44345.1|/1.67153e-94/vacuolar aluminum transporter [Hydrangea macrophylla]
CL2466.Contig1	1443	0.01	3.15333	8.30073	Up	0.838435	gi|449525543|ref|XP_004169776.1|/2.49484e-10/PREDICTED: LOW QUALITY PROTEIN: cation-chloride cotransporter 1-like, partial [Cucumis sativus]
CL192.Contig46	1451	0.01	8.1	9.66178	Up	0.952765	gi|470134838|ref|XP_004303243.1|/3.205e-174/PREDICTED: LOW QUALITY PROTEIN: metal transporter Nramp6-like [Fragaria vesca subsp. vesca]
CL1682.Contig15	2996	3.40667	0.01	-8.41222	Down	0.852216	gi|225426607|ref|XP_002280483.1|/0/PREDICTED: metal-nicotianamine transporter YSL1 [Vitis vinifera]
CL1682.Contig35	2867	16.3433	0.01	-10.6745	Down	0.981956	gi|225426607|ref|XP_002280483.1|/0/PREDICTED: metal-nicotianamine transporter YSL1 [Vitis vinifera]
CL1607.Contig3	2925	0.01	3.31667	8.37359	Up	0.847559	gi|470103461|ref|XP_004288155.1|/0/PREDICTED: magnesium-transporting ATPase, P-type 1-like [Fragaria vesca subsp. vesca]
CL178.Contig8	4568	0.01	10.7033	10.0638	Up	0.967908	gi|255558304|ref|XP_002520179.1|/0/Phospholipid-transporting ATPase, putative [Ricinus communis]
CL178.Contig27	3935	9.12667	0.01	-9.83394	Down	0.959948	gi|255558304|ref|XP_002520179.1|/0/Phospholipid-transporting ATPase, putative [Ricinus communis]
CL178.Contig35	3828	5.15667	0.01	-9.01029	Down	0.912669	gi|359495585|ref|XP_002265337.2|/0/PREDICTED: phospholipid-transporting ATPase 3-like [Vitis vinifera]
CL248.Contig49	1127	0.01	5.91667	9.20864	Up	0.927253	gi|225455798|ref|XP_002271424.1|/6.53155e-38/PREDICTED: putative phospholipid-transporting ATPase 9-like isoform 1 [Vitis vinifera]
CL178.Contig10	4688	0.01	8.50333	9.73188	Up	0.955864	gi|449434855|ref|XP_004135211.1|/0/PREDICTED: phospholipid-transporting ATPase 3-like [Cucumis sativus]
CL178.Contig6	4422	0.01	4.32667	8.75711	Up	0.890814	gi|359495585|ref|XP_002265337.2|/0/PREDICTED: phospholipid-transporting ATPase 3-like [Vitis vinifera]
CL493.Contig17	358	0.01	3.03333	8.24476	Up	0.831692	gi|225462986|ref|XP_002263241.1|/2.56769e-22/PREDICTED: ATPase 8, plasma membrane-type [Vitis vinifera]
CL493.Contig19	460	0.01	4.73667	8.88773	Up	0.902495	gi|402465300|gb|AAK31799.2|/9.63419e-41/plasma membrane H+ ATPase [Lilium longiflorum]
CL5113.Contig6	3627	0.01	5.42	9.08215	Up	0.9182	gi|359472765|ref|XP_002276004.2|/0/PREDICTED: copper-transporting ATPase RAN1-like [Vitis vinifera]

## Sheet: Table S6
Table S6 Low temperature responsive genes related to calcium signalling and protein kinase at 12 h/0 h, 24 h/0 h, 48 h/0 h
Gene ID	geneLength	FPKM_0 h (Means)	FPKM_12/24/48 h (Means)	log2Ratio(12 h/0 h)	Up-Down-Regulation(12 h/0 h)	Probability	Blast nr
0 h vs 12 h
CTATP
CL412.Contig25	4530	0.01	5.23	9.03067	Up	0.919122	gi|225441900|ref|XP_002284417.1|/0/PREDICTED: calcium-transporting ATPase 4, plasma membrane-type isoform 1 [Vitis vinifera]
CL412.Contig18	4456	0.01	13.5133	10.4002	Up	0.981502	gi|225441900|ref|XP_002284417.1|/0/PREDICTED: calcium-transporting ATPase 4, plasma membrane-type isoform 1 [Vitis vinifera]
CL412.Contig14	3829	0.01	5.11333	8.99812	Up	0.916343	gi|225441902|ref|XP_002284422.1|/0/PREDICTED: calcium-transporting ATPase 4, plasma membrane-type isoform 2 [Vitis vinifera]
CL412.Contig5	4255	0.01	3.78	8.56224	Up	0.871991	gi|225441902|ref|XP_002284422.1|/0/PREDICTED: calcium-transporting ATPase 4, plasma membrane-type isoform 2 [Vitis vinifera]
CL412.Contig12	4882	0.01	8.38	9.71081	Up	0.960566	gi|225441902|ref|XP_002284422.1|/0/PREDICTED: calcium-transporting ATPase 4, plasma membrane-type isoform 2 [Vitis vinifera]
CL1547.Contig19	2830	0.01	2.94333	8.20131	Up	0.824845	gi|359485123|ref|XP_002262829.2|/0/PREDICTED: calcium-transporting ATPase 10, plasma membrane-type-like [Vitis vinifera]
CDPK
CL583.Contig6	2945	0.01	6.20667	9.27767	Up	0.937514	gi|225463286|ref|XP_002264440.1|/0/PREDICTED: calcium-dependent protein kinase 1 [Vitis vinifera]
CL1334.Contig22	2396	0.01	6.05667	9.24238	Up	0.935186	gi|359481709|ref|XP_002283549.2|/0/PREDICTED: calcium-dependent protein kinase 32-like isoform 1 [Vitis vinifera]
CL1334.Contig14	352	0.01	5.46333	9.09364	Up	0.924119	gi|470111078|ref|XP_004291780.1|/2.05364e-11/PREDICTED: calcium-dependent protein kinase 8-like [Fragaria vesca subsp. vesca]
CIPK
CL2200.Contig52	2344	3.04667	0.01	-8.25109	Down	0.832226	gi|229609829|gb|ACQ83530.1|/5.67074e-146/CBL-interacting protein kinase 14 [Vitis vinifera]
CL2200.Contig78	2162	12.29	0.183333	-6.06687	Down	0.806166	gi|229609829|gb|ACQ83530.1|/0/CBL-interacting protein kinase 14 [Vitis vinifera]
CL49.Contig11	1030	8.60667	0.05	-7.42738	Down	0.897112	gi|229609837|gb|ACQ83534.1|/4.15051e-112/CBL-interacting protein kinase 18 [Vitis vinifera]
MPKKK
CL4826.Contig1	1125	0.01	3.95	8.62571	Up	0.87958	gi|255545546|ref|XP_002513833.1|/1.82038e-47/Mitogen-activated protein kinase kinase kinase, putative [Ricinus communis]
Serine/threonine-protein kinase/LRR
CL11072.Contig37	1109	4.18333	0.01	-8.70851	Down	0.888863	gi|449441017|ref|XP_004138280.1|/1.28651e-15/PREDICTED: LOW QUALITY PROTEIN: serine/threonine-protein kinase ATM-like [Cucumis sativus]
CL1693.Contig17	856	0.01	3.57	8.47978	Up	0.861949	gi|356575156|ref|XP_003555708.1|/2.92618e-70/PREDICTED: serine/threonine-protein kinase SRK2E-like isoform 2 [Glycine max]
CL1693.Contig19	1849	0.01	7.31667	9.51504	Up	0.951378	gi|460369899|ref|XP_004230794.1|/0/PREDICTED: serine/threonine-protein kinase SRK2E-like [Solanum lycopersicum]
CL1693.Contig6	1989	0.01	3.69667	8.53008	Up	0.868329	gi|460369899|ref|XP_004230794.1|/2.31158e-145/PREDICTED: serine/threonine-protein kinase SRK2E-like [Solanum lycopersicum]
CL1716.Contig19	3513	0.01	3.09333	8.27302	Up	0.834765	gi|225441728|ref|XP_002277339.1|/1.23394e-104/PREDICTED: serine/threonine-protein kinase Nek6-like [Vitis vinifera]
CL343.Contig5	2711	0.01	2.90333	8.18157	Up	0.822169	gi|225448717|ref|XP_002280879.1|/0/PREDICTED: probable inactive serine/threonine-protein kinase scy1 isoform 2 [Vitis vinifera]
CL4454.Contig3	1763	0.01	5.84667	9.19147	Up	0.931748	gi|359480330|ref|XP_002268450.2|/1.09271e-175/PREDICTED: receptor-like serine/threonine-protein kinase ALE2-like [Vitis vinifera]
CL5201.Contig1	1888	0.01	12.14	10.2456	Up	0.977972	gi|359474963|ref|XP_002279800.2|/6.73327e-171/PREDICTED: probable serine/threonine-protein kinase Cx32, chloroplastic-like isoform 1 [Vitis vinifera]
CL5201.Contig3	1340	0.01	4.91667	8.94154	Up	0.911718	gi|359474965|ref|XP_003631561.1|/3.21545e-65/PREDICTED: probable serine/threonine-protein kinase Cx32, chloroplastic-like isoform 2 [Vitis vinifera]
Unigene29742	2215	0.01	11.29	10.1408	Up	0.975327	gi|225458659|ref|XP_002282863.1|/0/PREDICTED: probable serine/threonine-protein kinase At1g01540-like [Vitis vinifera]
CL3032.Contig1	2370	0.01	3.38667	8.40372	Up	0.852413	gi|225448517|ref|XP_002273218.1|/2.94153e-150/PREDICTED: probable LRR receptor-like serine/threonine-protein kinase MRH1-like [Vitis vinifera]
CL3064.Contig1	2724	0.01	3.2	8.32193	Up	0.84154	gi|225426379|ref|XP_002271860.1|/4.47659e-174/PREDICTED: probable LRR receptor-like serine/threonine-protein kinase At1g63430 isoform 2 [Vitis vinifera]
CL7810.Contig1	3756	0.01	5.11333	8.99812	Up	0.916343	gi|359494335|ref|XP_002267870.2|/0/PREDICTED: probable LRR receptor-like serine/threonine-protein kinase At4g26540-like [Vitis vinifera]
CL8104.Contig2	2836	0.01	5.42667	9.08392	Up	0.923515	gi|359484066|ref|XP_002271307.2|/0/PREDICTED: probable LRR receptor-like serine/threonine-protein kinase At4g08850-like [Vitis vinifera]
Receptor-like protein kinase
Unigene25933	2193	0.01	3.54667	8.47032	Up	0.860942	gi|359482466|ref|XP_003632778.1|/2.03912e-73/PREDICTED: probable inactive leucine-rich repeat receptor-like protein kinase At5g20690-like [Vitis vinifera]
Unigene69145	175	2.74667	0.01	-8.10154	Down	0.809509	gi|356567976|ref|XP_003552190.1|/1.33679e-18/PREDICTED: L-type lectin-domain containing receptor kinase S.4-like [Glycine max]
CL2480.Contig2	4112	4.97667	0.01	-8.95904	Down	0.91315	gi|359484751|ref|XP_002264530.2|/0/PREDICTED: leucine-rich repeat receptor-like protein kinase TDR-like [Vitis vinifera]
CL2505.Contig1	4699	6.11333	0.01	-9.25582	Down	0.936034	gi|359492518|ref|XP_002283600.2|/0/PREDICTED: receptor-like protein kinase HSL1-like [Vitis vinifera]
CL6115.Contig1	167	0.01	2.67667	8.06429	Up	0.802715	gi|359483165|ref|XP_002263636.2|/9.65882e-09/PREDICTED: putative receptor-like protein kinase At1g80870-like [Vitis vinifera]
CL3273.Contig2	2579	0.146667	15.4267	6.71674	Up	0.857263	gi|225427370|ref|XP_002282904.1|/9.29374e-81/PREDICTED: probable receptor-like protein kinase At5g47070 [Vitis vinifera]
CL2505.Contig2	4778	3.15667	0.01	-8.30226	Down	0.839161	gi|359492518|ref|XP_002283600.2|/0/PREDICTED: receptor-like protein kinase HSL1-like [Vitis vinifera]
CL2104.Contig12	3250	0.01	7.46667	9.54432	Up	0.952879	gi|359490247|ref|XP_002268038.2|/1.44099e-150/PREDICTED: probable receptor-like protein kinase At1g67000-like [Vitis vinifera]
CDKN 1-like
CL6379.Contig2	1142	0.01	3.74	8.54689	Up	0.870117	gi|359480685|ref|XP_002282199.2|/8.16263e-19/PREDICTED: cyclin-dependent kinase inhibitor 1-like [Vitis vinifera]
CL6379.Contig1	1224	0.01	3.09	8.27146	Up	0.834765	gi|359480685|ref|XP_002282199.2|/7.61328e-18/PREDICTED: cyclin-dependent kinase inhibitor 1-like [Vitis vinifera]
CL6379.Contig7	1118	0.106667	10.4133	6.60918	Up	0.836936	gi|359480685|ref|XP_002282199.2|/6.69244e-18/PREDICTED: cyclin-dependent kinase inhibitor 1-like [Vitis vinifera]
Others
CL8816.Contig1	3583	0.01	8.20667	9.68065	Up	0.959319	gi|460401714|ref|XP_004246362.1|/3.28165e-111/PREDICTED: probable fructokinase-4-like [Solanum lycopersicum]
CL3309.Contig22	863	0.01	7.76	9.59991	Up	0.955488	gi|255577779|ref|XP_002529764.1|/1.78405e-36/kinase, putative [Ricinus communis]
CL2315.Contig8	1637	0.01	3.67667	8.52225	Up	0.867325	gi|255540653|ref|XP_002511391.1|/1.67398e-98/Pantothenate kinase, putative [Ricinus communis]
CL6928.Contig2	1557	0.01	3.52333	8.4608	Up	0.859395	gi|225432854|ref|XP_002279975.1|/4.91608e-163/PREDICTED: pyruvate kinase isozyme A, chloroplastic isoform 1 [Vitis vinifera]
CL9615.Contig1	2784	0.01	3.23667	8.33836	Up	0.843967	gi|225442323|ref|XP_002280107.1|/0/PREDICTED: inactive protein kinase SELMODRAFT_444075 isoform 2 [Vitis vinifera]
CL2315.Contig2	2138	0.01	3.16667	8.30682	Up	0.83974	gi|255540653|ref|XP_002511391.1|/2.32004e-98/Pantothenate kinase, putative [Ricinus communis]
CL1654.Contig5	1161	0.01	3.07333	8.26366	Up	0.833465	gi|255549706|ref|XP_002515904.1|/5.66356e-90/BRASSINOSTEROID INSENSITIVE 1-associated receptor kinase 1 precursor, putative [Ricinus communis]
CL1903.Contig10	998	3.13	0.01	-8.29002	Down	0.837267	gi|225436532|ref|XP_002277230.1|/1.18178e-07/PREDICTED: SNF1-related protein kinase regulatory subunit beta-3 isoform 2 [Vitis vinifera]
CL9734.Contig2	1191	3.29667	0.01	-8.36486	Down	0.847398	gi|225441611|ref|XP_002276818.1|/2.28546e-104/PREDICTED: adenylyl-sulfate kinase 1, chloroplastic [Vitis vinifera]
CL3410.Contig5	2790	3.34	0.01	-8.3837	Down	0.849796	gi|255536799|ref|XP_002509466.1|/0/protein-tyrosine kinase, putative [Ricinus communis]
Unigene30864	2737	3.48667	0.01	-8.4457	Down	0.857864	gi|225447998|ref|XP_002270419.1|/0/PREDICTED: phosphatidylinositol-4-phosphate 5-kinase 8-like [Vitis vinifera]
CL54.Contig27	2034	3.49667	0.01	-8.44984	Down	0.858442	gi|359474848|ref|XP_002277797.2|/2.27466e-151/PREDICTED: wall-associated receptor kinase 5-like [Vitis vinifera]
0 h vs 24 h
CTATP
CL412.Contig14	3829	0.01	2.74667	8.10154	Up	0.82167	gi|225441902|ref|XP_002284422.1|/0/PREDICTED: calcium-transporting ATPase 4, plasma membrane-type isoform 2 [Vitis vinifera]
CL412.Contig18	4456	0.01	12.4067	10.2769	Up	0.978423	gi|225441900|ref|XP_002284417.1|/0/PREDICTED: calcium-transporting ATPase 4, plasma membrane-type isoform 1 [Vitis vinifera]
CL412.Contig12	4882	0.01	5.47333	9.09628	Up	0.9276	gi|225441902|ref|XP_002284422.1|/0/PREDICTED: calcium-transporting ATPase 4, plasma membrane-type isoform 2 [Vitis vinifera]
CDPK
CL1334.Contig22	2396	0.01	17.3	10.7566	Up	0.98667	gi|359481709|ref|XP_002283549.2|/0/PREDICTED: calcium-dependent protein kinase 32-like isoform 1 [Vitis vinifera]
CL583.Contig6	2945	0.01	5.52	9.10852	Up	0.928555	gi|225463286|ref|XP_002264440.1|/0/PREDICTED: calcium-dependent protein kinase 1 [Vitis vinifera]
CL412.Contig5	4255	0.01	3.00333	8.23042	Up	0.839712	gi|225441902|ref|XP_002284422.1|/0/PREDICTED: calcium-transporting ATPase 4, plasma membrane-type isoform 2 [Vitis vinifera]
Unigene36	2630	0.01	3.52333	8.4608	Up	0.867632	gi|225431134|ref|XP_002267099.1|/1.04787e-111/PREDICTED: calcium-dependent protein kinase 16 [Vitis vinifera]
CL1334.Contig21	2405	0.01	4.52333	8.82124	Up	0.90572	gi|359481709|ref|XP_002283549.2|/2.12678e-180/PREDICTED: calcium-dependent protein kinase 32-like isoform 1 [Vitis vinifera]
CL1334.Contig8	1410	0.01	3.74667	8.54946	Up	0.878017	gi|224138018|ref|XP_002322709.1|/1.47889e-179/calcium dependent protein kinase 7 [Populus trichocarpa]
CBP
CL4450.Contig3	1155	0.01	3.41333	8.41504	Up	0.862289	gi|308194329|gb|ADO16596.1|/2.70452e-70/EF-hand calcium-binding protein [Vitis vinifera]
Unigene50702	150	0.01	7.67333	9.58371	Up	0.955776	gi|225447429|ref|XP_002281878.1|/6.3522e-08/PREDICTED: calcium-binding protein PBP1 [Vitis vinifera]
CIPK
CL2200.Contig52	2344	3.04667	0.01	-8.25109	Down	0.84265	gi|229609829|gb|ACQ83530.1|/5.67074e-146/CBL-interacting protein kinase 14 [Vitis vinifera]
CL2200.Contig55	1431	0.01	3.05667	8.25582	Up	0.843257	gi|470121370|ref|XP_004296746.1|/7.8023e-57/PREDICTED: CBL-interacting serine/threonine-protein kinase 21-like [Fragaria vesca subsp. vesca]
CL2200.Contig78	2162	12.29	0.01	-10.2633	Down	0.978108	gi|229609829|gb|ACQ83530.1|/0/CBL-interacting protein kinase 14 [Vitis vinifera]
CL2200.Contig33	2245	5.44	0.01	-9.08746	Down	0.927046	gi|229609829|gb|ACQ83530.1|/0/CBL-interacting protein kinase 14 [Vitis vinifera]
MPKKK
CL4826.Contig1	1125	0.01	3.56667	8.47843	Up	0.869926	gi|255545546|ref|XP_002513833.1|/1.82038e-47/Mitogen-activated protein kinase kinase kinase, putative [Ricinus communis]
Serine/threonine-protein kinase
Unigene29742	2215	0.01	4.26	8.73471	Up	0.898062	gi|225458659|ref|XP_002282863.1|/0/PREDICTED: probable serine/threonine-protein kinase At1g01540-like [Vitis vinifera]
CL2200.Contig55	1431	0.01	3.05667	8.25582	Up	0.843257	gi|470121370|ref|XP_004296746.1|/7.8023e-57/PREDICTED: CBL-interacting serine/threonine-protein kinase 21-like [Fragaria vesca subsp. vesca]
CL8104.Contig2	2836	0.01	10.6067	10.0508	Up	0.972604	gi|359484066|ref|XP_002271307.2|/0/PREDICTED: probable LRR receptor-like serine/threonine-protein kinase At4g08850-like [Vitis vinifera]
CL17.Contig3	2743	0.01	6.71	9.39017	Up	0.94633	gi|225431467|ref|XP_002280682.1|/0/PREDICTED: serine/threonine-protein kinase cst-1-like isoform 1 [Vitis vinifera]
CL343.Contig5	2711	0.01	7.29667	9.51109	Up	0.952594	gi|225448717|ref|XP_002280879.1|/0/PREDICTED: probable inactive serine/threonine-protein kinase scy1 isoform 2 [Vitis vinifera]
CL5201.Contig1	1888	0.01	8.85	9.78953	Up	0.964155	gi|359474963|ref|XP_002279800.2|/6.73327e-171/PREDICTED: probable serine/threonine-protein kinase Cx32, chloroplastic-like isoform 1 [Vitis vinifera]
CL7810.Contig1	3756	0.01	2.72667	8.09099	Up	0.819941	gi|359494335|ref|XP_002267870.2|/0/PREDICTED: probable LRR receptor-like serine/threonine-protein kinase At4g26540-like [Vitis vinifera]
CL3032.Contig1	2370	0.01	4.98667	8.96193	Up	0.917661	gi|225448517|ref|XP_002273218.1|/2.94153e-150/PREDICTED: probable LRR receptor-like serine/threonine-protein kinase MRH1-like [Vitis vinifera]
CL11065.Contig11	998	0.01	3.29	8.36194	Up	0.856027	gi|449476944|ref|XP_004154883.1|/5.4515e-29/PREDICTED: receptor-like serine/threonine-protein kinase SD1-8-like [Cucumis sativus]
CL1693.Contig24	756	3.22667	0.01	-8.3339	Down	0.852624	gi|356575156|ref|XP_003555708.1|/2.35407e-70/PREDICTED: serine/threonine-protein kinase SRK2E-like isoform 2 [Glycine max]
CL11072.Contig37	1109	4.18333	0.01	-8.70851	Down	0.895089	gi|449441017|ref|XP_004138280.1|/1.28651e-15/PREDICTED: LOW QUALITY PROTEIN: serine/threonine-protein kinase ATM-like [Cucumis sativus]
CL1693.Contig13	1749	4.34667	0.01	-8.76377	Down	0.900992	gi|460369899|ref|XP_004230794.1|/0/PREDICTED: serine/threonine-protein kinase SRK2E-like [Solanum lycopersicum]
Receptor-like protein kinase
CL3273.Contig2	2579	0.146667	34.9867	7.89812	Up	0.953129	gi|225427370|ref|XP_002282904.1|/9.29374e-81/PREDICTED: probable receptor-like protein kinase At5g47070 [Vitis vinifera]
CL289.Contig6	4192	0.01	4.61333	8.84967	Up	0.908205	gi|225442394|ref|XP_002276980.1|/3.12245e-177/PREDICTED: putative leucine-rich repeat receptor-like protein kinase At2g19210-like [Vitis vinifera]
CL8634.Contig1	3618	0.01	2.63667	8.04257	Up	0.81211	gi|225445082|ref|XP_002280395.1|/0/PREDICTED: receptor-like protein kinase HSL1-like [Vitis vinifera]
Unigene25933	2193	0.01	2.54333	7.99058	Up	0.802871	gi|359482466|ref|XP_003632778.1|/2.03912e-73/PREDICTED: probable inactive leucine-rich repeat receptor-like protein kinase At5g20690-like [Vitis vinifera]
CL2104.Contig6	3354	0.01	3.54333	8.46896	Up	0.868515	gi|359490247|ref|XP_002268038.2|/1.49425e-150/PREDICTED: probable receptor-like protein kinase At1g67000-like [Vitis vinifera]
Others
CL1830.Contig2	1780	0.01	2.58	8.01123	Up	0.806727	gi|225462522|ref|XP_002264528.1|/0/PREDICTED: galacturonokinase [Vitis vinifera]
CL3309.Contig22	863	0.01	6.31	9.3015	Up	0.94121	gi|255577779|ref|XP_002529764.1|/1.78405e-36/kinase, putative [Ricinus communis]
CL8816.Contig1	3583	0.01	5.08	8.98868	Up	0.919602	gi|460401714|ref|XP_004246362.1|/3.28165e-111/PREDICTED: probable fructokinase-4-like [Solanum lycopersicum]
CL9734.Contig2	1191	3.29667	0.01	-8.36486	Down	0.856435	gi|225441611|ref|XP_002276818.1|/2.28546e-104/PREDICTED: adenylyl-sulfate kinase 1, chloroplastic [Vitis vinifera]
Unigene30864	2737	3.48667	0.01	-8.4457	Down	0.866184	gi|225447998|ref|XP_002270419.1|/0/PREDICTED: phosphatidylinositol-4-phosphate 5-kinase 8-like [Vitis vinifera]
CL1572.Contig12	1134	4.25	0.01	-8.73132	Down	0.897704	gi|359485632|ref|XP_002270987.2|/5.75076e-150/PREDICTED: proline-rich receptor-like protein kinase PERK13-like [Vitis vinifera]
0 h vs 48 h
CTATP
CL412.Contig5	4255	0.01	6.46667	9.33688	Up	0.935476	gi|225441902|ref|XP_002284422.1|/0/PREDICTED: calcium-transporting ATPase 4, plasma membrane-type isoform 2 [Vitis vinifera]
CL412.Contig12	4882	0.01	2.74	8.09803	Up	0.811397	gi|225441902|ref|XP_002284422.1|/0/PREDICTED: calcium-transporting ATPase 4, plasma membrane-type isoform 2 [Vitis vinifera]
CL1547.Contig23	2818	0.01	2.83	8.14466	Up	0.818862	gi|359485123|ref|XP_002262829.2|/0/PREDICTED: calcium-transporting ATPase 10, plasma membrane-type-like [Vitis vinifera]
CDPK
Unigene36	2630	0.01	13.55	10.4041	Up	0.976899	gi|225431134|ref|XP_002267099.1|/1.04787e-111/PREDICTED: calcium-dependent protein kinase 16 [Vitis vinifera]
Unigene30933	2223	0.01	3.80667	8.57238	Up	0.870703	gi|225431134|ref|XP_002267099.1|/1.08412e-122/PREDICTED: calcium-dependent protein kinase 16 [Vitis vinifera]
CL583.Contig6	2945	0.01	14.4567	10.4975	Up	0.97886	gi|225463286|ref|XP_002264440.1|/0/PREDICTED: calcium-dependent protein kinase 1 [Vitis vinifera]
CL1334.Contig22	2396	0.01	7.41	9.53333	Up	0.946568	gi|359481709|ref|XP_002283549.2|/0/PREDICTED: calcium-dependent protein kinase 32-like isoform 1 [Vitis vinifera]
CL1334.Contig14	352	0.01	2.90667	8.18322	Up	0.82453	gi|470111078|ref|XP_004291780.1|/2.05364e-11/PREDICTED: calcium-dependent protein kinase 8-like [Fragaria vesca subsp. vesca]
CBP
Unigene21138	710	0.01	3.12	8.2854	Up	0.836885	gi|228481109|gb|ACQ42253.1|/5.16583e-85/SnRK2 calcium sensor [Nicotiana plumbaginifolia]
Unigene50702	150	0.01	19.0267	10.8938	Up	0.985226	gi|225447429|ref|XP_002281878.1|/6.3522e-08/PREDICTED: calcium-binding protein PBP1 [Vitis vinifera]
CL4450.Contig3	1155	0.01	5.38667	9.07325	Up	0.917596	gi|308194329|gb|ADO16596.1|/2.70452e-70/EF-hand calcium-binding protein [Vitis vinifera]
CMBP
CL8417.Contig5	2216	0.01	4.28667	8.74371	Up	0.889528	gi|255552069|ref|XP_002517079.1|/1.42771e-82/calmodulin binding protein, putative [Ricinus communis]
CML
Unigene26887	929	0.01	2.68	8.06609	Up	0.8061	gi|357157707|ref|XP_003577887.1|/2.86132e-37/PREDICTED: probable calcium-binding protein CML49-like [Brachypodium distachyon]
CL7503.Contig2	235	4.14667	0.01	-8.69581	Down	0.88429	gi|225432844|ref|XP_002283755.1|/1.00611e-21/PREDICTED: calmodulin-like protein 11 isoform 1 [Vitis vinifera]
CIPK
CL49.Contig11	1030	8.60667	0.01	-9.74931	Down	0.956586	gi|229609837|gb|ACQ83534.1|/4.15051e-112/CBL-interacting protein kinase 18 [Vitis vinifera]
CL2200.Contig14	2231	7.93	0.01	-9.63118	Down	0.951332	gi|229609829|gb|ACQ83530.1|/0/CBL-interacting protein kinase 14 [Vitis vinifera]
CL2200.Contig8	2444	0.01	4.04667	8.66059	Up	0.880444	gi|229609829|gb|ACQ83530.1|/5.95953e-146/CBL-interacting protein kinase 14 [Vitis vinifera]
CL2200.Contig78	2162	12.29	0.01	-10.2633	Down	0.973508	gi|229609829|gb|ACQ83530.1|/0/CBL-interacting protein kinase 14 [Vitis vinifera]
CL2200.Contig33	2245	5.44	0.01	-9.08746	Down	0.918605	gi|229609829|gb|ACQ83530.1|/0/CBL-interacting protein kinase 14 [Vitis vinifera]
CL2200.Contig52	2344	3.04667	0.01	-8.25109	Down	0.832908	gi|229609829|gb|ACQ83530.1|/5.67074e-146/CBL-interacting protein kinase 14 [Vitis vinifera]
MAKKK
CL988.Contig20	2436	0.01	4.93333	8.94642	Up	0.907342	gi|359485144|ref|XP_002283794.2|/0/PREDICTED: mitogen-activated protein kinase 20-like [Vitis vinifera]
Unigene61967	160	0.01	2.62667	8.03709	Up	0.801746	gi|449463988|ref|XP_004149711.1|/1.55107e-06/PREDICTED: mitogen-activated protein kinase kinase kinase 3-like [Cucumis sativus]
CL4826.Contig1	1125	0.01	13.6	10.4094	Up	0.977014	gi|255545546|ref|XP_002513833.1|/1.82038e-47/Mitogen-activated protein kinase kinase kinase, putative [Ricinus communis]
CL988.Contig5	2442	0.01	6.34	9.30834	Up	0.933693	gi|359485144|ref|XP_002283794.2|/0/PREDICTED: mitogen-activated protein kinase 20-like [Vitis vinifera]
Serine/threonine-protein kinase
CL17.Contig3	2743	0.01	17.4833	10.7718	Up	0.98345	gi|225431467|ref|XP_002280682.1|/0/PREDICTED: serine/threonine-protein kinase cst-1-like isoform 1 [Vitis vinifera]
CL5201.Contig1	1888	0.01	9.34333	9.86779	Up	0.961132	gi|359474963|ref|XP_002279800.2|/6.73327e-171/PREDICTED: probable serine/threonine-protein kinase Cx32, chloroplastic-like isoform 1 [Vitis vinifera]
Unigene29742	2215	0.01	9.26667	9.85591	Up	0.960771	gi|225458659|ref|XP_002282863.1|/0/PREDICTED: probable serine/threonine-protein kinase At1g01540-like [Vitis vinifera]
CL1693.Contig22	1637	0.01	6.69	9.38586	Up	0.938352	gi|359475222|ref|XP_003631617.1|/1.44365e-33/PREDICTED: serine/threonine-protein kinase SAPK10 isoform 3 [Vitis vinifera]
CL954.Contig10	3661	0.01	5.7	9.15482	Up	0.923646	gi|225431916|ref|XP_002276905.1|/0/PREDICTED: serine/threonine-protein phosphatase 4 regulatory subunit 3 [Vitis vinifera]
CL17.Contig8	2864	0.01	5.37333	9.06967	Up	0.917214	gi|225431467|ref|XP_002280682.1|/0/PREDICTED: serine/threonine-protein kinase cst-1-like isoform 1 [Vitis vinifera]
Unigene75011	201	0.01	4.6	8.84549	Up	0.898824	gi|359473625|ref|XP_002265191.2|/3.93861e-18/PREDICTED: LRR receptor-like serine/threonine-protein kinase GSO1-like [Vitis vinifera]
CL11065.Contig11	998	0.01	4.57667	8.83815	Up	0.898274	gi|449476944|ref|XP_004154883.1|/5.4515e-29/PREDICTED: receptor-like serine/threonine-protein kinase SD1-8-like [Cucumis sativus]
Unigene6545	832	0.01	4.43333	8.79225	Up	0.893902	gi|470138147|ref|XP_004304820.1|/2.33257e-08/PREDICTED: G-type lectin S-receptor-like serine/threonine-protein kinase RKS1-like [Fragaria vesca subsp. vesca]
CL3064.Contig1	2724	0.01	4.12333	8.68767	Up	0.883127	gi|225426379|ref|XP_002271860.1|/4.47659e-174/PREDICTED: probable LRR receptor-like serine/threonine-protein kinase At1g63430 isoform 2 [Vitis vinifera]
CL1693.Contig12	900	0.01	3.76333	8.55587	Up	0.868605	gi|356575156|ref|XP_003555708.1|/5.8268e-40/PREDICTED: serine/threonine-protein kinase SRK2E-like isoform 2 [Glycine max]
CL3458.Contig3	3295	0.01	3.75667	8.55331	Up	0.868605	gi|359479775|ref|XP_002270638.2|/0/PREDICTED: serine/threonine-protein phosphatase BSL1-like [Vitis vinifera]
CL5336.Contig2	2722	0.01	3.68667	8.52617	Up	0.865615	gi|225443782|ref|XP_002266057.1|/0/PREDICTED: probable LRR receptor-like serine/threonine-protein kinase At5g45840-like [Vitis vinifera]
Unigene1120	2013	0.01	3.48333	8.44432	Up	0.855693	gi|225425176|ref|XP_002265076.1|/2.50699e-147/PREDICTED: serine/threonine-protein kinase PBS1 [Vitis vinifera]
CL343.Contig5	2711	0.01	3.47	8.43879	Up	0.855141	gi|225448717|ref|XP_002280879.1|/0/PREDICTED: probable inactive serine/threonine-protein kinase scy1 isoform 2 [Vitis vinifera]
CL1693.Contig21	1683	0.01	3.33333	8.38082	Up	0.848188	gi|449438438|ref|XP_004136995.1|/5.69733e-25/PREDICTED: serine/threonine-protein kinase SRK2E-like [Cucumis sativus]
CL3032.Contig1	2370	0.01	3.01	8.23362	Up	0.830539	gi|225448517|ref|XP_002273218.1|/2.94153e-150/PREDICTED: probable LRR receptor-like serine/threonine-protein kinase MRH1-like [Vitis vinifera]
CL3388.Contig4	207	0.01	2.95333	8.2062	Up	0.826972	gi|359493032|ref|XP_002264745.2|/8.18199e-08/PREDICTED: serine/threonine-protein kinase HT1-like [Vitis vinifera]
CL4136.Contig2	1763	4.47333	0.01	-8.80521	Down	0.895089	gi|225438452|ref|XP_002277212.1|/0/PREDICTED: serine/threonine-protein kinase SRPK2 [Vitis vinifera]
CL1693.Contig24	756	3.22667	0.01	-8.3339	Down	0.842771	gi|356575156|ref|XP_003555708.1|/2.35407e-70/PREDICTED: serine/threonine-protein kinase SRK2E-like isoform 2 [Glycine max]
CL11072.Contig37	1109	4.18333	0.01	-8.70851	Down	0.885419	gi|449441017|ref|XP_004138280.1|/1.28651e-15/PREDICTED: LOW QUALITY PROTEIN: serine/threonine-protein kinase ATM-like [Cucumis sativus]
CL1693.Contig13	1749	4.34667	0.01	-8.76377	Down	0.891454	gi|460369899|ref|XP_004230794.1|/0/PREDICTED: serine/threonine-protein kinase SRK2E-like [Solanum lycopersicum]
CL3788.Contig2	2682	2.84667	0.01	-8.15313	Down	0.820473	gi|255549818|ref|XP_002515960.1|/0/Serine/threonine-protein kinase PBS1, putative [Ricinus communis]
CL11072.Contig29	1035	2.98	0.01	-8.21917	Down	0.828794	gi|449441017|ref|XP_004138280.1|/5.81513e-08/PREDICTED: LOW QUALITY PROTEIN: serine/threonine-protein kinase ATM-like [Cucumis sativus]
CL7556.Contig3	3261	3.71	0.01	-8.53528	Down	0.866522	gi|225463860|ref|XP_002268342.1|/8.17241e-91/PREDICTED: G-type lectin S-receptor-like serine/threonine-protein kinase At1g67520-like [Vitis vinifera]
CL9597.Contig1	790	3.55667	0.01	-8.47438	Down	0.859399	gi|470119408|ref|XP_004295806.1|/2.65096e-71/PREDICTED: serine/threonine-protein kinase PBS1-like [Fragaria vesca subsp. vesca]
CL11072.Contig28	1158	3.18333	0.01	-8.31439	Down	0.840171	gi|449441017|ref|XP_004138280.1|/1.36392e-15/PREDICTED: LOW QUALITY PROTEIN: serine/threonine-protein kinase ATM-like [Cucumis sativus]
Receptor-like protein kinase
CL1236.Contig13	2481	0.01	3.44667	8.42906	Up	0.854162	gi|359472840|ref|XP_003631201.1|/8.12521e-58/PREDICTED: cysteine-rich receptor-like protein kinase 10-like [Vitis vinifera]
CL3273.Contig2	2579	0.146667	48.8033	8.37829	Up	0.972184	gi|225427370|ref|XP_002282904.1|/9.29374e-81/PREDICTED: probable receptor-like protein kinase At5g47070 [Vitis vinifera]
CL2104.Contig12	3250	0.01	8.54667	9.73922	Up	0.956251	gi|359490247|ref|XP_002268038.2|/1.44099e-150/PREDICTED: probable receptor-like protein kinase At1g67000-like [Vitis vinifera]
CL8634.Contig1	3618	0.01	3.06	8.25739	Up	0.833488	gi|225445082|ref|XP_002280395.1|/0/PREDICTED: receptor-like protein kinase HSL1-like [Vitis vinifera]
CL3273.Contig1	2041	0.42	123.667	8.20185	Up	0.970065	gi|225427370|ref|XP_002282904.1|/1.17854e-160/PREDICTED: probable receptor-like protein kinase At5g47070 [Vitis vinifera]
CL289.Contig6	4192	0.01	2.62333	8.03526	Up	0.800921	gi|225442394|ref|XP_002276980.1|/3.12245e-177/PREDICTED: putative leucine-rich repeat receptor-like protein kinase At2g19210-like [Vitis vinifera]
CL1236.Contig4	2091	0.0866667	8.82667	6.67025	Up	0.827462	gi|470122882|ref|XP_004297467.1|/1.63185e-64/PREDICTED: cysteine-rich receptor-like protein kinase 10-like [Fragaria vesca subsp. vesca]
CL2505.Contig1	4699	6.11333	0.0533333	-6.84078	Down	0.818975	gi|359492518|ref|XP_002283600.2|/0/PREDICTED: receptor-like protein kinase HSL1-like [Vitis vinifera]
CL289.Contig52	1199	0.01	3.03	8.24317	Up	0.831692	gi|449458253|ref|XP_004146862.1|/9.33589e-59/PREDICTED: putative leucine-rich repeat receptor-like protein kinase At2g19210-like [Cucumis sativus]
Unigene69145	175	2.74667	0.01	-8.10154	Down	0.812235	gi|356567976|ref|XP_003552190.1|/1.33679e-18/PREDICTED: L-type lectin-domain containing receptor kinase S.4-like [Glycine max]
Unigene20600	195	3.09667	0.01	-8.27457	Down	0.835638	gi|470120304|ref|XP_004296245.1|/3.34655e-25/PREDICTED: receptor-like protein kinase ANXUR1-like [Fragaria vesca subsp. vesca]
CL3788.Contig4	2784	12.1967	0.01	-10.2523	Down	0.97327	gi|359482890|ref|XP_002283628.2|/0/PREDICTED: proline-rich receptor-like protein kinase PERK10-like [Vitis vinifera]
Others
CL3400.Contig2	933	0.01	19.5967	10.9364	Up	0.985838	gi|470148360|ref|XP_004309735.1|/2.36979e-15/PREDICTED: diacylglycerol kinase 1-like [Fragaria vesca subsp. vesca]
CL3400.Contig1	798	0.01	6.81667	9.41292	Up	0.939993	gi|470148360|ref|XP_004309735.1|/3.46396e-14/PREDICTED: diacylglycerol kinase 1-like [Fragaria vesca subsp. vesca]
CL3309.Contig22	863	0.01	6.34333	9.3091	Up	0.933693	gi|255577779|ref|XP_002529764.1|/1.78405e-36/kinase, putative [Ricinus communis]
CL3281.Contig4	1919	0.01	4.66667	8.86625	Up	0.900681	gi|225462932|ref|XP_002266329.1|/0/PREDICTED: dual specificity protein kinase pyk1 isoform 1 [Vitis vinifera]
CL589.Contig15	2180	0.01	3.87	8.59619	Up	0.873154	gi|225451597|ref|XP_002275779.1|/0/PREDICTED: aspartokinase 3, chloroplastic-like [Vitis vinifera]
Unigene25699	2424	0.01	2.94667	8.20294	Up	0.826972	gi|225455270|ref|XP_002273781.1|/0/PREDICTED: small G protein signaling modulator 2-like isoform 3 [Vitis vinifera]
Unigene30862	2721	2.71333	0.01	-8.08392	Down	0.808897	gi|225447998|ref|XP_002270419.1|/0/PREDICTED: phosphatidylinositol-4-phosphate 5-kinase 8-like [Vitis vinifera]
CL9734.Contig2	1191	3.29667	0.01	-8.36486	Down	0.846483	gi|225441611|ref|XP_002276818.1|/2.28546e-104/PREDICTED: adenylyl-sulfate kinase 1, chloroplastic [Vitis vinifera]
Unigene30864	2737	3.48667	0.01	-8.4457	Down	0.856202	gi|225447998|ref|XP_002270419.1|/0/PREDICTED: phosphatidylinositol-4-phosphate 5-kinase 8-like [Vitis vinifera]
CL992.Contig2	387	3.82	0.01	-8.57743	Down	0.871092	gi|156104834|dbj|BAF75824.1|/3.93146e-23/CDK activating kinase [Nicotiana tabacum]
CL8474.Contig2	347	3.85333	0.01	-8.58996	Down	0.872304	gi|470113866|ref|XP_004293140.1|/5.42964e-20/PREDICTED: protein kinase 2B, chloroplastic-like [Fragaria vesca subsp. vesca]
CL349.Contig6	3010	6.42333	0.01	-9.32718	Down	0.934774	gi|359484562|ref|XP_002284044.2|/0/PREDICTED: casein kinase I isoform delta-like [Vitis vinifera]
CL2938.Contig7	1185	2.86333	0.01	-8.16155	Down	0.821174	gi|255538732|ref|XP_002510431.1|/1.40526e-29/cyclin-dependent protein kinase, putative [Ricinus communis]

## Sheet: Table S7
Table S7 Phytohormone-related genes under cold stress
Gene ID	FPKM_0 h (means)	FPKM_12 h (means)	FPKM_24 h (means)	FPKM_48 h (means)	log2Ratio(12 h/0 h)	Up-Down-Regulation(12 h/0 h)	Probability (12 h/0 h)	log2Ratio(24 h/0 h)	Up-Down-Regulation(24 h/0 h)	Probability (24 h/0 h)	log2Ratio(48 h/0 h)	Up-Down-Regulation(48 h/0 h)	Probability (48 h/0 h)	Blast nr
IAA
CL1195.Contig25	0.01	2.43667	1.62667	0.873333	7.92877	Up	0.779638	7.34577	Up	0.695828	6.44846	Up	0.497521	gi|359479063|ref|XP_002285019.2|/0/PREDICTED: auxin response factor 4-like [Vitis vinifera]
CL5356.Contig3	0.01	0.403333	0.83	4.63	5.3339	Up	0.329808	6.37504	Up	0.292732	8.85487	Up	0.292732	gi|359492536|ref|XP_002284503.2|/4.08314e-64/PREDICTED: IAA-amino acid hydrolase ILR1-like 6-like [Vitis vinifera]
CL5571.Contig3	0.0166667	5.01333	6.11	4.65667	8.23266	Up	0.925599	8.51806	Up	0.89968	8.12619	Up	0.880678	gi|11131103|sp|O24542.1|AX22D_PHAAU/2.84531e-48/RecName: Full=Auxin-induced protein 22D; AltName: Full=Indole-3-acetic acid-induced protein ARG13
CL9746.Contig1	4.73333	110.303	239.373	160.283	4.54248	Up	0.783825	5.66026	Up	0.803856	5.08162	Up	0.781502	gi|449436481|ref|XP_004136021.1|/7.97008e-15/PREDICTED: indole-3-acetic acid-induced protein ARG2-like [Cucumis sativus]
Unigene1189	0.01	3.87	0.46	#	8.59619	Up	0.875982	5.52356	Up	0.360471				gi|356526627|ref|XP_003531918.1|/7.08929e-164/PREDICTED: auxin-induced protein PCNT115-like isoform 1 [Glycine max]
Unigene29105	0.01	2.95333	2.30667	3.26333	8.2062	Up	0.825566	7.84967	Up	0.780005	8.3502	Up	0.84451	gi|10176802|dbj|BAB09990.1|/0/axi 1 (auxin-independent growth promoter)-like protein [Arabidopsis thaliana]
CL7801.Contig1	0.01	5.79333	7.43	15.0867	9.17825	Up	0.930622	9.53722	Up	0.953767	10.5591	Up	0.980029	gi|430800811|pdb|4B2G|A/0/Chain A, Crystal Structure Of An Indole-3-acetic Acid Amido Synthase From Vitis Vinifera Involved In Auxin Homeostasis
CL6600.Contig1	0.01	4.53	9.78667	11.0867	8.82337	Up	0.900781	9.93467	Up	0.969089	10.1146	Up	0.969466	gi|225456149|ref|XP_002282220.1|/0/PREDICTED: probable auxin efflux carrier component 1c isoform 1 [Vitis vinifera]
Unigene4387	2.92	0.01	1.8	0.896667	-8.18982	Down	0.82355	-0.697971	Down	0.372458	-1.70332	Down	0.522688	gi|359492400|ref|XP_002285845.2|/2.20759e-37/PREDICTED: auxin-induced protein 5NG4 [Vitis vinifera]
CL4698.Contig11	5.37333	0.01	5.48333	0.0366667	-9.06967	Down	0.411435	0.0292358	Up	0.315245	-7.1952	Down	0.292732	gi|225443952|ref|XP_002279808.1|/0/PREDICTED: auxin response factor 6-like [Vitis vinifera]
GA
CL6006.Contig5	0.01	8.16667	13.2	54.0267	9.6736	Up	0.959011	10.3663	Up	0.980356	12.3995	Up	0.996232	gi|383931124|gb|AFH56955.1|/7.226e-131/gibberellin 2-oxidase 2 [Petunia x hybrida]
CL6006.Contig3	0.473333	3.55	10.23	34.3233	2.90689	Up	0.628873	4.43381	Up	0.747651	6.18019	Up	0.821006	gi|383931124|gb|AFH56955.1|/1.28374e-95/gibberellin 2-oxidase 2 [Petunia x hybrida]
Unigene23348	3.68333	18.9833	57.5033	301.093	2.36565	Up	0.729583	3.96456	Up	0.76747	6.35305	Up	0.839064	gi|224061332|ref|XP_002300430.1|/2.90106e-135/gibberellin 2-oxidase [Populus trichocarpa]
Unigene36749	0.01	0.113333	1.08	4.79667	3.5025	Up	0.233135	6.75489	Up	0.565195	8.90589	Up	0.904028	gi|46849529|dbj|BAD17855.1|/5.58873e-94/gibberellin 2-oxidase 1 [Nicotiana tabacum]
CL2514.Contig1	0.0133333	0.256667	3.97667	6.11	4.26679	Up	0.277123	8.22038	Up	0.875906	8.83999	Up	0.924732	gi|255555559|ref|XP_002518816.1|/1.71018e-101/gibberellin 20-oxidase, putative [Ricinus communis]
CL351.Contig46_12h	0.01	2.27667	2.33667	6.20333	7.83078	Up	0.762259	7.86831	Up	0.783125	9.2769	Up	0.931607	gi|255550203|ref|XP_002516152.1|/0/GTP-binding protein (p) alpha subunit, gpa1, putative [Ricinus communis]
CL351.Contig53_12h	0.01	2.15667	2.25333	8.86667	7.75266	Up	0.748674	7.81592	Up	0.773531	9.79225	Up	0.958332	gi|255550203|ref|XP_002516152.1|/1.05765e-82/GTP-binding protein (p) alpha subunit, gpa1, putative [Ricinus communis]
CL351.Contig51_12h	0.01	0.243333	0.806667	3.04667	4.60486	Up	0.278684	6.3339	Up	0.478303	8.25109	Up	0.832908	gi|255550203|ref|XP_002516152.1|/0/GTP-binding protein (p) alpha subunit, gpa1, putative [Ricinus communis]
CL351.Contig48_12h	0.01	0.863333	0.543333	5.40667	6.43185	Up	0.478883	5.76377	Up	0.387722	9.0786	Up	0.917993	gi|255550203|ref|XP_002516152.1|/0/GTP-binding protein (p) alpha subunit, gpa1, putative [Ricinus communis]
CL351.Contig31_12h	0.01	1.65	1.39333	5.77	7.36632	Up	0.680501	7.1224	Up	0.65367	9.17243	Up	0.924819	gi|255550203|ref|XP_002516152.1|/2.35826e-51/GTP-binding protein (p) alpha subunit, gpa1, putative [Ricinus communis]
CL351.Contig5_12h	0.01	0.63	0.34	2.65333	5.97728	Up	0.404894	5.08746	Up	0.32073	8.05166	Up	0.803483	gi|255550203|ref|XP_002516152.1|/0/GTP-binding protein (p) alpha subunit, gpa1, putative [Ricinus communis]
ET
CL1245.Contig5	0.01	10.1833	7.41	11.63	9.99199	Up	9.99199	9.53333	Up	0.953576	10.1836	Up	0.971496	gi|223635284|sp|A7NVX9.1|METK2_VITVI/0/RecName: Full=S-adenosylmethionine synthase 2; Short=AdoMet synthase 2; AltName: Full=Methionine adenosyltransferase 2; Short=MAT 2
CL1245.Contig4	0.01	167.697	161.467	273.027	14.0336	Up	14.0336	13.9789	Up	0.999354	14.7368	Up	0.999615	gi|223635289|sp|A7Q0V4.1|METK5_VITVI/0/RecName: Full=S-adenosylmethionine synthase 5; Short=AdoMet synthase 5; AltName: Full=Methionine adenosyltransferase 5; Short=MAT 5
CL1245.Contig7	6.76333	169.753	296.087	780.52	4.64956	Up	4.64956	5.45214	Up	0.796651	6.85056	Up	0.883677	gi|223635289|sp|A7Q0V4.1|METK5_VITVI/0/RecName: Full=S-adenosylmethionine synthase 5; Short=AdoMet synthase 5; AltName: Full=Methionine adenosyltransferase 5; Short=MAT 5
Unigene26265	0.01	48.7267	62.55	128.303	12.2505	Up	12.2505	12.6108	Up	0.997794	13.6473	Up	0.998792	gi|223635289|sp|A7Q0V4.1|METK5_VITVI/0/RecName: Full=S-adenosylmethionine synthase 5; Short=AdoMet synthase 5; AltName: Full=Methionine adenosyltransferase 5; Short=MAT 5
CL3479.Contig4	0.01	2.19	1.43	3.2	7.77479	Up	7.77479	7.15987	Up	0.663826	8.32193	Up	0.841263	gi|255545748|ref|XP_002513934.1|/6.73329e-31/S-adenosylmethionine-dependent methyltransferase, putative [Ricinus communis]
Unigene5690	0.01	1.05	3.88	2.89333	6.71425	Up	6.71425	8.59991	Up	0.883484	8.17659	Up	0.823244	gi|33337950|gb|AAQ13597.1|/1.50428e-70/1-aminocyclopropane-1-carboxylate synthase [Solanum lycopersicum]
CL1281.Contig2	4.81	234.703	195.987	348.707	5.60866	Up	5.60866	5.34857	Up	0.793499	6.17983	Up	0.827465	gi|584711|sp|Q08507.1|ACCO3_PETHY/3.52191e-156/RecName: Full=1-aminocyclopropane-1-carboxylate oxidase 3; Short=ACC oxidase 3; AltName: Full=Ethylene-forming enzyme; Short=EFE
Unigene41496	0.01	0.33	3.20667	2.62667	5.04439	Up	5.04439	8.32493	Up	0.851548	8.03709	Up	0.801746	gi|225467508|ref|XP_002269780.1|/9.02049e-93/PREDICTED: 1-aminocyclopropane-1-carboxylate synthase 3 [Vitis vinifera]
Unigene22514	8.96	111.037	337.787	588.5	3.63139	Up	3.63139	5.23647	Up	0.790986	6.0374	Up	0.819906	gi|449457592|ref|XP_004146532.1|/8.90198e-164/PREDICTED: 1-aminocyclopropane-1-carboxylate synthase-like [Cucumis sativus]
Unigene20399	0.05	0.01	2.26	7.12333	-2.32193	Down	-2.32193	5.49825	Up	0.617492	7.15448	Up	0.86574	gi|357492715|ref|XP_003616646.1|/3.9338e-78/1-aminocyclopropane-1-carboxylate oxidase [Medicago truncatula]
ABA
CL2047.Contig3	0.186667	12	13.07	17.9533	6.00643	Up	0.802132	6.12965	Up	0.808364	6.58764	Up	0.843582	gi|367465454|gb|AEX15511.1|/0/ABA 8'-hydroxylase [Citrus sinensis]
CL2803.Contig1	0.01	#	2.68667	1.75				8.06967	Up	0.816517	7.45121	Up	0.704335	gi|225447787|ref|XP_002266344.1|/3.23305e-57/PREDICTED: ABSCISIC ACID-INSENSITIVE 5-like protein 5-like [Vitis vinifera]
CL7116.Contig8	0.01	4.37333	3.97667	1.80667	8.77259	Up	0.895822	8.63542	Up	0.887372	7.49719	Up	0.712207	gi|255573107|ref|XP_002527483.1|/5.74457e-134/protein phosphatase 2c, putative [Ricinus communis]
Unigene30117	0.416667	26.7667	25.1933	20.7633	6.0054	Up	0.817077	5.918	Up	0.807545	5.639	Up	0.78744	gi|255573107|ref|XP_002527483.1|/1.26062e-135/protein phosphatase 2c, putative [Ricinus communis]
CL8267.Contig1	9.5	11.25	3.25	0.01	0.243926	Up	0.304857	-1.54749	Down	0.621684	-9.89178	Down	0.962093	gi|225430502|ref|XP_002285549.1|/3.9399e-180/PREDICTED: probable protein phosphatase 2C 60 [Vitis vinifera]
CL3158.Contig2	5.39	6.24667	0.01	5.24	0.212801	Up	0.276723	-9.07414	Down	0.926071	-0.0407185	Down	0.233406	gi|305430491|gb|ADM53098.1|/2.03713e-65/ABA responsive element binding factor [Citrus trifoliata]
Unigene1641	2.69333	0.25	0.0266667	0.01	-3.42939	Down	0.596997	-6.65821	Down	0.716708	-8.07325	Down	0.807003	gi|225426354|ref|XP_002266149.1|/6.03854e-23/PREDICTED: probable protein phosphatase 2C 8 [Vitis vinifera]
CL1485.Contig19	2.79667	0.873333	0.353333	0.01	-1.6791	Down	0.522286	-2.98461	Down	0.59518	-8.12756	Down	0.816461	gi|255550609|ref|XP_002516354.1|/4.1057e-114/protein phosphatase 2c, putative [Ricinus communis]
CL10622.Contig12	14.74	2.89	0.78	0.01	-2.3506	Down	0.722815	-4.24012	Down	0.756466	-10.5255	Down	0.979393	gi|225426354|ref|XP_002266149.1|/1.31768e-31/PREDICTED: probable protein phosphatase 2C 8 [Vitis vinifera]
Unigene17547	3.36333	1.50333	0.01	0.01	-1.16173	Down	0.480831	-8.39375	Down	0.859774	-8.39375	Down	0.849663	gi|87299423|dbj|BAE79544.1|/2.04932e-06/lycopene beta-cyclase [Chrysanthemum x morifolium]
JA
CL4580.Contig5_12h	0.01	1.14667	8.87	8.29	6.8413	Up	0.564753	9.79279	Up	0.964264	9.69523	Up	0.954273	gi|32454714|gb|AAP83138.1|/2.17237e-151/lipoxygenase [Nicotiana attenuata]
CL4580.Contig14_12h	0.0566667	3.87667	6.24667	6.49667	6.09617	Up	0.721638	6.78444	Up	0.824832	6.84106	Up	0.823666	gi|32454714|gb|AAP83138.1|/0/lipoxygenase [Nicotiana attenuata]
CL4580.Contig20_12h	0.01	1.01333	15.82	39.54	6.66297	Up	0.524583	10.6275	Up	0.984917	11.9491	Up	0.994375	gi|32454714|gb|AAP83138.1|/0/lipoxygenase [Nicotiana attenuata]
CL416.Contig24_12h	0.01	1.53333	#	11.08	7.26053	Up	0.660338				10.1137	Up	0.969437	gi|359487757|ref|XP_002284535.2|/1.26658e-172/PREDICTED: probable linoleate 9S-lipoxygenase 5 [Vitis vinifera]
Unigene9771_12h	10.6567	16.8433	33.97	115.603	0.660421	Up	0.470365	1.6725	Up	0.684338	3.43935	Up	0.754111	gi|20160362|emb|CAD29735.1|/0/allene oxide synthase [Solanum tuberosum]
CL434.Contig2	0.01	#	7.32333	13.07				9.51636	Up	0.952747	10.352	Up	0.975678	gi|383216818|gb|AFG73688.1|/2.79907e-147/12-oxophytodienoate reductase 3 protein [Vitis vinifera]
CL434.Contig6	0.01	#	2.80333	7.49				8.131	Up	0.825899	9.54882	Up	0.947351	gi|63029722|gb|AAY27752.1|/1.60067e-119/12-oxophytodienoate reductase [Hevea brasiliensis]
CL5721.Contig4_12h	0.01	6.07	9.93	5.49667	9.24555	Up	0.93538	9.95565	Up	0.969778	9.95565	Up	0.969778	gi|225425136|ref|XP_002262750.1|/1.1159e-40/PREDICTED: protein TIFY 9 [Vitis vinifera]
CL5721.Contig7_12h	0.01	3.34667	8.36333	9.69333	8.38658	Up	0.850262	9.70793	Up	0.961032	9.92085	Up	0.963136	gi|225425136|ref|XP_002262750.1|/4.4051e-45/PREDICTED: protein TIFY 9 [Vitis vinifera]
BR
CL2717.Contig3	0.01	3.64333	3.43	1.02333	8.50912	Up	0.865408	8.42206	Up	0.863264	6.67713	Up	0.543129	gi|255572058|ref|XP_002526970.1|/6.23095e-92/cytochrome P450, putative [Ricinus communis]
CL1402.Contig6	0.0166667	0.103333	1.05333	5.42	2.63227	Up	0.224689	5.98185	Up	0.502655	8.34518	Up	0.902189	gi|470105463|ref|XP_004289103.1|/2.29286e-88/PREDICTED: 3-epi-6-deoxocathasterone 23-monooxygenase-like [Fragaria vesca subsp. vesca]
CL1402.Contig11	0.0166667	0.01	0.506667	9.84667	-0.736966	Down	0.186659	4.926	Up	0.35533	9.20653	Up	0.959143	gi|470105463|ref|XP_004289103.1|/2.49997e-88/PREDICTED: 3-epi-6-deoxocathasterone 23-monooxygenase-like [Fragaria vesca subsp. vesca]
CL1654.Contig5	0.01	3.07333	0.63	#	8.26366	Up	0.833465	5.97728	Up	0.418837				gi|255549706|ref|XP_002515904.1|/5.66356e-90/BRASSINOSTEROID INSENSITIVE 1-associated receptor kinase 1 precursor, putative [Ricinus communis]
CL9547.Contig2	0.01	4.45333	4.95333	5.77333	8.79874	Up	0.898354	8.95226	Up	0.916725	9.17326	Up	0.924819	gi|225443710|ref|XP_002267082.1|/1.90011e-61/PREDICTED: BES1/BZR1 homolog protein 4 [Vitis vinifera]
CL3458.Contig3_12h	0.01	0.27	1.39667	3.75667	4.75489	Up	0.288083	7.12584	Up	0.656274	8.55331	Up	0.868605	gi|359479775|ref|XP_002270638.2|/0/PREDICTED: serine/threonine-protein phosphatase BSL1-like [Vitis vinifera]
# indicates that transcripts were not detected at time points under cold treatment. DEGs with a ≥ 2 fold change and deviation probability ≥ 0.8 in at least one pairwise comparison of 0 vs 12 h/24 h/48 h are shown

## Sheet: Table S8
Table S8. Genes involved in phytosynthesis under cold stress
Gene ID	FPKM_0 h (means)	FPKM_12 h (means)	FPKM_24 h (means)	FPKM_48 h (means)	KEGG pathway
Cluster 1 (C1)
CL1564.Contig3	2.87667	0.01	0.01	0.01	K10143|1|9e-80|184|mtr:MTR_2g085210|E3 ubiquitin-protein ligase RFWD2 [EC:6.3.2.19]
CL1608.Contig2	2.72333	2.08	2.77667	0.01	K02637|1|4e-08|54.3|rcu:RCOM_ORF00075|cytochrome b6-f complex subunit 4
CL186.Contig15	7.74667	0.01	5.12	2.78	K02154|1|4e-69|234|vvi:100258865|V-type H+-transporting ATPase subunit I [EC:3.6.3.14]
CL186.Contig4	5.99667	0.01	4.41667	2.53	K02154|1|9e-60|228|vvi:100258865|V-type H+-transporting ATPase subunit I [EC:3.6.3.14]
CL420.Contig4	3.71667	0.02	2.52667	1.68333	K02690|1|8e-13|74.7|vvi:4025090|photosystem I P700 chlorophyll a apoprotein A2
CL5936.Contig1	3.45333	0.35	1.48667	0.01	K01623|1|2e-174|611|gmx:100792394|fructose-bisphosphate aldolase, class I [EC:4.1.2.13]
CL65.Contig13	3.65	0.01	1.66667	0.143333	K05907|1|0.0|647|vvi:100233045|adenylyl-sulfate reductase (glutathione) [EC:1.8.4.9]
CL6714.Contig3	4.25	0.01	1.63	5.25	K15711|1|8e-07|53.1|gmx:100791783|SWI/SNF-related matrix-associated actin-dependent regulator of chromatin subfamily A3 [EC:3.6.4.- 6.3.2.19];K10143|2|2e-06|52.0|ppp:PHYPADRAFT_168551|E3 ubiquitin-protein ligase RFWD2 [EC:6.3.2.19]
CL7976.Contig3	5.03333	2.41667	2	0.01	K00411|1|2e-17|89.0|mtr:MTR_7g084150|ubiquinol-cytochrome c reductase iron-sulfur subunit [EC:1.10.2.2]
CL8406.Contig3	4.93	2.75	4.74333	0.01	K12127|1|1e-09|62.8|rcu:RCOM_1471230|pseudo-response regulator 1;K12129|2|9e-09|60.1|vvi:100246836|pseudo-response regulator 7;K12128|4|1e-07|56.6|aly:ARALYDRAFT_483843|pseudo-response regulator 9
CL9734.Contig2	3.29667	0.01	0.01	0.01	K00860|1|2e-105|380|vvi:100265880|adenylylsulfate kinase [EC:2.7.1.25]
Unigene27662	3.73	0.01	0.01	0.01	K00029|1|0.0|306|ath:AT2G19900|malate dehydrogenase (oxaloacetate-decarboxylating)(NADP+) [EC:1.1.1.40]
Unigene27686	2.57333	0.156667	0.01	0.01	K00029|1|0.0|453|rcu:RCOM_1489870|malate dehydrogenase (oxaloacetate-decarboxylating)(NADP+) [EC:1.1.1.40]
Unigene4563	4.20667	0.39	0.546667	0.01	K01624|1|5e-35|143|ota:Ot10g01490|fructose-bisphosphate aldolase, class II [EC:4.1.2.13]
Unigene46833	4.26	2.03	1.33333	0.01	K02133|1|5e-12|67.4|olu:OSTLU_119590|F-type H+-transporting ATPase subunit beta [EC:3.6.3.14]
Unigene65557	2.64667	0.01	0.53	0.01	K02134|1|3e-11|64.7|cme:CMN127C|F-type H+-transporting ATPase subunit delta [EC:3.6.3.14]
Unigene68456	2.65	0.38	1.87667	0.01	K01803|1|6e-20|93.6|ppp:PHYPADRAFT_58449|triosephosphate isomerase (TIM) [EC:5.3.1.1]
Unigene68632	7.29333	1.32333	2.6	0.01	K01535|1|1e-09|59.3|mtr:MTR_3g108800|H+-transporting ATPase [EC:3.6.3.6]
Unigene70942	3.84333	0.01	1.9	0.01	K01624|1|7e-09|57.0|olu:OSTLU_94831|fructose-bisphosphate aldolase, class II [EC:4.1.2.13]
Unigene74568	5.52333	0.01	3.64667	0.46	K01915|1|2e-12|68.6|zma:100856928|glutamine synthetase [EC:6.3.1.2]
C2
CL2239.Contig1	0.01	2.24	13.0733	102.1	K12124|1|0.0|704|vvi:100254197|GIGANTEA
CL615.Contig5	0.523333	0.11	8.23	31.7933	K12130|1|2e-172|604|rcu:RCOM_0969830|pseudo-response regulator 5
Unigene27660	0.01	0.0566667	46.1733	106.127	K00029|1|0.0|393|vvi:100233075|malate dehydrogenase (oxaloacetate-decarboxylating)(NADP+) [EC:1.1.1.40]
Unigene27669	0.01	0.07	9.84667	46.9133	K00029|1|0.0|719|vvi:100233075|malate dehydrogenase (oxaloacetate-decarboxylating)(NADP+) [EC:1.1.1.40]
Unigene27674	0.01	0.216667	24.8533	62.4233	K00029|1|0.0|1017|vvi:100233075|malate dehydrogenase (oxaloacetate-decarboxylating)(NADP+) [EC:1.1.1.40]
Unigene27677	0.01	0.01	8.75	20.2267	K00029|1|4e-176|253|ath:AT2G19900|malate dehydrogenase (oxaloacetate-decarboxylating)(NADP+) [EC:1.1.1.40]
C3
CL132.Contig2	0.01	#	0.21	4.38	K03885|1|0.0|502|rcu:RCOM_1095880|NADH dehydrogenase [EC:1.6.99.3]
CL1564.Contig32	0.01	#	#	3.26333	K10143|1|0.0|442|rcu:RCOM_0073590|E3 ubiquitin-protein ligase RFWD2 [EC:6.3.2.19]
CL205.Contig16	0.01	1.74667	1.82667	6.19667	K13422|1|2e-07|56.6|mtr:MTR_5g030430|transcription factor MYC2;K12126|2|1e-06|54.3|aly:ARALYDRAFT_471048|phytochrome-interacting factor 3
CL205.Contig7	0.01	0.826667	0.33	2.62333	K13422|1|2e-07|56.6|mtr:MTR_5g030430|transcription factor MYC2;K12126|2|1e-06|54.3|aly:ARALYDRAFT_471048|phytochrome-interacting factor 3
CL205.Contig8	0.01	1.74	0.93	3.51333	K13422|1|2e-07|56.6|mtr:MTR_5g030430|transcription factor MYC2;K12126|2|1e-06|54.3|aly:ARALYDRAFT_471048|phytochrome-interacting factor 3
CL2396.Contig29	0.01	2.75333	1.47	4.87667	K10255|1|2e-67|257|aly:ARALYDRAFT_491653|omega-6 fatty acid desaturase (delta-12 desaturase) [EC:1.14.19.-]
CL2396.Contig4	0.01	2.66667	1.31	3.01333	K10255|1|2e-67|257|aly:ARALYDRAFT_491653|omega-6 fatty acid desaturase (delta-12 desaturase) [EC:1.14.19.-]
CL254.Contig11	0.01	1.21	#	5.76333	K00051|1|0.0|728|gmx:100782567|malate dehydrogenase (NADP+) [EC:1.1.1.82]
CL254.Contig17	0.01	1.15667	#	5.9	K00051|1|0.0|728|gmx:100782567|malate dehydrogenase (NADP+) [EC:1.1.1.82]
CL254.Contig22	0.01	4.39	3.07667	6.23667	K00051|1|0.0|728|gmx:100782567|malate dehydrogenase (NADP+) [EC:1.1.1.82]
CL254.Contig8	0.01	0.936667	#	3.17333	K00051|1|0.0|728|gmx:100782567|malate dehydrogenase (NADP+) [EC:1.1.1.82]
CL26.Contig3	0.01	0.07	2.65	0.45	K02704|1|0.0|804|rcu:RCOM_ORF00070|photosystem II CP47 chlorophyll apoprotein
CL390.Contig50	0.0133333	4.43	3.78	4.47333	K02552|1|0.0|420|vvi:100243400|menaquinone-specific isochorismate synthase [EC:5.4.4.2]
CL439.Contig4	0.01	0.243333	0.183333	3.94	K12118|1|5e-135|479|rcu:RCOM_1035330|cryptochrome 1
CL493.Contig17	0.01	#	0.176667	3.03333	K01535|1|2e-23|105|vvi:100267065|H+-transporting ATPase [EC:3.6.3.6]
CL493.Contig19	0.01	#	1.03333	4.73667	K01535|1|3e-41|121|vvi:100267065|H+-transporting ATPase [EC:3.6.3.6]
CL568.Contig7	0.01	1.78333	3.34	2.89667	K01738|1|1e-08|56.2|aly:ARALYDRAFT_896375|cysteine synthase A [EC:2.5.1.47]
CL6296.Contig1	0.01	#	0.623333	3.11667	K01082|1|4e-155|546|vvi:100264076|3'(2'), 5'-bisphosphate nucleotidase [EC:3.1.3.7]
CL649.Contig2	0.01	4.09667	2.49	2.47	K01011|1|2e-51|104|rcu:RCOM_1574740|thiosulfate/3-mercaptopyruvate sulfurtransferase [EC:2.8.1.1 2.8.1.2]
CL9784.Contig6	0.01	1.93667	1.82333	5.80667	K02717|1|3e-75|280|vvi:100259776|photosystem II oxygen-evolving enhancer protein 2
Unigene25034	0.01	1.64333	2.9	1.84333	K03885|1|3e-10|64.7|vcn:VOLCADRAFT_105834|NADH dehydrogenase [EC:1.6.99.3]
Unigene30795	0.123333	2.23667	2.37667	12.47	K10255|1|1e-46|184|vvi:100248377|omega-6 fatty acid desaturase (delta-12 desaturase) [EC:1.14.19.-]
Unigene50834	0.01	0.786667	4.78333	1.5	K01963|1|2e-36|148|rcu:RCOM_ORF00052|acetyl-CoA carboxylase carboxyl transferase subunit beta [EC:6.4.1.2];K01601|2|5e-36|147|rcu:RCOM_1655340|ribulose-bisphosphate carboxylase large chain [EC:4.1.1.39]
C4
CL186.Contig22	11.36	1.41	0.01	0.636667	K02154|1|3e-29|98.2|vvi:100258865|V-type H+-transporting ATPase subunit I [EC:3.6.3.14]
CL254.Contig16	73.6467	0.01	0.01	0.01	K00051|1|0.0|728|gmx:100782567|malate dehydrogenase (NADP+) [EC:1.1.1.82]
CL254.Contig28	41.7467	0.01	0.01	0.01	K00051|1|0.0|728|gmx:100782567|malate dehydrogenase (NADP+) [EC:1.1.1.82]
CL390.Contig4	11.8267	0.01	0.01	0.01	K02552|1|7e-177|266|gmx:100799025|menaquinone-specific isochorismate synthase [EC:5.4.4.2]
CL65.Contig9	9.38667	0.01	0.253333	0.176667	K05907|1|0.0|653|vvi:100233045|adenylyl-sulfate reductase (glutathione) [EC:1.8.4.9]
CL999.Contig1	22.9633	1.23333	1.10333	0.01	K03885|1|0.0|768|pop:POPTR_203252|NADH dehydrogenase [EC:1.6.99.3]
C5
CL10687.Contig1	0.0433333	6.86333	0.146667	0.643333	K12135|1|9e-15|80.1|aly:ARALYDRAFT_488429|zinc finger protein CONSTANS;K12127|4|3e-06|51.6|smo:SELMODRAFT_438647|pseudo-response regulator 1;K01115|5|5e-06|51.2|vcn:VOLCADRAFT_99471|phospholipase D [EC:3.1.4.4]
CL2095.Contig5	3.16	7.19	2.32	0.01	K01595|1|0.0|1808|rcu:RCOM_0551460|phosphoenolpyruvate carboxylase [EC:4.1.1.31]
CL3172.Contig26	4.41	3.55667	0.01	0.8	K00815|1|4e-61|232|pop:POPTR_836654|tyrosine aminotransferase [EC:2.6.1.5]
CL390.Contig63	4.57667	6.38	0.0333333	0.01	K02552|1|9e-173|266|gmx:100799025|menaquinone-specific isochorismate synthase [EC:5.4.4.2];K01728|5|4e-163|350|pop:POPTR_581348|pectate lyase [EC:4.2.2.2]
CL4097.Contig2	15.81	29.0367	9.79333	0.01	K00814|1|0.0|847|aly:ARALYDRAFT_476362|alanine transaminase [EC:2.6.1.2]
CL6514.Contig4	3.13333	1.86667	0.163333	0.01	K02151|1|6e-60|228|vvi:100267411|V-type H+-transporting ATPase subunit F [EC:3.6.3.14]
CL7233.Contig2	14.8033	9.53333	2.50667	0.01	K02693|1|4e-12|68.6|rcu:RCOM_1723530|photosystem I subunit IV
CL9894.Contig1	2.63333	7.77667	0.01	2.76	K12135|1|3e-16|85.1|aly:ARALYDRAFT_488429|zinc finger protein CONSTANS;K12130|4|6e-08|57.4|zma:100285170|pseudo-response regulator 5
Unigene27671	0.01	4.11333	#	#	K00029|1|0.0|1027|vvi:100233075|malate dehydrogenase (oxaloacetate-decarboxylating)(NADP+) [EC:1.1.1.40]
Unigene27689	0.01	4.43	#	#	K00029|1|0.0|972|vvi:100233075|malate dehydrogenase (oxaloacetate-decarboxylating)(NADP+) [EC:1.1.1.40]
Unigene28400	8.62333	4.12	1.30667	0.103333	K01230|1|2e-92|337|vvi:100852827|mannosyl-oligosaccharide alpha-1,2-mannosidase [EC:3.2.1.113]
Unigene44553	3.98667	2.72333	1.33667	0.01	K01783|1|6e-12|67.0|aly:ARALYDRAFT_919384|ribulose-phosphate 3-epimerase [EC:5.1.3.1]
C6
CL2156.Contig15	11.38	0.156667	6.49	11.0767	K12129|1|1e-108|393|vvi:100246836|pseudo-response regulator 7
CL5303.Contig3	55.2	0.193333	19.1133	7.82333	K12133|1|9e-141|499|ath:AT1G01060|LATE ELONGATED HYPOCOTYL;K12134|3|2e-116|419|aly:ARALYDRAFT_904154|circadian clock associated 1
CL5303.Contig4	115.547	0.573333	60.02	32.3233	K12133|1|9e-141|499|ath:AT1G01060|LATE ELONGATED HYPOCOTYL;K12134|3|2e-116|419|aly:ARALYDRAFT_904154|circadian clock associated 1
Unigene10606	349.183	3.81333	206.337	69.5467	K08914|1|2e-148|523|vvi:100260599|light-harvesting complex II chlorophyll a/b binding protein 3
Unigene27665	31.5233	0.09	70.05	89.0967	K00029|1|0.0|448|vvi:100233075|malate dehydrogenase (oxaloacetate-decarboxylating)(NADP+) [EC:1.1.1.40]
Unigene27675	14.2167	0.09	12.1333	14.2967	K00029|1|2e-154|543|rcu:RCOM_1489870|malate dehydrogenase (oxaloacetate-decarboxylating)(NADP+) [EC:1.1.1.40]
Unigene27682	90.2067	0.0966667	14.2433	42.6433	K00029|1|0.0|775|vvi:100233075|malate dehydrogenase (oxaloacetate-decarboxylating)(NADP+) [EC:1.1.1.40]
Unigene27695	146.947	0.293333	33.97	56.3133	K00029|1|0.0|1072|vvi:100233075|malate dehydrogenase (oxaloacetate-decarboxylating)(NADP+) [EC:1.1.1.40]
Unigene27702	9.83333	0.01	14.1933	16.8267	K00029|1|0.0|306|ath:AT2G19900|malate dehydrogenase (oxaloacetate-decarboxylating)(NADP+) [EC:1.1.1.40]
Unigene7463	963.73	14.7433	635.467	191.963	K08912|1|1e-21|99.4|vvi:100245214|light-harvesting complex II chlorophyll a/b binding protein 1
C7
CL420.Contig10	0.0533333	6.64333	2.69	0.986667	K02690|1|9e-13|74.7|vvi:4025090|photosystem I P700 chlorophyll a apoprotein A2
CL420.Contig19	0.0133333	7.18333	1.54667	0.44	K02690|1|7e-13|74.7|vvi:4025090|photosystem I P700 chlorophyll a apoprotein A2
Unigene27661	0.01	5.31	23.01	#	K00029|1|0.0|900|vvi:100233075|malate dehydrogenase (oxaloacetate-decarboxylating)(NADP+) [EC:1.1.1.40]
Unigene27666	0.01	2.85667	9.88667	#	K00029|1|0.0|602|vvi:100233075|malate dehydrogenase (oxaloacetate-decarboxylating)(NADP+) [EC:1.1.1.40]
Unigene27668	0.01	7.27667	17.2467	#	K00029|1|0.0|844|vvi:100233075|malate dehydrogenase (oxaloacetate-decarboxylating)(NADP+) [EC:1.1.1.40]
Unigene27678	0.01	4.40333	7.05333	#	K00029|1|0.0|547|vvi:100233075|malate dehydrogenase (oxaloacetate-decarboxylating)(NADP+) [EC:1.1.1.40]
Unigene27679	0.01	25.7267	3.3	#	K00029|1|3e-149|253|ath:AT2G19900|malate dehydrogenase (oxaloacetate-decarboxylating)(NADP+) [EC:1.1.1.40]
Unigene27691	0.01	23.9033	8.93667	#	K00029|1|7e-149|491|rcu:RCOM_1489870|malate dehydrogenase (oxaloacetate-decarboxylating)(NADP+) [EC:1.1.1.40]
Unigene27696	0.01	144.7	12.6733	#	K00029|1|1e-166|343|rcu:RCOM_1489870|malate dehydrogenase (oxaloacetate-decarboxylating)(NADP+) [EC:1.1.1.40]
Unigene54159	0.01	1.20333	3.61333	#	K01535|1|4e-22|100|gmx:100818997|H+-transporting ATPase [EC:3.6.3.6]
C8
CL1028.Contig18	0.0866667	6.60667	10.85	17.0667	K10143|1|8e-19|94.7|vvi:100246063|E3 ubiquitin-protein ligase RFWD2 [EC:6.3.2.19]
CL1564.Contig46	0.01	7.09333	5.70667	4.39333	K10143|1|8e-75|278|mtr:MTR_2g085210|E3 ubiquitin-protein ligase RFWD2 [EC:6.3.2.19]
CL254.Contig13	0.01	22.9467	27.4633	17.3233	K00051|1|0.0|728|gmx:100782567|malate dehydrogenase (NADP+) [EC:1.1.1.82]
CL254.Contig15	0.01	5.66	6.15	15.8367	K00051|1|0.0|728|gmx:100782567|malate dehydrogenase (NADP+) [EC:1.1.1.82]
CL254.Contig20	0.01	16.83	15.9233	32.4167	K00051|1|0.0|728|gmx:100782567|malate dehydrogenase (NADP+) [EC:1.1.1.82]
CL254.Contig26	0.01	11.52	7.51667	17.9667	K00051|1|0.0|728|gmx:100782567|malate dehydrogenase (NADP+) [EC:1.1.1.82]
CL254.Contig6	0.01	29.16	44.7533	44.7067	K00051|1|0.0|728|gmx:100782567|malate dehydrogenase (NADP+) [EC:1.1.1.82]
CL3675.Contig1	0.143333	16.8233	22.87	125.97	K12116|1|0.0|989|vvi:100255972|flavin-binding kelch repeat F-box protein 1
CL8221.Contig2	0.546667	7.61	10.4533	33.87	K12126|1|6e-13|73.6|aly:ARALYDRAFT_471048|phytochrome-interacting factor 3;K10863|3|3e-06|51.2|aly:ARALYDRAFT_486946|aprataxin [EC:3.-.-.-]
CL9345.Contig2	0.68	32.23	26.7167	26.08	K03885|1|3e-11|69.3|ath:AT4G05020|NADH dehydrogenase [EC:1.6.99.3]
Unigene27703	0.01	31.9533	44.5967	40.5433	K00029|1|0.0|546|rcu:RCOM_1489870|malate dehydrogenase (oxaloacetate-decarboxylating)(NADP+) [EC:1.1.1.40]
# indicates that transcripts were not detected at time points under cold treatment. DEGs with a ≥ 2 fold change and deviation probability ≥ 0.8 in at least one pairwise comparison of 0 vs 12 h/24 h/48 h are shown

## Sheet: Table S10
Table S10 Transcription factor genes in response to cold stress
GeneID	FPKM_0 h (means)	FPKM_12 h (means)	FPKM_24 h (means)	FPKM_48 h (means)	log2Ratio(12 h/0 h)	Up-Down-Regulation(12 h/0 h)	Probability (12h/0h)	log2Ratio(24 h/0 h)	Up-Down-Regulation(24 h/0 h)	Probability (24h/0h)	log2Ratio(48 h/0 h)	Up-Down-Regulation(48 h/0 h)	Probability (48h/0h)	Blast nr
AP2/ERF
CL5171.Contig2	0.01	118.737	78.9033	15.0267	13.5355	Up	0.999198	12.9459	Up	0.998355	10.5533	Up	0.979918	gi|344190182|gb|AEM97873.1|/8.27232e-08/AP2 domain class transcription factor [Corylus mandshurica]
CL5171.Contig3	0.246667	212.513	140.64	79.9133	9.75077	Up	0.996877	9.15523	Up	0.992641	8.33973	Up	0.973038	gi|344190182|gb|AEM97873.1|/9.79395e-06/AP2 domain class transcription factor [Corylus mandshurica]
CL5171.Contig5	0.01	128.61	83.87	17.91	13.6507	Up	0.999299	13.0339	Up	0.998463	10.8065	Up	0.983991	gi|324103759|gb|ADY17814.1|/2.03416e-71/CBF4 transcription factor [Vitis amurensis]
Unigene10585	2.33333	108.14	57.4967	19.2333	5.53436	Up	0.804206	4.62301	Up	0.776891	3.04314	Up	0.732913	gi|292668889|gb|ADE41099.1|/1.3314e-41/AP2 domain class transcription factor [Malus x domestica]
Unigene15122	2.35667	122.64	101.373	85.1133	5.70154	Up	0.810226	5.42679	Up	0.795698	5.17457	Up	0.783239	gi|357475383|ref|XP_003607977.1|/3.52373e-42/Ethylene-responsive transcription factor [Medicago truncatula]
CL2204.Contig2	5.94	262.857	30.5067	74.9333	5.46767	Up	0.80307	2.36059	Up	0.729674	3.65707	Up	0.756798	gi|359497190|ref|XP_003635449.1|/7.7996e-101/PREDICTED: ethylene-responsive transcription factor RAP2-4-like [Vitis vinifera]
CL7531.Contig1	0.0633333	3.54333	10.4467	4.68333	5.806	Up	0.695943	7.36586	Up	0.904344	6.20843	Up	0.742276	gi|459021321|gb|AGG39692.1|/1.4746e-90/ERF transcription factor ERF1 [Camellia sinensis]
Unigene28616	0.04	4.83667	1.39333	1.43333	6.91787	Up	0.811439	5.1224	Up	0.522246	5.16323	Up	0.519275	gi|359479031|ref|XP_002284749.2|/1.01216e-117/PREDICTED: ethylene-responsive transcription factor RAP2-7-like [Vitis vinifera]
Unigene14706	0.01	0.82	3.56667	28.71	6.35755	Up	0.466083	8.47843	Up	0.869926	11.4873	Up	0.991484	gi|149287215|gb|ABR23508.1|/4.85813e-16/DREB2-like protein [Chrysanthemum vestitum]
Unigene14705	0.06	0.29	1.53333	8.84333	2.27302	Up	0.258761	4.67557	Up	0.5308	7.20348	Up	0.881795	gi|459021321|gb|AGG39692.1|/2.50017e-59/ERF transcription factor ERF1 [Camellia sinensis]
CL8576.Contig2	0.01	7.49667	7	18.36	9.55011	Up	0.953139	9.45121	Up	0.949574	10.8424	Up	0.984526	gi|224064466|ref|XP_002301490.1|/3.5697e-60/AP2/ERF domain-containing transcription factor [Populus trichocarpa]
Unigene15365	0.01	0.966667	7.35	32.4567	6.59495	Up	0.511559	9.5216	Up	0.953012	11.6643	Up	0.99276	gi|224075092|ref|XP_002304554.1|/2.07518e-33/AP2/ERF domain-containing transcription factor [Populus trichocarpa]
Unigene14025	0.103333	1.6	17.18	22.4067	3.95269	Up	0.514656	7.37728	Up	0.918849	7.76048	Up	0.937488	gi|224136103|ref|XP_002327381.1|/2.22788e-48/AP2/ERF domain-containing transcription factor [Populus trichocarpa]
Unigene27307	0.01	1.61333	6.27667	54.7467	7.3339	Up	0.67399	9.29385	Up	0.940792	12.4186	Up	0.996301	gi|239937658|gb|ACS35626.1|/1.40001e-129/ethylene signal transcription factor [Morus alba]
Unigene41808	0.01	#	0.54	13.51				5.75489	Up	0.387722	10.3998	Up	0.976792	PREDICTED: ethylene-responsive transcription factor CRF4-like
Unigene11236	0.226667	0.24	9.35667	77.48	0.0824622	Up	0.186059	5.36735	Up	0.763002	8.41711	Up	0.975127	gi|359495291|ref|XP_002276994.2|/1.29893e-39/PREDICTED: ethylene-responsive transcription factor ERF020-like [Vitis vinifera]
Unigene41417	0.0866667	0.1	0.323333	9.59333	-3.11548	Down	0.224377	1.89947	Up	0.269192	6.79041	Up	0.843307	gi|224064167|ref|XP_002301396.1|/1.20296e-20/AP2/ERF domain-containing transcription factor [Populus trichocarpa]
ZF
CL5042.Contig2	0.0766667	86.3867	48.14	16.8933	10.138	Up	0.99732	9.29442	Up	0.991498	7.78364	Up	0.933305	PREDICTED: zinc finger CCCH domain-containing protein 29-like
CL5319.Contig4	0.01	3.21	1.09667	#	8.32643	Up	0.842191	6.77698	Up	0.57131				gi|225441963|ref|XP_002263215.1|/4.89136e-78/PREDICTED: RING-H2 finger protein ATL60-like [Vitis vinifera]
Myb
CL850.Contig6	0.01	3.12667	7.48667	3.79667	8.28848	Up	0.837267	9.54818	Up	0.954295	8.56859	Up	0.870234	gi|110931860|gb|ABH02929.1|/7.376e-21/MYB transcription factor MYB145 [Glycine max]
CL10943.Contig1	0.0566667	2.67333	4.22333	12.9467	5.56	Up	0.642915	6.21974	Up	0.741619	7.83586	Up	0.929382	gi|71534140|emb|CAI46244.1|/5.56226e-42/Myb-like protein [Humulus lupulus]
CL4609.Contig1	0.273333	4.13667	30.2633	54.4	3.91974	Up	0.672772	6.79077	Up	0.87472	7.6368	Up	0.939162	gi|225464896|ref|XP_002273261.1|/2.26731e-31/PREDICTED: myb-like protein H [Vitis vinifera]
Unigene19613	0.08	1.05333	6.07667	13.2467	3.71882	Up	0.430576	6.24714	Up	0.778384	7.37141	Up	0.905987	gi|255553923|ref|XP_002518002.1|/3.08204e-23/R2R3-myb transcription factor, putative [Ricinus communis]
CL10006.Contig3	0.01	0.396667	0.0133333	3.97333	5.30986	Up	0.328937	0.415037	Up	0.183995	8.63421	Up	0.877282	gi|350538853|ref|NP_001234362.1|/1.04509e-76/GAMYB-like2 [Solanum lycopersicum]
bHLH
CL8221.Contig2	0.546667	7.61	10.4533	33.87	3.79916	Up	0.728694	4.25716	Up	0.746336	5.9532	Up	0.808002	gi|225456461|ref|XP_002284464.1|/3.48946e-91/PREDICTED: transcription factor bHLH137 [Vitis vinifera]
CL4168.Contig1	0.01	8.08	4.34	11.76	9.65821	Up	0.958277	8.76155	Up	0.900666	10.1997	Up	0.971929	gi|460368931|ref|XP_004230318.1|/1.29061e-44/PREDICTED: transcription factor bHLH149-like [Solanum lycopersicum]
CL2869.Contig4	4.72	4.63333	6.18333	0.01	-0.0267364	Down	0.20049	0.389598	Up	0.336273	-8.88264	Down	0.90198	gi|356536812|ref|XP_003536928.1|/1.02207e-154/PREDICTED: transcription factor bHLH3-like [Glycine max]
CL205.Contig5	0.01	0.973333	0.96	5.68333	6.60486	Up	0.512828	6.58496	Up	0.528281	9.15059	Up	0.923251	gi|359491383|ref|XP_002273274.2|/0/PREDICTED: transcription factor BIM1-like [Vitis vinifera]
CL205.Contig7	0.01	0.826667	0.33	2.62333	6.36923	Up	0.468004	5.04439	Up	0.317578	8.03526	Up	0.800921	gi|359491383|ref|XP_002273274.2|/0/PREDICTED: transcription factor BIM1-like [Vitis vinifera]
CL205.Contig8	0.01	1.74	0.93	3.51333	7.44294	Up	0.693935	6.53916	Up	0.518997	8.4567	Up	0.857201	gi|359491383|ref|XP_002273274.2|/0/PREDICTED: transcription factor BIM1-like [Vitis vinifera]
CL205.Contig10	0.01	1.07	0.923333	2.92333	6.74147	Up	0.542652	6.52878	Up	0.515612	8.19147	Up	0.825124	gi|359491383|ref|XP_002273274.2|/0/PREDICTED: transcription factor BIM1-like [Vitis vinifera]
CL205.Contig12	0.0633333	9.03667	8.45333	27.7	7.15668	Up	0.884552	7.06041	Up	0.873366	8.77271	Up	0.977971	gi|359491383|ref|XP_002273274.2|/4.68886e-102/PREDICTED: transcription factor BIM1-like [Vitis vinifera]
CL205.Contig13	0.01	2.73	1.02667	3.3	8.09276	Up	0.807662	6.68182	Up	0.548736	8.36632	Up	0.846584	gi|359491383|ref|XP_002273274.2|/9.45061e-177/PREDICTED: transcription factor BIM1-like [Vitis vinifera]
CL205.Contig16	0.01	1.74667	1.82667	6.19667	7.44846	Up	0.695417	7.51307	Up	0.723045	9.27535	Up	0.931607	gi|359491383|ref|XP_002273274.2|/0/PREDICTED: transcription factor BIM1-like [Vitis vinifera]
bZIP
CL7419.Contig2	0.01	#	19.5067	49.9367				10.9298	Up	0.988828	12.2859	Up	0.995833	gi|351724483|ref|NP_001237059.1|/4.76469e-33/bZIP transcription factor bZIP78 [Glycine max]
Unigene22158	0.01	2.68333	1.05	1.73667	8.06788	Up	0.803031	6.71425	Up	0.556226	7.44018	Up	0.702967	PREDICTED: probable transcription factor PosF21-like
CL569.Contig22	3.25667	5.17333	1.87667	0.01	0.667698	Up	0.409357	-0.795224	Down	0.401583	-8.34725	Down	0.84451	gi|359487138|ref|XP_002263159.2|/7.81623e-47/PREDICTED: transcription factor HBP-1b(c1)-like [Vitis vinifera]
CL291.Contig7	3.18333	0.01	0.453333	0.0133333	-8.31439	Down	0.840326	-2.81189	Down	0.61153	-7.89936	Down	0.822158	gi|225438607|ref|XP_002280782.1|/1.30921e-145/PREDICTED: transcription factor TGA1 [Vitis vinifera]
WRKY
CL2081.Contig3	0.01	1.27667	0.463333	4.22	6.99624	Up	0.602445	5.53398	Up	0.360471	8.7211	Up	0.886935	gi|209867508|gb|ACI90292.1|/1.37689e-70/WRKY transcription factor [Picrorhiza kurrooa]
CL3472.Contig3	0.01	0.516667	0.353333	2.98667	5.69116	Up	0.367812	5.14296	Up	0.323915	8.22239	Up	0.829353	gi|459958135|gb|AGG91494.1|/1.16943e-43/WRKY18 transcription factor [Vitis amurensis]
CL2081.Contig4	0.01	3.27667	1.84667	0.716667	8.35609	Up	0.846328	7.52878	Up	0.72605	6.16323	Up	0.448161	gi|209867508|gb|ACI90292.1|/7.36135e-77/WRKY transcription factor [Picrorhiza kurrooa]
CL4133.Contig4	0.01	0.763333	2.56667	4.57	6.25424	Up	0.4472	8.00375	Up	0.805434	8.83605	Up	0.897993	gi|302399139|gb|ADL36864.1|/5.79184e-46/WRKY domain class transcription factor [Malus x domestica]
CL7085.Contig4	0.713333	42.7567	33.96	52.1533	5.90543	Up	0.815767	5.57312	Up	0.795672	6.19204	Up	0.825079	gi|470134836|ref|XP_004303242.1|/9.00431e-63/PREDICTED: probable WRKY transcription factor 40-like [Fragaria vesca subsp. vesca]
CL10153.Contig5	0.01	0.773333	0.08	3.38667	6.27302	Up	0.450314	3	Up	0.242692	8.40372	Up	0.851034	gi|225447598|ref|XP_002272407.1|/8.19107e-38/PREDICTED: probable WRKY transcription factor 20-like [Vitis vinifera]
CL7040.Contig1	3.82	4.38333	3.05	0.01	0.198456	Up	0.262216	-0.324763	Down	0.295997	-8.57743	Down	0.871092	gi|225454298|ref|XP_002276925.1|/3.63008e-94/PREDICTED: WRKY transcription factor 22 [Vitis vinifera]
CL2081.Contig2	2.88667	0.01	0.01	0.0766667	-2.11437	Down	0.559744	-8.17326	Down	0.833001	-5.23466	Down	0.636303	gi|209867508|gb|ACI90292.1|/3.67847e-81/WRKY transcription factor [Picrorhiza kurrooa]
NAC
CL5545.Contig3	0.01	0.79	1.69	15.5333	6.30378	Up	0.456591	7.40088	Up	0.704448	10.6012	Up	0.98076	gi|224054472|ref|XP_002298277.1|/3.40542e-79/NAC domain protein, IPR003441 [Populus trichocarpa]
CL5545.Contig2	0.01	1.22333	2.18	6.44333	6.93467	Up	0.585869	7.76818	Up	0.765916	9.33166	Up	0.935075	gi|224054472|ref|XP_002298277.1|/1.91449e-62/NAC domain protein, IPR003441 [Populus trichocarpa]
CL86.Contig1	0.01	2.97	1.97333	2.12333	8.21432	Up	0.826919	7.62449	Up	0.741275	7.73019	Up	0.750303	gi|224061527|ref|XP_002300524.1|/3.96366e-135/NAC domain protein, IPR003441 [Populus trichocarpa]
CL4075.Contig3	0.01	0.623333	2.30667	3.38667	5.96193	Up	0.401536	7.84967	Up	0.780005	8.40372	Up	0.851034	gi|225451537|ref|XP_002273649.1|/2.82284e-60/PREDICTED: NAC domain-containing protein 68 [Vitis vinifera]
CL3926.Contig2	0.01	1.91333	4.30333	2.29333	7.57994	Up	0.717572	8.74931	Up	0.899401	7.8413	Up	0.768938	gi|359474569|ref|XP_002280894.2|/2.3596e-118/PREDICTED: NAC domain-containing protein 68-like [Vitis vinifera]
CL2509.Contig4	0.0566667	10.52	5.08333	3.89667	7.53642	Up	0.911058	6.48713	Up	0.78133	6.1036	Up	0.713288	gi|449483232|ref|XP_004156529.1|/1.18061e-67/PREDICTED: NAC domain-containing protein 74-like [Cucumis sativus]
HD
Unigene20832	0.01	7.67333	1.69	0.793333	9.58371	Up	0.954691	7.40088	Up	0.704448	6.30986	Up	0.472033	gi|302398829|gb|ADL36709.1|/1.58636e-06/HD domain class transcription factor [Malus x domestica]
Trihelix
Unigene34253	0.956667	3.59333	7.88667	51.36	1.90923	Up	0.578453	3.04333	Up	0.71174	5.74649	Up	0.80097	gi|225439416|ref|XP_002264016.1|/3.51069e-93/PREDICTED: trihelix transcription factor GT-3a [Vitis vinifera]
GATA
CL4462.Contig8	0.01	4.93333	11.7167	3.59	8.94642	Up	0.911939	10.1943	Up	0.976473	8.48784	Up	0.860929	gi|183604863|gb|ACC64529.1|/8.56195e-125/GAGA-binding transcriptional activator BBR/BPC6-like [Vitis vinifera]
CL2085.Contig5	0.01	3.02333	5.02333	12.34	8.24	Up	0.830233	8.9725	Up	0.918322	10.2691	Up	0.97365	gi|225449036|ref|XP_002273502.1|/1.61578e-116/PREDICTED: GATA transcription factor 9-like [Vitis vinifera]
GF2E2
CL3796.Contig2	0.01	2.57667	4.54	2.44667	8.00936	Up	0.793591	8.82655	Up	0.906353	7.93467	Up	0.784647	gi|225426874|ref|XP_002283557.1|/4.79418e-86/PREDICTED: general transcription factor IIE subunit 2 [Vitis vinifera]
NAP
CL1804.Contig34	2.78	0.01	8.62333	14.2667	-8.11894	Down	0.812038	1.63316	Up	0.642089	2.35949	Up	0.702697	gi|260600584|gb|ACX47024.1|/1.83985e-98/NAP-like transcription factor [Vitis vinifera]
GRAS
CL6603.Contig3	4.44	7.27333	0.98	0.01	0.712057	Up	0.442543	-2.17971	Up	0.62596	-8.79442	Down	0.894212	gi|224139438|ref|XP_002323112.1|/7.84807e-77/GRAS family transcription factor [Populus trichocarpa]
HSF
CL1989.Contig2	10.5267	0.483333	1.23667	0.01	-4.44489	Down	0.755818	-3.08952	Down	0.726944	-10.0398	Down	0.967174	gi|225437154|ref|XP_002280618.1|/8.06791e-122/PREDICTED: heat stress transcription factor A-6b [Vitis vinifera]
NFY
CL58.Contig9	13.8767	4.12	1.72	0.01	-1.75194	Down	0.676268	-3.01218	Down	0.735678	-10.4384	Down	0.977662	gi|460381246|ref|XP_004236363.1|/1.19375e-88/PREDICTED: nuclear transcription factor Y subunit C-1-like isoform 2 [Solanum lycopersicum]
CL58.Contig8	10.9867	3.08667	1.37667	0.106667	-1.83163	Down	0.676892	-2.9965	Down	0.727244	-6.6865	Down	0.838727	gi|460381246|ref|XP_004236363.1|/9.23222e-89/PREDICTED: nuclear transcription factor Y subunit C-1-like isoform 2 [Solanum lycopersicum]
Unigene33007	3.20667	0.723333	0.183333	0.01	-2.14834	Down	0.578921	-4.12853	Down	0.641789	-8.32493	Down	0.841724	gi|356505184|ref|XP_003521372.1|/1.43514e-55/PREDICTED: nuclear transcription factor Y subunit B-8-like [Glycine max]
The dashed box represents genes that have higher expression levels over the time-course of cold stress, and whose full-lengths were cloned in this study; # indicates that transcipts were not detected at time points under cold treatment. DEGs with a ≥ 2 fold change and deviation probability ≥ 0.8 in at least one pairwise comparison of 0 vs 12 h/24 h/48 h are shown
